# Supplementary material for: Canonical TGFβ signaling induces collective invasion in colorectal carcinogenesis through a Snail1- and Zeb1-independent partial EMT
Source: Oncogene. 2022 Jan 24;41(10):1492–506. doi: 10.1038/s41388-022-02190-4 (PMC8897192; doi:10.1038/s41388-022-02190-4)
Supplement: Supplementary file 3 — Supplementary table 1_Flum et al [file 41388_2022_2190_MOESM3_ESM.xlsx]

## Sheet: T6vsC0
Supplementary table 1: List of differentially expressed genes (absolute value of log2[fold change] > 1, adjusted p-value < 0.01)
	Differentially expressed genes in TKA organoids treated for 6 h with TGFβ1 (T-6) compared to organoids harvested at the onset of the experiment (C-0)
	ensembl	entrez	symbol	log2(fold change)	p-value	adjusted p-value
	ENSMUSG00000029765	243743	Plxna4	9.65026	6.02432e-09	5.3066e-08
	ENSMUSG00000035095	219148	Fam167a	8.63334	1.98935e-17	1.25906e-14
	ENSMUSG00000032281	94180	Acsbg1	8.44676	3.0115e-17	1.73271e-14
	ENSMUSG00000000794	140493	Kcnn3	8.29841	2.19665e-11	4.76255e-10
	ENSMUSG00000017652	21939	Cd40	7.27554	7.07432e-12	1.94667e-10
	ENSMUSG00000024365	13079	Cyp21a1	6.87273	4.82525e-11	9.10499e-10
	ENSMUSG00000024421	16774	Lama3	6.81752	6.50639e-15	1.01676e-12
	ENSMUSG00000005124	22402	Ccn4	6.68366	0.000108282	0.000313001
	ENSMUSG00000037169	18109	Mycn	6.53478	1.52224e-13	9.88131e-12
	ENSMUSG00000058260	71907	Serpina9	5.9868	1.87198e-06	8.24479e-06
	ENSMUSG00000000489	18591	Pdgfb	5.9042	1.73699e-13	1.09387e-11
	ENSMUSG00000049939	192198	Lrrc4	5.86965	4.96375e-05	0.000156686
	ENSMUSG00000026414	21956	Tnnt2	5.7961	2.30905e-21	1.4614e-17
	ENSMUSG00000032278	74090	Paqr5	5.77995	6.34027e-14	5.11179e-12
	ENSMUSG00000030162	108078	Olr1	5.69006	4.76662e-15	7.93893e-13
	ENSMUSG00000046213	229697	Cym	5.56897	8.31319e-07	4.05192e-06
	ENSMUSG00000024386	19123	Proc	5.55297	6.14885e-09	5.40501e-08
	ENSMUSG00000039911	74646	Spsb1	5.53637	1.79316e-15	3.91341e-13
	ENSMUSG00000099222	102465699	Mir7213	5.53479	6.27413e-06	2.46181e-05
	ENSMUSG00000040093	171543	Bmf	5.4292	4.28715e-11	8.19739e-10
	ENSMUSG00000004552	13034	Ctse	5.361	9.52374e-14	7.0498e-12
	ENSMUSG00000025743	20970	Sdc3	5.32206	4.8662e-17	2.19987e-14
	ENSMUSG00000100782	102640900	Gm28231	5.31835	2.81854e-05	9.44339e-05
	ENSMUSG00000007097	98660	Atp1a2	5.3171	3.04734e-05	0.000101189
	ENSMUSG00000028167	69772	Bdh2	5.29382	3.73605e-07	1.98618e-06
	ENSMUSG00000064080	14115	Fbln2	5.29244	4.15157e-13	2.18961e-11
	ENSMUSG00000018008	72318	Cyth4	5.2527	0.000839304	0.00197031
	ENSMUSG00000026797	20910	Stxbp1	5.24641	4.85414e-16	1.33573e-13
	ENSMUSG00000030411	384569	Nova2	5.22123	4.22643e-09	3.95112e-08
	ENSMUSG00000035775	66809	Krt20	5.18323	5.86978e-07	2.97794e-06
	ENSMUSG00000019564	13496	Arid3a	5.06201	1.77501e-14	2.13981e-12
	ENSMUSG00000078794	629378	Dact3	5.01218	1.88715e-07	1.08629e-06
	ENSMUSG00000049044	56508	Rapgef4	4.99972	7.74747e-07	3.80254e-06
	ENSMUSG00000072589	100038654	Gm10371	4.981	2.57217e-08	1.87118e-07
	ENSMUSG00000044258	13024	Ctla2a	4.91383	6.22908e-06	2.44792e-05
	ENSMUSG00000035456	77630	Prdm8	4.86847	1.76227e-07	1.02231e-06
	ENSMUSG00000049719	74306	Prss46	4.78616	0.000447152	0.00112369
	ENSMUSG00000003420	14132	Fcgrt	4.75255	3.56927e-05	0.000116774
	ENSMUSG00000074874	13025	Ctla2b	4.68921	2.45903e-08	1.8013e-07
	ENSMUSG00000045518	246086	Onecut3	4.64459	1.7143e-11	3.99625e-10
	ENSMUSG00000004105	26360	Angptl2	4.62886	5.60854e-09	5.00655e-08
	ENSMUSG00000001588	216859	Acap1	4.60728	1.57087e-08	1.22939e-07
	ENSMUSG00000042793	329252	Lgr6	4.58118	0.00277981	0.0058045
	ENSMUSG00000102418	26904	Sh2d1b1	4.56632	8.48538e-05	0.000251895
	ENSMUSG00000052922	329547	Bpi	4.56288	0.000414121	0.00104797
	ENSMUSG00000038400	65112	Pmepa1	4.56121	1.55319e-20	4.91508e-17
	ENSMUSG00000001506	12842	Col1a1	4.52346	1.59407e-11	3.77859e-10
	ENSMUSG00000006205	56213	Htra1	4.4887	4.19361e-06	1.70629e-05
	ENSMUSG00000079293	56644	Clec7a	4.48114	3.85494e-06	1.58325e-05
	ENSMUSG00000038775	22351	Vill	4.47201	2.82886e-19	4.47596e-16
	ENSMUSG00000055322	21961	Tns1	4.45508	2.94969e-08	2.10588e-07
	ENSMUSG00000022102	13449	Dok2	4.4143	3.37802e-13	1.8754e-11
	ENSMUSG00000000320	11684	Alox12	4.36241	2.99271e-06	1.25811e-05
	ENSMUSG00000032724	99382	Abtb2	4.32292	1.07166e-16	3.76807e-14
	ENSMUSG00000062310	14659	Glrp1	4.305	6.06876e-11	1.10689e-09
	ENSMUSG00000015468	18132	Notch4	4.29751	2.00924e-11	4.4541e-10
	ENSMUSG00000001334	384061	Fndc5	4.29327	0.00204744	0.00440832
	ENSMUSG00000037411	18787	Serpine1	4.28856	4.81792e-09	4.41013e-08
	ENSMUSG00000053797	16666	Krt16	4.28061	1.13584e-07	6.92554e-07
	ENSMUSG00000099707	667931	Gm8883	4.27964	0.00120589	0.00273159
	ENSMUSG00000093661	66892	Eif4e3	4.2643	1.04424e-08	8.56085e-08
	ENSMUSG00000028128	14066	F3	4.2257	2.41219e-15	4.95527e-13
	ENSMUSG00000020388	30794	Pdlim4	4.21796	2.88403e-05	9.6373e-05
	ENSMUSG00000027544	18019	Nfatc2	4.19491	4.1336e-18	3.2702e-15
	ENSMUSG00000045312	218454	Lhfpl2	4.18707	6.08199e-13	2.85133e-11
	ENSMUSG00000045027	70835	Prss22	4.18145	6.78748e-19	9.54621e-16
	ENSMUSG00000060183	56066	Cxcl11	4.15994	9.72783e-06	3.63766e-05
	ENSMUSG00000035615	666060	Frmpd1	4.15879	3.19037e-07	1.72875e-06
	ENSMUSG00000037813	228846	D630003M21Rik	4.07502	1.4627e-14	1.81924e-12
	ENSMUSG00000026315	20725	Serpinb8	4.06178	2.07956e-07	1.18253e-06
	ENSMUSG00000035085	66330	1700020L24Rik	4.05963	1.20286e-07	7.27118e-07
	ENSMUSG00000053004	15465	Hrh1	4.05722	1.14755e-09	1.31217e-08
	ENSMUSG00000063522	67038	Ly6m	4.01363	1.31558e-05	4.77974e-05
	ENSMUSG00000096094	381272	A630095N17Rik	3.96934	4.83848e-07	2.50698e-06
	ENSMUSG00000070576	433938	Mn1	3.9457	0.00232527	0.00493929
	ENSMUSG00000068099	76505	1500009C09Rik	3.94557	1.19621e-05	4.39143e-05
	ENSMUSG00000018819	16985	Lsp1	3.9385	0.00323112	0.00662126
	ENSMUSG00000023411	73181	Nfatc4	3.91213	1.74479e-11	4.0248e-10
	ENSMUSG00000032936	235604	Camkv	3.88565	0.000161074	0.000448451
	ENSMUSG00000020836	216961	Coro6	3.88359	1.97376e-10	2.89835e-09
	ENSMUSG00000054136	223780	Adm2	3.87766	1.40305e-09	1.54153e-08
	ENSMUSG00000047963	52331	Stbd1	3.8379	4.21952e-08	2.89019e-07
	ENSMUSG00000101731	320069	3830432H09Rik	3.81828	0.00194825	0.00421123
	ENSMUSG00000032013	72169	Trim29	3.80616	1.84433e-06	8.15706e-06
	ENSMUSG00000020682	118453	Mmp28	3.8044	5.55109e-07	2.83101e-06
	ENSMUSG00000036390	13197	Gadd45a	3.78787	3.32254e-17	1.79392e-14
	ENSMUSG00000050345	214639	4930486L24Rik	3.78609	1.17393e-08	9.50709e-08
	ENSMUSG00000027859	18049	Ngf	3.77479	3.1827e-06	1.32915e-05
	ENSMUSG00000032715	228775	Trib3	3.76435	1.09004e-13	7.70824e-12
	ENSMUSG00000073406	14963	H2-Bl	3.75111	4.37078e-06	1.76928e-05
	ENSMUSG00000024544	52662	Ldlrad4	3.74543	6.31318e-15	9.98903e-13
	ENSMUSG00000033805	384214	Ephx4	3.74024	0.00209462	0.00449767
	ENSMUSG00000043903	195209	Zfp469	3.73465	3.24491e-05	0.000107019
	ENSMUSG00000000126	216795	Wnt9a	3.71747	5.7587e-13	2.8036e-11
	ENSMUSG00000001156	17119	Mxd1	3.70586	5.98142e-13	2.85133e-11
	ENSMUSG00000039372	381270	March4	3.6635	5.54201e-07	2.82752e-06
	ENSMUSG00000054364	11852	Rhob	3.64266	4.35768e-17	2.12152e-14
	ENSMUSG00000022817	16419	Itgb5	3.63632	7.51951e-08	4.80232e-07
	ENSMUSG00000039115	104099	Itga9	3.62556	3.17647e-08	2.24876e-07
	ENSMUSG00000036867	17130	Smad6	3.62013	0.00011422	0.000328233
	ENSMUSG00000025880	17131	Smad7	3.60974	4.04321e-15	7.01081e-13
	ENSMUSG00000026070	16182	Il18r1	3.60491	6.09319e-06	2.39825e-05
	ENSMUSG00000038677	268935	Scube3	3.58578	1.73905e-05	6.16952e-05
	ENSMUSG00000020023	319880	Tmcc3	3.54864	4.15169e-16	1.18627e-13
	ENSMUSG00000072849	20704	Serpina1e	3.53675	0.00143126	0.00318399
	ENSMUSG00000005045	269610	Chd5	3.52069	1.83076e-06	8.10273e-06
	ENSMUSG00000026548	98365	Slamf9	3.51868	1.85199e-09	1.96996e-08
	ENSMUSG00000021553	114304	Slc28a3	3.51499	5.99791e-05	0.000185601
	ENSMUSG00000097404	100502985	Gm10814	3.50686	1.38775e-08	1.1034e-07
	ENSMUSG00000021186	23876	Fbln5	3.49354	8.60727e-08	5.40699e-07
	ENSMUSG00000074665	381399	Bpifb4	3.48046	3.06335e-06	1.28482e-05
	ENSMUSG00000053158	14159	Fes	3.47842	1.13743e-13	7.95445e-12
	ENSMUSG00000022790	207683	Igsf11	3.45501	1.2958e-13	8.77122e-12
	ENSMUSG00000037469	101744	Acp7	3.43029	4.90572e-05	0.000155048
	ENSMUSG00000001870	268977	Ltbp1	3.42843	4.29228e-08	2.93526e-07
	ENSMUSG00000021950	11752	Anxa8	3.42337	1.22353e-10	1.94566e-09
	ENSMUSG00000029338	71914	Antxr2	3.41379	1.83289e-18	1.93339e-15
	ENSMUSG00000072754	381667	Lrcol1	3.39993	2.08976e-05	7.23925e-05
	ENSMUSG00000029832	18025	Nfe2l3	3.39818	2.02323e-07	1.15569e-06
	ENSMUSG00000050747	69097	Trim15	3.38916	3.257e-10	4.43303e-09
	ENSMUSG00000037580	14528	Gch1	3.37499	4.76458e-13	2.4124e-11
	ENSMUSG00000026579	14067	F5	3.33653	0.00278443	0.00581031
	ENSMUSG00000046876	20238	Atxn1	3.32088	1.33152e-19	3.37088e-16
	ENSMUSG00000018593	20692	Sparc	3.30162	0.00262362	0.0055175
	ENSMUSG00000056271	235416	Lman1l	3.2998	2.60766e-10	3.66444e-09
	ENSMUSG00000031297	11989	Slc7a3	3.2989	1.07339e-08	8.76576e-08
	ENSMUSG00000042286	192187	Stab1	3.29561	2.55755e-08	1.86189e-07
	ENSMUSG00000038777	20360	Sema6c	3.2729	0.000304985	0.000794832
	ENSMUSG00000045545	16664	Krt14	3.2636	0.00347345	0.00706863
	ENSMUSG00000097209	105975	AU022754	3.25225	0.000113098	0.000325512
	ENSMUSG00000027624	13821	Epb41l1	3.24517	3.40133e-17	1.79392e-14
	ENSMUSG00000029869	13848	Ephb6	3.24089	1.82915e-06	8.09843e-06
	ENSMUSG00000052727	17755	Map1b	3.23877	2.95285e-06	1.24218e-05
	ENSMUSG00000063851	76072	Rnf183	3.2306	1.2917e-09	1.43802e-08
	ENSMUSG00000030089	71699	Slc41a3	3.22981	4.34606e-08	2.9589e-07
	ENSMUSG00000030167	16641	Klrc1	3.20913	0.00436197	0.00867868
	ENSMUSG00000028927	18600	Padi2	3.20745	1.59911e-06	7.17785e-06
	ENSMUSG00000004415	140709	Col26a1	3.20232	0.00182745	0.00397933
	ENSMUSG00000052353	80982	Cemip	3.1918	1.07546e-09	1.24052e-08
	ENSMUSG00000024910	13041	Ctsw	3.15997	2.1867e-06	9.50198e-06
	ENSMUSG00000026971	16420	Itgb6	3.15878	2.85193e-14	3.00831e-12
	ENSMUSG00000047502	381538	Mroh7	3.15787	4.2017e-06	1.70806e-05
	ENSMUSG00000026679	71233	Enkur	3.15363	2.65128e-08	1.9199e-07
	ENSMUSG00000021250	14281	Fos	3.14951	2.48684e-16	7.49486e-14
	ENSMUSG00000090369	66765	4933411K16Rik	3.14848	5.92233e-07	3.001e-06
	ENSMUSG00000044522	100503044	A730020M07Rik	3.14519	6.04535e-07	3.05789e-06
	ENSMUSG00000021493	67399	Pdlim7	3.12979	1.48517e-18	1.70903e-15
	ENSMUSG00000026839	76654	Upp2	3.09857	3.38526e-10	4.58296e-09
	ENSMUSG00000036611	67484	Eepd1	3.07912	3.32513e-12	1.10762e-10
	ENSMUSG00000020057	71712	Dram1	3.076	6.66162e-06	2.59854e-05
	ENSMUSG00000031497	24099	Tnfsf13b	3.07531	5.01751e-07	2.59549e-06
	ENSMUSG00000026121	20353	Sema4c	3.06652	5.90813e-13	2.84354e-11
	ENSMUSG00000045502	80885	Hcar2	3.06445	0.00271356	0.00568491
	ENSMUSG00000046447	66259	Camk2n1	3.03939	1.85706e-11	4.22783e-10
	ENSMUSG00000031700	108682	Gpt2	3.02623	6.02199e-12	1.70512e-10
	ENSMUSG00000063727	18383	Tnfrsf11b	3.02431	7.96294e-13	3.48771e-11
	ENSMUSG00000022037	12759	Clu	2.99576	2.11677e-11	4.62539e-10
	ENSMUSG00000053522	16858	Lgals7	2.99345	7.04723e-05	0.000214123
	ENSMUSG00000037465	21847	Klf10	2.98211	2.80303e-17	1.68956e-14
	ENSMUSG00000000861	14025	Bcl11a	2.97937	0.000687525	0.0016498
	ENSMUSG00000040488	108075	Ltbp4	2.95981	8.58347e-10	1.02018e-08
	ENSMUSG00000018387	71774	Shroom1	2.95808	8.42629e-12	2.24075e-10
	ENSMUSG00000029503	231602	P2rx2	2.95725	2.47298e-10	3.50145e-09
	ENSMUSG00000091055	620235	Siglec15	2.95688	0.000296788	0.000776507
	ENSMUSG00000030048	68888	Gkn3	2.94791	5.41949e-05	0.000169257
	ENSMUSG00000092517	11871	Art2a	2.94244	0.000357264	0.000916362
	ENSMUSG00000055632	665700	Hmcn2	2.93589	2.99916e-10	4.1175e-09
	ENSMUSG00000032204	64008	Aqp9	2.93515	1.18146e-09	1.33764e-08
	ENSMUSG00000033730	13655	Egr3	2.93469	3.0833e-05	0.000102222
	ENSMUSG00000027068	241452	Dhrs9	2.93333	1.57989e-06	7.10923e-06
	ENSMUSG00000066607	319477	Insyn1	2.92584	9.45882e-07	4.549e-06
	ENSMUSG00000018339	14778	Gpx3	2.92394	6.88021e-13	3.11035e-11
	ENSMUSG00000032035	23871	Ets1	2.91024	1.07278e-12	4.40883e-11
	ENSMUSG00000026068	16174	Il18rap	2.89027	1.47902e-08	1.16427e-07
	ENSMUSG00000031734	16373	Irx3	2.88057	0.000175833	0.000484161
	ENSMUSG00000026193	14268	Fn1	2.87413	0.000772549	0.00182989
	ENSMUSG00000041132	100637	N4bp2l1	2.87351	4.52658e-08	3.05913e-07
	ENSMUSG00000020256	216188	Aldh1l2	2.8673	8.88862e-06	3.34758e-05
	ENSMUSG00000031980	11606	Agt	2.86514	0.000203372	0.000551666
	ENSMUSG00000048065	320635	Cyb5r2	2.86214	8.73541e-09	7.32756e-08
	ENSMUSG00000097015	381967	Gm26705	2.86117	4.58957e-06	1.84839e-05
	ENSMUSG00000025161	80879	Slc16a3	2.85725	0.000230781	0.000617203
	ENSMUSG00000001497	18511	Pax9	2.85442	0.00129003	0.00290452
	ENSMUSG00000042064	329421	Myo3b	2.85133	0.000182937	0.000502099
	ENSMUSG00000094845	100503361	Tmem95	2.84923	2.91839e-07	1.59572e-06
	ENSMUSG00000042766	360213	Trim46	2.84009	7.78832e-06	2.97929e-05
	ENSMUSG00000074218	12865	Cox7a1	2.8392	2.50988e-06	1.07368e-05
	ENSMUSG00000039126	353211	Prune2	2.8384	1.17729e-05	4.32825e-05
	ENSMUSG00000027313	69065	Chac1	2.83357	5.33947e-09	4.80021e-08
	ENSMUSG00000043557	74762	Mdga1	2.83055	0.000101137	0.000294432
	ENSMUSG00000037447	214855	Arid5a	2.81992	6.89405e-14	5.48836e-12
	ENSMUSG00000009646	69836	Pla2g12b	2.8185	0.00349563	0.00710692
	ENSMUSG00000024924	22359	Vldlr	2.81121	3.5505e-09	3.42286e-08
	ENSMUSG00000020916	16673	Krt36	2.80777	6.50979e-06	2.54638e-05
	ENSMUSG00000020176	14783	Grb10	2.8039	9.15845e-05	0.000269099
	ENSMUSG00000066682	545812	Pilrb2	2.79451	3.03718e-05	0.000100904
	ENSMUSG00000043924	230822	Ncmap	2.79044	1.40186e-11	3.39288e-10
	ENSMUSG00000029231	18595	Pdgfra	2.78911	2.1611e-05	7.46557e-05
	ENSMUSG00000047501	12740	Cldn4	2.77648	8.64844e-17	3.21976e-14
	ENSMUSG00000056632	13512	Dsg3	2.76819	8.94755e-06	3.36877e-05
	ENSMUSG00000027377	228576	Mall	2.76497	1.61304e-13	1.0312e-11
	ENSMUSG00000030000	11519	Add2	2.76452	0.00303858	0.00627137
	ENSMUSG00000051343	52055	Rab11fip5	2.76439	1.47804e-05	5.3181e-05
	ENSMUSG00000061878	20698	Sphk1	2.76396	5.30306e-14	4.50511e-12
	ENSMUSG00000063060	20680	Sox7	2.75528	0.00194465	0.00420584
	ENSMUSG00000084989	381284	Crocc2	2.72685	1.75316e-07	1.01749e-06
	ENSMUSG00000028494	11520	Plin2	2.70966	1.10306e-12	4.48145e-11
	ENSMUSG00000020108	74747	Ddit4	2.70915	6.27202e-12	1.76034e-10
	ENSMUSG00000042246	209760	Tmc7	2.70772	1.86058e-06	8.21457e-06
	ENSMUSG00000036002	230088	Fam214b	2.70348	7.37759e-17	2.9183e-14
	ENSMUSG00000011148	11565	Adssl1	2.70088	7.42324e-09	6.34888e-08
	ENSMUSG00000022565	18810	Plec	2.69025	8.86679e-15	1.30507e-12
	ENSMUSG00000026639	16780	Lamb3	2.67454	8.17031e-17	3.13393e-14
	ENSMUSG00000040466	233016	Blvrb	2.66877	9.26572e-11	1.57219e-09
	ENSMUSG00000020872	93670	Tac4	2.65971	0.00151446	0.00335551
	ENSMUSG00000046731	216858	Kctd11	2.65818	3.13041e-11	6.32983e-10
	ENSMUSG00000042834	27528	Nrep	2.65454	6.60894e-09	5.74203e-08
	ENSMUSG00000050762	213171	Prss27	2.64989	2.85511e-05	9.54821e-05
	ENSMUSG00000027660	20482	Skil	2.6375	1.11659e-21	1.41338e-17
	ENSMUSG00000021226	171210	Acot2	2.62712	0.000463367	0.00115869
	ENSMUSG00000047945	17357	Marcksl1	2.62491	5.82645e-17	2.54315e-14
	ENSMUSG00000045934	194126	Mtmr11	2.60984	2.16871e-07	1.22606e-06
	ENSMUSG00000025321	320910	Itgb8	2.60837	4.9166e-05	0.000155353
	ENSMUSG00000032717	17240	Mdfi	2.60829	3.40856e-15	6.36068e-13
	ENSMUSG00000053062	67374	Jam2	2.60717	6.82452e-09	5.90867e-08
	ENSMUSG00000030103	20893	Bhlhe40	2.60331	1.67028e-14	2.03292e-12
	ENSMUSG00000102674	77543	8030442B05Rik	2.60259	0.000134424	0.000380147
	ENSMUSG00000046623	14621	Gjb4	2.59818	3.9218e-13	2.10348e-11
	ENSMUSG00000020607	105005	Lratd1	2.59663	6.90124e-17	2.81793e-14
	ENSMUSG00000009654	18302	Oit3	2.59525	1.497e-05	5.37713e-05
	ENSMUSG00000006651	11803	Aplp1	2.59151	1.21809e-09	1.36933e-08
	ENSMUSG00000000627	20355	Sema4f	2.57685	2.2407e-06	9.7033e-06
	ENSMUSG00000048142	269642	Nat8l	2.557	3.53781e-09	3.41323e-08
	ENSMUSG00000024030	11307	Abcg1	2.54073	7.56133e-05	0.000227613
	ENSMUSG00000029385	12452	Ccng2	2.53646	1.43021e-13	9.47831e-12
	ENSMUSG00000047281	55948	Sfn	2.53063	2.14836e-14	2.4252e-12
	ENSMUSG00000045763	70350	Basp1	2.52872	1.15982e-06	5.42734e-06
	ENSMUSG00000030093	22421	Wnt7a	2.52039	2.1042e-06	9.17182e-06
	ENSMUSG00000073400	19824	Trim10	2.51579	3.55462e-05	0.000116325
	ENSMUSG00000073399	195359	Trim40	2.51237	2.63647e-05	8.91119e-05
	ENSMUSG00000060402	68947	Chst8	2.50858	0.00502951	0.00986572
	ENSMUSG00000030701	27276	Plekhb1	2.50495	5.27877e-08	3.49653e-07
	ENSMUSG00000004562	268739	Arhgef40	2.50304	6.35513e-10	7.82522e-09
	ENSMUSG00000029595	16873	Lhx5	2.48727	0.000398149	0.00101058
	ENSMUSG00000034271	81703	Jdp2	2.48579	6.78211e-11	1.21912e-09
	ENSMUSG00000026836	11477	Acvr1	2.48263	1.90642e-19	4.02192e-16
	ENSMUSG00000028339	12819	Col15a1	2.48016	0.000954359	0.00221657
	ENSMUSG00000066705	59095	Fxyd6	2.47944	2.84774e-06	1.20156e-05
	ENSMUSG00000040212	13732	Emp3	2.45601	2.58659e-09	2.61093e-08
	ENSMUSG00000029154	231293	Cwh43	2.45051	3.73878e-09	3.56904e-08
	ENSMUSG00000006576	20536	Slc4a3	2.44083	2.56304e-09	2.59129e-08
	ENSMUSG00000019843	14360	Fyn	2.43248	0.00295778	0.0061326
	ENSMUSG00000025176	67432	Hoga1	2.43142	3.3717e-09	3.28047e-08
	ENSMUSG00000030748	16190	Il4ra	2.42993	2.05245e-15	4.40337e-13
	ENSMUSG00000030717	56312	Nupr1	2.42781	7.81515e-07	3.82869e-06
	ENSMUSG00000021751	93732	Acox2	2.4237	1.35916e-11	3.30851e-10
	ENSMUSG00000027612	17391	Mmp24	2.42326	1.14017e-09	1.30608e-08
	ENSMUSG00000027994	66815	Mcub	2.41899	1.25996e-06	5.83984e-06
	ENSMUSG00000046687	432466	Gm5424	2.41646	3.57545e-13	1.95922e-11
	ENSMUSG00000033187	212998	BC016579	2.41583	2.69523e-15	5.33066e-13
	ENSMUSG00000073802	12579	Cdkn2b	2.41267	5.16548e-16	1.39116e-13
	ENSMUSG00000028188	70951	Spata1	2.41227	2.3126e-09	2.37991e-08
	ENSMUSG00000022098	12153	Bmp1	2.40542	7.14411e-14	5.58211e-12
	ENSMUSG00000072571	619301	Tmem253	2.40154	8.66637e-05	0.000256846
	ENSMUSG00000033917	56209	Gde1	2.39504	4.50964e-10	5.88485e-09
	ENSMUSG00000052837	16477	Junb	2.39306	1.14592e-13	7.96982e-12
	ENSMUSG00000031891	15484	Hsd11b2	2.38967	0.000919295	0.00214417
	ENSMUSG00000019970	20393	Sgk1	2.38915	2.06993e-11	4.56916e-10
	ENSMUSG00000091898	21924	Tnnc1	2.3799	9.11846e-08	5.68859e-07
	ENSMUSG00000038188	380713	Scarf1	2.3778	0.000154626	0.000432044
	ENSMUSG00000041798	103988	Gck	2.37685	0.000315011	0.000817594
	ENSMUSG00000002603	21803	Tgfb1	2.36853	2.07595e-11	4.56999e-10
	ENSMUSG00000028469	230103	Npr2	2.36816	0.00413753	0.00828029
	ENSMUSG00000029101	71729	Rgs12	2.36572	2.39615e-11	5.12339e-10
	ENSMUSG00000036356	234356	Csgalnact1	2.36087	0.00081832	0.00192677
	ENSMUSG00000019767	100504234	Ccdc170	2.36016	0.000603084	0.00146523
	ENSMUSG00000022146	18414	Osmr	2.34794	3.2788e-06	1.36613e-05
	ENSMUSG00000015619	14462	Gata3	2.34231	0.00112793	0.00257203
	ENSMUSG00000023995	70026	Tspo2	2.33721	0.000322218	0.000834417
	ENSMUSG00000019775	56533	Rgs17	2.3338	0.000137756	0.000388876
	ENSMUSG00000026413	18772	Pkp1	2.319	1.58356e-11	3.76074e-10
	ENSMUSG00000030589	233046	Rasgrp4	2.31653	0.000304286	0.000793173
	ENSMUSG00000028558	108802	Calr4	2.30563	0.00212642	0.00455822
	ENSMUSG00000038418	13653	Egr1	2.30476	1.33089e-12	5.26451e-11
	ENSMUSG00000005125	17988	Ndrg1	2.29452	0.000111611	0.000321597
	ENSMUSG00000041361	102371	Myzap	2.29215	9.92883e-11	1.64393e-09
	ENSMUSG00000027875	15360	Hmgcs2	2.28331	0.00188561	0.00408769
	ENSMUSG00000101581	319707	C430002N11Rik	2.28215	0.00131004	0.00294486
	ENSMUSG00000029602	19415	Rasal1	2.28083	4.33131e-05	0.000138414
	ENSMUSG00000020668	16570	Kif3c	2.27033	1.38302e-08	1.10078e-07
	ENSMUSG00000056313	69068	Tcim	2.26911	5.7025e-10	7.16094e-09
	ENSMUSG00000057969	20347	Sema3b	2.26786	2.40123e-09	2.45515e-08
	ENSMUSG00000052676	215693	Zmat1	2.26747	0.000104494	0.0003033
	ENSMUSG00000034159	71874	Mab21l4	2.26659	4.31492e-08	2.94915e-07
	ENSMUSG00000040694	11811	Apobec2	2.26527	7.71341e-05	0.000231476
	ENSMUSG00000022996	22410	Wnt10b	2.26505	0.00298162	0.00616991
	ENSMUSG00000025473	11501	Adam8	2.26012	1.10461e-12	4.48145e-11
	ENSMUSG00000087230	76422	Mroh3	2.25679	2.27119e-11	4.91432e-10
	ENSMUSG00000047875	269604	Gpr157	2.25071	3.61485e-07	1.92985e-06
	ENSMUSG00000030160	330428	Tmem52b	2.2493	0.00105797	0.0024287
	ENSMUSG00000062760	72301	Shisal1	2.24414	0.00409722	0.00820741
	ENSMUSG00000067786	18111	Nnat	2.23522	8.90507e-08	5.56919e-07
	ENSMUSG00000026479	16782	Lamc2	2.22743	3.45796e-15	6.36068e-13
	ENSMUSG00000025140	209027	Pycr1	2.22105	5.22444e-12	1.54151e-10
	ENSMUSG00000010051	15586	Hyal1	2.21989	7.20653e-12	1.97446e-10
	ENSMUSG00000027947	16194	Il6ra	2.21909	0.000194007	0.000528686
	ENSMUSG00000042734	69480	Ttc9	2.21779	1.94969e-14	2.24356e-12
	ENSMUSG00000025586	12877	Cpeb1	2.21175	0.000267332	0.000706007
	ENSMUSG00000009687	18301	Fxyd5	2.20994	3.03398e-05	0.000100825
	ENSMUSG00000080316	75202	Spaca6	2.20485	1.31102e-10	2.05704e-09
	ENSMUSG00000033149	208177	Phldb2	2.20071	2.04685e-13	1.25772e-11
	ENSMUSG00000056144	94094	Trim34a	2.20064	1.74818e-08	1.34765e-07
	ENSMUSG00000047822	624219	Angptl8	2.19292	4.20805e-05	0.000135123
	ENSMUSG00000026463	381290	Atp2b4	2.19243	8.21059e-06	3.1182e-05
	ENSMUSG00000038020	268480	Rapgefl1	2.19139	5.12873e-13	2.55588e-11
	ENSMUSG00000074445	100042514	Sprr2a3	2.18165	8.2896e-06	3.14255e-05
	ENSMUSG00000030530	18550	Furin	2.17896	9.18433e-21	3.87517e-17
	ENSMUSG00000085148	100042498	Mir22hg	2.17339	3.42471e-11	6.84906e-10
	ENSMUSG00000059149	213006	Mfsd4a	2.17313	4.00131e-13	2.11919e-11
	ENSMUSG00000031750	76527	Il34	2.16649	1.18115e-09	1.33764e-08
	ENSMUSG00000047528	108812	Flacc1	2.1652	1.3809e-07	8.26452e-07
	ENSMUSG00000042804	100129	Gpr153	2.16264	0.000873634	0.00204483
	ENSMUSG00000030792	50722	Dkkl1	2.15776	0.000492208	0.00122332
	ENSMUSG00000037686	104816	Aspg	2.15272	8.90027e-07	4.31812e-06
	ENSMUSG00000032578	12700	Cish	2.15126	2.29529e-09	2.36401e-08
	ENSMUSG00000040189	211535	Ccdc114	2.14589	9.34858e-07	4.50969e-06
	ENSMUSG00000035969	100213	Rusc2	2.13815	7.33034e-07	3.61744e-06
	ENSMUSG00000066720	56863	Cldn9	2.13194	0.0002054	0.000556734
	ENSMUSG00000021539	16841	Lect2	2.1309	0.000433811	0.00109277
	ENSMUSG00000042041	69861	2010003K11Rik	2.12268	0.00212893	0.00456282
	ENSMUSG00000041889	77552	Shisa4	2.12163	0.000200356	0.000544228
	ENSMUSG00000038903	381175	Ccdc68	2.12104	1.84755e-08	1.41307e-07
	ENSMUSG00000031286	320302	Glt28d2	2.11987	2.02345e-10	2.95761e-09
	ENSMUSG00000029314	231510	Gpat3	2.11564	8.84406e-15	1.30507e-12
	ENSMUSG00000038415	15220	Foxq1	2.11123	8.32793e-14	6.3503e-12
	ENSMUSG00000074796	269356	Slc4a11	2.11051	6.66935e-12	1.85133e-10
	ENSMUSG00000037060	109042	Cavin3	2.10978	1.50137e-08	1.17966e-07
	ENSMUSG00000036172	74603	Cd200r3	2.10823	0.00168538	0.00370568
	ENSMUSG00000040618	74551	Pck2	2.10701	5.76531e-11	1.06072e-09
	ENSMUSG00000021411	66895	Pxdc1	2.10353	1.08576e-11	2.77949e-10
	ENSMUSG00000043126	320949	D830039M14Rik	2.10305	5.30751e-07	2.72104e-06
	ENSMUSG00000073787	100126795	Gm10575	2.10271	1.17036e-11	2.96288e-10
	ENSMUSG00000036564	234593	Ndrg4	2.10007	4.34432e-08	2.9589e-07
	ENSMUSG00000034220	14733	Gpc1	2.09975	5.31424e-07	2.72228e-06
	ENSMUSG00000056121	225020	Fez2	2.09951	3.56151e-14	3.54973e-12
	ENSMUSG00000021118	27260	Plek2	2.09893	1.01155e-14	1.42426e-12
	ENSMUSG00000013076	75723	Amotl1	2.09751	4.87928e-13	2.46063e-11
	ENSMUSG00000038178	215113	Slc43a2	2.09389	8.61688e-06	3.25589e-05
	ENSMUSG00000020122	13649	Egfr	2.09003	2.60135e-14	2.80243e-12
	ENSMUSG00000031169	53627	Porcn	2.0885	4.12298e-07	2.16821e-06
	ENSMUSG00000028776	94242	Tinagl1	2.0867	9.65104e-13	4.04513e-11
	ENSMUSG00000045672	373864	Col27a1	2.07618	4.09816e-07	2.15694e-06
	ENSMUSG00000030790	11535	Adm	2.07505	0.00487817	0.00961805
	ENSMUSG00000034161	20289	Scx	2.07479	0.00205093	0.00441433
	ENSMUSG00000045348	243300	Nyap1	2.06392	0.000344479	0.000885903
	ENSMUSG00000025069	68214	Gsto2	2.06293	7.88973e-06	3.01443e-05
	ENSMUSG00000029449	23912	Rhof	2.06114	1.97915e-12	7.36824e-11
	ENSMUSG00000021453	23882	Gadd45g	2.05208	5.69821e-09	5.07228e-08
	ENSMUSG00000047108	57755	Dnajb7	2.04999	5.02032e-05	0.000158235
	ENSMUSG00000050022	231842	Amz1	2.04957	2.63471e-06	1.12214e-05
	ENSMUSG00000031576	16532	Kcnu1	2.04858	0.00115535	0.00262792
	ENSMUSG00000026509	12334	Capn2	2.04738	4.00794e-14	3.67627e-12
	ENSMUSG00000049288	280411	Lix1l	2.04291	1.24283e-05	4.54281e-05
	ENSMUSG00000037960	68480	Card19	2.0418	4.25447e-10	5.6509e-09
	ENSMUSG00000031557	83436	Plekha2	2.0391	2.90542e-09	2.87319e-08
	ENSMUSG00000073414	106722	Mpig6b	2.03439	1.87442e-06	8.25268e-06
	ENSMUSG00000038217	380712	Tlcd2	2.02883	5.94863e-05	0.000184192
	ENSMUSG00000040829	574428	Zmynd15	2.02858	1.86805e-06	8.23862e-06
	ENSMUSG00000024846	73720	Cst6	2.02793	0.0042039	0.00839585
	ENSMUSG00000086330	69320	1700007J10Rik	2.02785	4.05469e-05	0.000130663
	ENSMUSG00000076441	11898	Ass1	2.01729	8.18591e-15	1.23651e-12
	ENSMUSG00000024143	104215	Rhoq	2.01674	4.72722e-07	2.45637e-06
	ENSMUSG00000054793	260299	Cadm4	2.01658	5.9464e-08	3.91214e-07
	ENSMUSG00000069227	26913	Gprin1	2.01546	2.35137e-07	1.31581e-06
	ENSMUSG00000030730	11937	Atp2a1	2.0057	0.000582733	0.00142042
	ENSMUSG00000034353	51801	Ramp1	2.0048	2.86698e-09	2.85076e-08
	ENSMUSG00000040249	16971	Lrp1	2.0035	9.44769e-07	4.54538e-06
	ENSMUSG00000029094	70292	Afap1	2.00123	1.74804e-07	1.01498e-06
	ENSMUSG00000028967	74155	Errfi1	1.99974	2.72227e-12	9.49272e-11
	ENSMUSG00000029061	26561	Mmp23	1.99876	8.39794e-05	0.000249768
	ENSMUSG00000034205	94352	Loxl2	1.99717	0.000113497	0.000326584
	ENSMUSG00000062380	22152	Tubb3	1.9953	1.07008e-05	3.96402e-05
	ENSMUSG00000037280	207839	Galnt6	1.98692	0.00269751	0.0056569
	ENSMUSG00000029561	23962	Oasl2	1.98526	8.51418e-08	5.35383e-07
	ENSMUSG00000032584	19882	Mst1r	1.98404	1.30354e-11	3.1977e-10
	ENSMUSG00000038648	208647	Creb3l2	1.98378	1.2237e-12	4.90177e-11
	ENSMUSG00000031373	56078	Car5b	1.98292	0.00023064	0.000616958
	ENSMUSG00000047227	217648	Gm527	1.97827	3.44628e-07	1.85157e-06
	ENSMUSG00000018334	16706	Ksr1	1.974	4.3688e-12	1.35873e-10
	ENSMUSG00000028542	14664	Slc6a9	1.97319	2.26154e-09	2.33305e-08
	ENSMUSG00000030761	17921	Myo7a	1.96884	1.29387e-15	2.97778e-13
	ENSMUSG00000040640	238988	Erc2	1.96785	0.000861777	0.00201857
	ENSMUSG00000022376	11514	Adcy8	1.96519	0.000910071	0.00212501
	ENSMUSG00000026932	67991	Nacc2	1.96238	2.75004e-15	5.35539e-13
	ENSMUSG00000040734	333654	Ppp1r13l	1.96167	1.2488e-15	2.92729e-13
	ENSMUSG00000020758	192897	Itgb4	1.96167	1.00433e-13	7.27507e-12
	ENSMUSG00000078716	242409	Tmem8b	1.96167	9.43236e-12	2.47707e-10
	ENSMUSG00000027316	14588	Gfra4	1.96072	1.06936e-05	3.96253e-05
	ENSMUSG00000037613	79201	Tnfrsf23	1.96052	2.42714e-15	4.95527e-13
	ENSMUSG00000047810	78317	Ccdc88b	1.95587	2.99418e-07	1.62962e-06
	ENSMUSG00000057706	108797	Mex3b	1.95321	5.19545e-12	1.53654e-10
	ENSMUSG00000023045	223920	Soat2	1.94307	2.22961e-05	7.67046e-05
	ENSMUSG00000070436	12406	Serpinh1	1.93797	0.00248645	0.00524996
	ENSMUSG00000038145	20623	Snrk	1.93781	7.75578e-14	5.94986e-12
	ENSMUSG00000028150	19885	Rorc	1.93567	4.05221e-06	1.65354e-05
	ENSMUSG00000025650	12836	Col7a1	1.93113	1.1193e-07	6.83786e-07
	ENSMUSG00000037419	71946	Endod1	1.92581	2.97204e-13	1.68019e-11
	ENSMUSG00000014686	330483	Ceacam16	1.92126	0.00278074	0.00580548
	ENSMUSG00000021256	238328	Vash1	1.92048	0.00052587	0.00129705
	ENSMUSG00000032515	215418	Csrnp1	1.91976	1.69619e-08	1.3164e-07
	ENSMUSG00000078444	100169878	Gm10941	1.91811	0.000228376	0.000611547
	ENSMUSG00000050640	231503	Tmem150c	1.91535	0.000210377	0.000568401
	ENSMUSG00000024511	80718	Rab27b	1.91487	1.20979e-13	8.32259e-12
	ENSMUSG00000032109	270151	Nlrx1	1.91458	1.15176e-09	1.31481e-08
	ENSMUSG00000015653	74051	Steap2	1.91122	7.60236e-16	1.96389e-13
	ENSMUSG00000028019	54635	Pdgfc	1.91121	2.8907e-08	2.06959e-07
	ENSMUSG00000071724	100503915	Smpd5	1.90615	3.90686e-09	3.69881e-08
	ENSMUSG00000006411	71740	Nectin4	1.90479	4.17568e-08	2.86637e-07
	ENSMUSG00000020021	13998	Fgd6	1.90376	4.52272e-18	3.36756e-15
	ENSMUSG00000008398	13713	Elk3	1.90016	1.45953e-17	9.72353e-15
	ENSMUSG00000055407	17760	Map6	1.89945	1.40347e-07	8.39167e-07
	ENSMUSG00000000078	23849	Klf6	1.89909	4.42241e-15	7.52371e-13
	ENSMUSG00000034675	56320	Dbn1	1.89698	3.4063e-06	1.4109e-05
	ENSMUSG00000027495	67017	Fam210b	1.89491	2.72575e-13	1.55417e-11
	ENSMUSG00000095440	668225	Fignl2	1.89466	3.87658e-05	0.000125579
	ENSMUSG00000051435	329977	Fhad1	1.89279	0.0012999	0.00292362
	ENSMUSG00000038859	66898	Baiap2l1	1.89146	7.36517e-12	2.00061e-10
	ENSMUSG00000037499	66208	Nenf	1.89026	1.67224e-12	6.37568e-11
	ENSMUSG00000024008	240058	Cpne5	1.88992	0.00034843	0.000895156
	ENSMUSG00000023011	72393	Faim2	1.88798	7.91593e-06	3.02353e-05
	ENSMUSG00000026483	63913	Fam129a	1.88711	0.000503141	0.00124755
	ENSMUSG00000018566	20528	Slc2a4	1.88682	8.7017e-07	4.22988e-06
	ENSMUSG00000030123	67784	Plxnd1	1.88564	3.87708e-05	0.000125579
	ENSMUSG00000091575	69206	2010016I18Rik	1.8848	5.18206e-07	2.66645e-06
	ENSMUSG00000070315	78934	4930581F22Rik	1.88427	7.86877e-11	1.37194e-09
	ENSMUSG00000023232	230779	Serinc2	1.88262	2.10831e-18	2.05284e-15
	ENSMUSG00000033276	269209	Stk36	1.88148	1.77052e-08	1.36156e-07
	ENSMUSG00000041423	68957	Paqr6	1.87854	2.73891e-05	9.20842e-05
	ENSMUSG00000026981	16181	Il1rn	1.87479	9.89325e-06	3.69297e-05
	ENSMUSG00000034855	15945	Cxcl10	1.87455	1.37699e-05	4.98852e-05
	ENSMUSG00000067006	20724	Serpinb5	1.87124	2.63837e-10	3.6943e-09
	ENSMUSG00000042500	76850	Ago4	1.86794	6.3721e-06	2.49793e-05
	ENSMUSG00000039770	383295	Ypel5	1.86744	4.1853e-17	2.1191e-14
	ENSMUSG00000021396	75124	Nxnl2	1.86615	0.000794641	0.0018752
	ENSMUSG00000028300	73205	C9orf72	1.86461	9.16353e-13	3.90545e-11
	ENSMUSG00000042745	15901	Id1	1.86371	3.10206e-05	0.00010271
	ENSMUSG00000025875	74257	Tspan17	1.86162	2.20892e-12	8.09222e-11
	ENSMUSG00000038151	12142	Prdm1	1.86137	0.000229901	0.00061537
	ENSMUSG00000057335	545389	Cep170	1.86087	1.47195e-13	9.70417e-12
	ENSMUSG00000045838	214239	Ccdc9b	1.86077	8.47588e-10	1.01024e-08
	ENSMUSG00000034463	219151	Scara3	1.86017	4.37989e-05	0.000139649
	ENSMUSG00000075590	223649	Nrbp2	1.85554	2.48557e-12	8.88767e-11
	ENSMUSG00000024766	381236	Lipo3	1.85401	0.00097218	0.00225299
	ENSMUSG00000023952	56055	Gtpbp2	1.85332	1.62906e-13	1.03621e-11
	ENSMUSG00000020154	19263	Ptprb	1.85094	3.5754e-11	7.04944e-10
	ENSMUSG00000073102	381738	Drc1	1.85077	0.000271841	0.000717166
	ENSMUSG00000039349	226777	C130074G19Rik	1.84957	4.98619e-10	6.37527e-09
	ENSMUSG00000086693	102633880	A730081D07Rik	1.84807	1.41334e-05	5.1027e-05
	ENSMUSG00000025383	83430	Il23a	1.8462	0.0010379	0.00238911
	ENSMUSG00000069833	66395	Ahnak	1.84601	1.98454e-08	1.50601e-07
	ENSMUSG00000097101	66503	1810034E14Rik	1.84578	1.21657e-09	1.36883e-08
	ENSMUSG00000074121	78405	Ntf5	1.83353	2.08282e-08	1.56002e-07
	ENSMUSG00000024268	108013	Celf4	1.83276	9.3153e-09	7.74215e-08
	ENSMUSG00000025278	286940	Flnb	1.83185	3.48437e-12	1.13967e-10
	ENSMUSG00000024501	22240	Dpysl3	1.82742	7.4196e-06	2.85376e-05
	ENSMUSG00000001248	52857	Gramd1a	1.81528	0.000248166	0.000659794
	ENSMUSG00000034595	76448	Ppp1r18	1.81123	2.75129e-08	1.97987e-07
	ENSMUSG00000035640	100503659	Cbarp	1.80738	2.36175e-07	1.32104e-06
	ENSMUSG00000051669	239691	AU021092	1.79772	9.04614e-05	0.000266417
	ENSMUSG00000019194	20266	Scn1b	1.79634	0.00179714	0.00392008
	ENSMUSG00000051000	229488	Fam160a1	1.79241	7.27789e-16	1.91924e-13
	ENSMUSG00000038539	107503	Atf5	1.79037	2.00677e-11	4.4541e-10
	ENSMUSG00000070563	69363	Spaca4	1.78851	3.90438e-08	2.69475e-07
	ENSMUSG00000067889	20743	Sptbn2	1.78839	5.51793e-06	2.19365e-05
	ENSMUSG00000028849	245877	Map7d1	1.78632	6.03205e-13	2.85133e-11
	ENSMUSG00000050270	338369	Tmem220	1.78614	2.3319e-07	1.30607e-06
	ENSMUSG00000022220	104110	Adcy4	1.78488	1.4915e-06	6.74989e-06
	ENSMUSG00000045991	225631	Onecut2	1.7822	4.41914e-08	2.99611e-07
	ENSMUSG00000038780	75788	Smurf1	1.78089	9.81202e-19	1.24201e-15
	ENSMUSG00000006219	74202	Fblim1	1.77636	5.18606e-13	2.57432e-11
	ENSMUSG00000020469	17898	Myl7	1.77585	0.000260761	0.000689805
	ENSMUSG00000020674	69675	Pxdn	1.77517	0.00109974	0.00251682
	ENSMUSG00000030930	77590	Chst15	1.77377	0.000188949	0.000517016
	ENSMUSG00000044716	231134	Dok7	1.77193	1.53751e-09	1.67054e-08
	ENSMUSG00000035773	114229	Kiss1r	1.76981	8.73299e-06	3.29387e-05
	ENSMUSG00000033029	27660	1700088E04Rik	1.76829	4.42662e-07	2.30965e-06
	ENSMUSG00000020230	15468	Prmt2	1.76363	5.16133e-12	1.53003e-10
	ENSMUSG00000036368	381110	Rmdn2	1.76342	2.16673e-05	7.47926e-05
	ENSMUSG00000089736	100044509	Tgfbr3l	1.76145	9.12867e-07	4.4137e-06
	ENSMUSG00000062127	80281	Cttnbp2nl	1.76095	2.5824e-19	4.47596e-16
	ENSMUSG00000024942	12333	Capn1	1.7607	5.4029e-12	1.57272e-10
	ENSMUSG00000040498	70080	Igsf23	1.76042	0.000148549	0.000416649
	ENSMUSG00000020773	217333	Trim47	1.759	3.45661e-06	1.42893e-05
	ENSMUSG00000001435	12822	Col18a1	1.75778	6.35361e-05	0.000195109
	ENSMUSG00000028108	13601	Ecm1	1.75487	7.01689e-07	3.4804e-06
	ENSMUSG00000029185	68303	Fam114a1	1.75291	3.50786e-07	1.87987e-06
	ENSMUSG00000042759	171504	Apobr	1.75116	0.000375501	0.000958733
	ENSMUSG00000024937	114601	Ehbp1l1	1.75054	3.4821e-15	6.36068e-13
	ENSMUSG00000079334	56441	Naa80	1.74817	1.93257e-12	7.23743e-11
	ENSMUSG00000001300	13642	Efnb2	1.74498	3.31286e-15	6.35366e-13
	ENSMUSG00000097842	320950	9330104G04Rik	1.74222	4.60785e-05	0.000146254
	ENSMUSG00000067787	53619	Blcap	1.73967	1.10624e-16	3.78454e-14
	ENSMUSG00000007207	20907	Stx1a	1.73877	3.84961e-14	3.58716e-12
	ENSMUSG00000018427	77864	Ypel2	1.73775	1.84721e-08	1.41307e-07
	ENSMUSG00000023951	22339	Vegfa	1.73764	1.21292e-05	4.44633e-05
	ENSMUSG00000038195	280408	Rilp	1.73626	2.98928e-08	2.13174e-07
	ENSMUSG00000031880	56437	Rrad	1.73498	5.87103e-05	0.000181923
	ENSMUSG00000072723	218695	Gm10044	1.72768	6.95348e-05	0.000211529
	ENSMUSG00000097800	100038636	B230344G16Rik	1.72641	4.26573e-06	1.73007e-05
	ENSMUSG00000002409	13549	Dyrk1b	1.72639	5.27719e-13	2.60932e-11
	ENSMUSG00000049866	320982	Arl4c	1.725	3.32962e-10	4.52213e-09
	ENSMUSG00000091387	218476	Gcnt4	1.72495	2.24451e-06	9.71507e-06
	ENSMUSG00000027978	19142	Prss12	1.71263	2.38202e-06	1.02487e-05
	ENSMUSG00000062210	106869	Tnfaip8	1.70935	6.44668e-13	2.96735e-11
	ENSMUSG00000064158	73456	Izumo1	1.70792	0.000447874	0.00112484
	ENSMUSG00000042289	101502	Hsd3b7	1.70598	9.39661e-11	1.58262e-09
	ENSMUSG00000007039	51793	Ddah2	1.70489	0.00031054	0.000807646
	ENSMUSG00000075296	621603	Aldh3b2	1.7039	0.00375962	0.00759969
	ENSMUSG00000055633	68992	Zfp580	1.70268	0.000247147	0.000657638
	ENSMUSG00000034586	217310	Hid1	1.70121	2.43308e-16	7.49486e-14
	ENSMUSG00000024014	18712	Pim1	1.70098	7.48325e-07	3.68224e-06
	ENSMUSG00000070056	52065	Mfhas1	1.6981	1.15281e-06	5.39857e-06
	ENSMUSG00000023328	11423	Ache	1.69727	0.00244723	0.00517233
	ENSMUSG00000020458	68585	Rtn4	1.69688	4.45788e-15	7.52371e-13
	ENSMUSG00000034634	17068	Ly6d	1.69393	6.053e-05	0.000187012
	ENSMUSG00000027134	99010	Lpcat4	1.69393	9.51894e-17	3.44259e-14
	ENSMUSG00000097242	100504114	Gm16907	1.69283	3.9937e-07	2.1081e-06
	ENSMUSG00000015850	229595	Adamtsl4	1.69097	1.84612e-05	6.48936e-05
	ENSMUSG00000027087	16410	Itgav	1.68659	1.199e-16	3.99393e-14
	ENSMUSG00000069893	667214	9930111J21Rik1	1.67796	8.26489e-06	3.136e-05
	ENSMUSG00000020027	216233	Socs2	1.67291	2.24273e-07	1.26396e-06
	ENSMUSG00000031490	13685	Eif4ebp1	1.67238	2.47567e-11	5.24908e-10
	ENSMUSG00000040111	235283	Gramd1b	1.66942	6.18152e-13	2.87668e-11
	ENSMUSG00000026018	70375	Ica1l	1.66403	0.00110393	0.00252548
	ENSMUSG00000028059	16800	Arhgef2	1.66383	1.64454e-08	1.27912e-07
	ENSMUSG00000027570	12841	Col9a3	1.66344	0.00227872	0.00485508
	ENSMUSG00000017639	268451	Rab11fip4	1.65753	0.000183121	0.000502481
	ENSMUSG00000015533	16398	Itga2	1.65519	6.52257e-06	2.55059e-05
	ENSMUSG00000036264	320027	Fstl4	1.65481	5.23959e-05	0.000164206
	ENSMUSG00000021792	70564	Prxl2a	1.65119	9.30971e-06	3.4947e-05
	ENSMUSG00000014599	12977	Csf1	1.65036	0.00023134	0.000618568
	ENSMUSG00000009145	93838	Dqx1	1.64903	4.17114e-09	3.91679e-08
	ENSMUSG00000100798	100503197	Gm19589	1.64761	1.5015e-05	5.3872e-05
	ENSMUSG00000053175	12051	Bcl3	1.64626	7.6878e-13	3.39067e-11
	ENSMUSG00000072235	22142	Tuba1a	1.64056	2.74298e-11	5.66032e-10
	ENSMUSG00000021306	83924	Gpr137b	1.63738	1.55755e-07	9.19992e-07
	ENSMUSG00000013419	270210	Zfp651	1.63724	0.000166803	0.000462924
	ENSMUSG00000062054	67732	Iah1	1.63551	3.803e-14	3.58716e-12
	ENSMUSG00000005514	18984	Por	1.63304	1.94686e-10	2.86551e-09
	ENSMUSG00000029060	76580	Mib2	1.63229	5.31598e-12	1.55763e-10
	ENSMUSG00000022091	20410	Sorbs3	1.6312	1.11797e-08	9.10052e-08
	ENSMUSG00000034168	238330	Irf2bpl	1.62676	4.75763e-10	6.15768e-09
	ENSMUSG00000032333	69106	Stoml1	1.62583	4.38672e-12	1.36096e-10
	ENSMUSG00000057137	68487	Tmem140	1.62473	2.71977e-08	1.96053e-07
	ENSMUSG00000055926	623781	Gm14137	1.6217	9.08384e-08	5.66979e-07
	ENSMUSG00000034771	21886	Tle2	1.62086	4.41706e-08	2.99611e-07
	ENSMUSG00000029822	71720	Osbpl3	1.61891	5.31346e-15	8.73478e-13
	ENSMUSG00000053111	66930	Fank1	1.61815	0.00188857	0.00409272
	ENSMUSG00000003534	12305	Ddr1	1.61438	2.77036e-18	2.5048e-15
	ENSMUSG00000062861	22690	Zfp28	1.61378	6.0075e-05	0.000185833
	ENSMUSG00000024899	23972	Papss2	1.61266	2.31698e-06	9.98923e-06
	ENSMUSG00000022010	21807	Tsc22d1	1.61046	8.79595e-13	3.77421e-11
	ENSMUSG00000040152	21825	Thbs1	1.61024	0.000209331	0.000565694
	ENSMUSG00000002771	14814	Grin2d	1.60777	0.000105299	0.000305424
	ENSMUSG00000055737	14600	Ghr	1.6051	0.00296859	0.00614999
	ENSMUSG00000095115	319622	Itpripl2	1.60348	7.5607e-05	0.000227613
	ENSMUSG00000040631	114255	Dok4	1.60154	3.46812e-09	3.35367e-08
	ENSMUSG00000039942	19219	Ptger4	1.59834	1.41696e-06	6.4657e-06
	ENSMUSG00000025075	226243	Habp2	1.59762	0.000139777	0.00039414
	ENSMUSG00000059714	14251	Flot1	1.59708	1.00484e-07	6.21364e-07
	ENSMUSG00000042357	14622	Gjb5	1.59453	3.64969e-09	3.50248e-08
	ENSMUSG00000030499	233107	Kctd15	1.59305	0.000847695	0.00198669
	ENSMUSG00000033906	108672	Zdhhc15	1.59166	0.000704265	0.00168645
	ENSMUSG00000078486	74183	Perm1	1.58947	3.22521e-10	4.39448e-09
	ENSMUSG00000028121	29815	Bcar3	1.58938	9.26414e-14	6.89797e-12
	ENSMUSG00000020000	59012	Moxd1	1.58796	7.43315e-05	0.000224342
	ENSMUSG00000026278	51800	Bok	1.58709	9.14757e-14	6.85148e-12
	ENSMUSG00000025408	13198	Ddit3	1.5865	4.5998e-05	0.000146035
	ENSMUSG00000018800	217265	Abca5	1.58579	2.304e-06	9.93663e-06
	ENSMUSG00000041736	12257	Tspo	1.58519	3.05866e-18	2.5811e-15
	ENSMUSG00000048644	330695	Ctxn1	1.58484	1.47533e-12	5.74608e-11
	ENSMUSG00000000901	17385	Mmp11	1.57784	2.11727e-07	1.20289e-06
	ENSMUSG00000052616	320022	Terb1	1.57661	0.00010934	0.000315715
	ENSMUSG00000024413	18145	Npc1	1.57505	1.80826e-11	4.13904e-10
	ENSMUSG00000060487	320825	Samd5	1.57245	4.54825e-09	4.20846e-08
	ENSMUSG00000037363	270035	Letm2	1.57229	1.85223e-08	1.41579e-07
	ENSMUSG00000052609	263406	Plekhg3	1.5687	1.09273e-14	1.48729e-12
	ENSMUSG00000026303	171531	Mlph	1.56765	2.8677e-11	5.8642e-10
	ENSMUSG00000085287	74597	4833418N02Rik	1.56566	2.79386e-08	2.00821e-07
	ENSMUSG00000079620	140474	Muc4	1.5642	4.16309e-05	0.000133849
	ENSMUSG00000048965	244238	Mrgpre	1.56057	3.14436e-05	0.000104028
	ENSMUSG00000039497	212898	Dse	1.5604	7.693e-05	0.000231027
	ENSMUSG00000035697	70719	Arhgap45	1.55891	9.53759e-13	4.01086e-11
	ENSMUSG00000022965	15980	Ifngr2	1.55838	3.63017e-13	1.98063e-11
	ENSMUSG00000032285	58233	Dnaja4	1.55713	1.40554e-07	8.40006e-07
	ENSMUSG00000010660	18799	Plcd1	1.55713	1.20458e-06	5.61191e-06
	ENSMUSG00000028789	242669	Azin2	1.55651	0.000310822	0.000808214
	ENSMUSG00000000530	11482	Acvrl1	1.55478	0.000722064	0.00172353
	ENSMUSG00000028445	69638	Enho	1.55426	0.00225393	0.00480956
	ENSMUSG00000024186	50782	Rgs11	1.55295	2.19085e-06	9.5135e-06
	ENSMUSG00000020044	21859	Timp3	1.55272	0.00248407	0.0052458
	ENSMUSG00000041420	17537	Meis3	1.55261	1.75291e-06	7.79631e-06
	ENSMUSG00000001552	16480	Jup	1.55115	1.17794e-15	2.81328e-13
	ENSMUSG00000038387	20130	Rras	1.54991	4.31176e-10	5.69711e-09
	ENSMUSG00000022358	67731	Fbxo32	1.54691	1.7435e-07	1.01282e-06
	ENSMUSG00000008461	14343	Fut1	1.54493	0.00239557	0.00507416
	ENSMUSG00000053646	235611	Plxnb1	1.54423	9.90749e-11	1.64363e-09
	ENSMUSG00000054065	56460	Pkp3	1.5428	6.6483e-17	2.80514e-14
	ENSMUSG00000013338	74562	Fer1l4	1.53773	4.36117e-05	0.000139157
	ENSMUSG00000042306	66166	S100a14	1.53446	1.06914e-06	5.0667e-06
	ENSMUSG00000056515	106572	Rab31	1.53213	7.01862e-11	1.24778e-09
	ENSMUSG00000002900	16777	Lamb1	1.53103	0.000206509	0.000559381
	ENSMUSG00000033377	114301	Palmd	1.53062	0.00122291	0.00276717
	ENSMUSG00000018750	75580	Zbtb4	1.52765	4.07889e-11	7.88254e-10
	ENSMUSG00000017897	14049	Eya2	1.52692	0.0033807	0.00689429
	ENSMUSG00000031431	14605	Tsc22d3	1.52645	1.26034e-08	1.01338e-07
	ENSMUSG00000054161	73813	Fam83e	1.52556	2.97041e-10	4.08246e-09
	ENSMUSG00000028573	75578	Fggy	1.52484	9.59942e-05	0.000280493
	ENSMUSG00000053219	379043	Raet1e	1.5244	0.00175288	0.00383474
	ENSMUSG00000039286	72007	Fndc3b	1.52431	3.51752e-15	6.36068e-13
	ENSMUSG00000046186	235505	Cd109	1.52075	0.000557762	0.00136745
	ENSMUSG00000007035	17687	Msh5	1.5185	2.89262e-08	2.0698e-07
	ENSMUSG00000021066	73991	Atl1	1.51789	1.41258e-05	5.10141e-05
	ENSMUSG00000037242	29876	Clic4	1.51747	8.2379e-10	9.82802e-09
	ENSMUSG00000067206	231296	Lrrc66	1.51678	8.51574e-12	2.25979e-10
	ENSMUSG00000035504	70335	Reep6	1.51633	1.06753e-11	2.74651e-10
	ENSMUSG00000031822	382034	Gse1	1.51622	1.95507e-13	1.20956e-11
	ENSMUSG00000022176	140743	Rem2	1.5157	8.11487e-05	0.000242317
	ENSMUSG00000024049	17929	Myom1	1.51466	2.21748e-05	7.63572e-05
	ENSMUSG00000036553	231147	Sh3tc1	1.51042	3.98181e-07	2.10358e-06
	ENSMUSG00000048911	51902	Rnf24	1.50906	1.90457e-09	2.01235e-08
	ENSMUSG00000039934	212167	Gsap	1.50842	2.58504e-08	1.87946e-07
	ENSMUSG00000028793	75234	Rnf19b	1.50737	2.26012e-13	1.34313e-11
	ENSMUSG00000031075	101772	Ano1	1.50669	5.38723e-08	3.56092e-07
	ENSMUSG00000039236	57444	Isg20	1.5064	2.55647e-09	2.58879e-08
	ENSMUSG00000027356	241639	Fermt1	1.50302	3.21546e-14	3.28236e-12
	ENSMUSG00000037820	21817	Tgm2	1.50182	1.21947e-05	4.46646e-05
	ENSMUSG00000021457	20963	Syk	1.50032	1.78327e-06	7.9202e-06
	ENSMUSG00000018570	70419	2810408A11Rik	1.5	9.1382e-07	4.41662e-06
	ENSMUSG00000040663	56708	Clcf1	1.49772	1.11475e-07	6.81338e-07
	ENSMUSG00000036533	260409	Cdc42ep3	1.49751	9.95681e-09	8.19996e-08
	ENSMUSG00000041605	67313	Inava	1.49581	1.23794e-16	4.01791e-14
	ENSMUSG00000015837	18412	Sqstm1	1.4946	2.15734e-09	2.23288e-08
	ENSMUSG00000078485	231002	Plekhn1	1.49242	2.87164e-10	3.97695e-09
	ENSMUSG00000059713	53902	Rcan3	1.49071	6.72492e-13	3.07307e-11
	ENSMUSG00000057054	103844	Inca1	1.4898	8.68473e-05	0.00025733
	ENSMUSG00000049775	19241	Tmsb4x	1.48879	2.64283e-09	2.66345e-08
	ENSMUSG00000019558	102857	Slc6a8	1.4886	4.4673e-08	3.02391e-07
	ENSMUSG00000039646	246154	Vasn	1.48643	1.31205e-12	5.22262e-11
	ENSMUSG00000040811	72205	Eml2	1.48497	5.60879e-12	1.62092e-10
	ENSMUSG00000031785	14766	Adgrg1	1.48363	5.53464e-13	2.70871e-11
	ENSMUSG00000003348	208228	Mob3a	1.48196	5.19905e-11	9.72714e-10
	ENSMUSG00000028063	16905	Lmna	1.48091	1.76355e-13	1.105e-11
	ENSMUSG00000045725	78004	Prr15	1.48019	2.34214e-05	8.01266e-05
	ENSMUSG00000006403	240913	Adamts4	1.47776	0.00091735	0.00214003
	ENSMUSG00000025981	67876	Coq10b	1.47607	1.67108e-09	1.80482e-08
	ENSMUSG00000027843	19260	Ptpn22	1.4733	0.00491126	0.00967274
	ENSMUSG00000034818	319586	Celf5	1.47149	2.53887e-06	1.08534e-05
	ENSMUSG00000004798	29869	Ulk2	1.47112	5.64855e-14	4.7039e-12
	ENSMUSG00000032194	235041	Kank2	1.47081	1.90096e-09	2.01185e-08
	ENSMUSG00000034686	432763	Prr7	1.46956	0.00137229	0.00307194
	ENSMUSG00000022092	19057	Ppp3cc	1.46665	1.17921e-06	5.50791e-06
	ENSMUSG00000000958	20540	Slc7a7	1.46499	2.06996e-14	2.3605e-12
	ENSMUSG00000037235	17122	Mxd4	1.46428	5.29203e-09	4.77112e-08
	ENSMUSG00000025279	13421	Dnase1l3	1.46256	0.000265238	0.000700914
	ENSMUSG00000021365	18003	Nedd9	1.45914	1.44981e-10	2.22985e-09
	ENSMUSG00000039763	246738	Dnajc28	1.45775	3.43433e-07	1.84593e-06
	ENSMUSG00000048772	68777	Tmem53	1.45724	1.21053e-05	4.43886e-05
	ENSMUSG00000050106	217356	Tmc8	1.45636	4.83374e-11	9.10499e-10
	ENSMUSG00000045211	213484	Nudt18	1.45555	1.4537e-12	5.69688e-11
	ENSMUSG00000040433	245007	Zbtb38	1.45504	1.00038e-10	1.65228e-09
	ENSMUSG00000018378	70393	2210416O15Rik	1.45487	1.46842e-06	6.67168e-06
	ENSMUSG00000028047	21827	Thbs3	1.45301	0.00046254	0.00115693
	ENSMUSG00000086786	101056149	Gm15908	1.45282	0.00140805	0.00313677
	ENSMUSG00000098132	78748	Rassf10	1.45171	2.14533e-05	7.41752e-05
	ENSMUSG00000055401	50762	Fbxo6	1.45143	4.71621e-17	2.19987e-14
	ENSMUSG00000032363	108153	Adamts7	1.4513	2.54158e-07	1.41102e-06
	ENSMUSG00000006154	67425	Eps8l1	1.45066	0.000229387	0.000614126
	ENSMUSG00000025510	12476	Cd151	1.45019	1.12993e-17	7.94594e-15
	ENSMUSG00000001768	74030	Rin2	1.44987	3.41277e-14	3.42848e-12
	ENSMUSG00000040659	27984	Efhd2	1.44918	3.72095e-11	7.26849e-10
	ENSMUSG00000046546	224093	Fam43a	1.44887	7.97114e-08	5.05504e-07
	ENSMUSG00000046841	216197	Ckap4	1.44853	2.68045e-09	2.69279e-08
	ENSMUSG00000028555	230603	Ttc39a	1.4482	1.17427e-07	7.12894e-07
	ENSMUSG00000039202	54608	Abhd2	1.44779	1.67093e-13	1.05753e-11
	ENSMUSG00000025171	226122	Ubtd1	1.44729	1.09245e-10	1.77058e-09
	ENSMUSG00000047181	217125	Samd14	1.4468	7.33021e-06	2.82109e-05
	ENSMUSG00000057948	70450	Unc13d	1.4445	9.57318e-09	7.93045e-08
	ENSMUSG00000034528	243168	Hsd17b13	1.44408	0.00186349	0.00404875
	ENSMUSG00000018411	17762	Mapt	1.44397	1.96386e-09	2.05953e-08
	ENSMUSG00000050822	243328	Slc29a4	1.44318	8.29772e-08	5.24376e-07
	ENSMUSG00000069114	229055	Zbtb10	1.44127	0.000150243	0.000421027
	ENSMUSG00000064215	52668	Ifi27	1.44021	0.00209008	0.00448943
	ENSMUSG00000039835	215819	Nhsl1	1.43736	3.3654e-16	9.90678e-14
	ENSMUSG00000054342	16534	Kcnn4	1.43729	3.65466e-15	6.51559e-13
	ENSMUSG00000028015	229445	Ctso	1.43327	7.72184e-07	3.79143e-06
	ENSMUSG00000025212	94280	Sfxn3	1.43241	1.3674e-14	1.75706e-12
	ENSMUSG00000087028	329358	Gm13387	1.43104	0.00229923	0.00489301
	ENSMUSG00000014837	74356	4931428F04Rik	1.42917	1.82529e-09	1.94872e-08
	ENSMUSG00000056749	18030	Nfil3	1.42793	1.20629e-06	5.6178e-06
	ENSMUSG00000029229	74277	Chic2	1.42686	5.63757e-14	4.7039e-12
	ENSMUSG00000018931	24083	Natd1	1.4264	8.59662e-13	3.71386e-11
	ENSMUSG00000020121	117600	Srgap1	1.42589	0.000459156	0.00114998
	ENSMUSG00000027463	69698	Slc52a3	1.42489	1.57368e-08	1.23037e-07
	ENSMUSG00000072244	94088	Trim6	1.42316	7.46958e-09	6.3842e-08
	ENSMUSG00000022885	20440	St6gal1	1.42287	5.14415e-09	4.66104e-08
	ENSMUSG00000021298	56696	Gpr132	1.42109	6.99696e-07	3.47324e-06
	ENSMUSG00000035246	236899	Pcyt1b	1.4189	1.43829e-09	1.57218e-08
	ENSMUSG00000043541	320662	Casc1	1.41847	0.00176119	0.0038483
	ENSMUSG00000048550	208967	Thnsl1	1.41637	8.71631e-13	3.75276e-11
	ENSMUSG00000030747	67800	Dgat2	1.4159	1.0992e-07	6.72806e-07
	ENSMUSG00000021831	50527	Ero1l	1.4158	0.000493299	0.00122555
	ENSMUSG00000085069	100042178	Prdm16os	1.41554	7.77209e-06	2.97578e-05
	ENSMUSG00000040158	76281	Tax1bp3	1.41481	1.92351e-14	2.23375e-12
	ENSMUSG00000072572	214922	Slc39a2	1.41413	2.18908e-06	9.50907e-06
	ENSMUSG00000008136	14200	Fhl2	1.41378	1.86594e-11	4.24042e-10
	ENSMUSG00000037833	328381	Sh2d4b	1.41212	0.00111495	0.00254794
	ENSMUSG00000004891	18008	Nes	1.41048	2.87781e-05	9.61906e-05
	ENSMUSG00000034394	16878	Lif	1.4095	9.75304e-09	8.04785e-08
	ENSMUSG00000031790	17388	Mmp15	1.40842	1.22961e-08	9.91995e-08
	ENSMUSG00000038855	320404	Itpkb	1.40504	2.53684e-08	1.84973e-07
	ENSMUSG00000030268	12035	Bcat1	1.40212	5.39526e-05	0.000168584
	ENSMUSG00000022952	12394	Runx1	1.39955	6.46014e-11	1.16985e-09
	ENSMUSG00000048807	103710	Slc35e4	1.39953	3.18019e-09	3.12053e-08
	ENSMUSG00000027333	228608	Smox	1.39587	0.000184626	0.000506282
	ENSMUSG00000022096	15460	Hr	1.39582	9.45323e-08	5.88005e-07
	ENSMUSG00000035671	212168	Zswim4	1.39495	6.3206e-14	5.11179e-12
	ENSMUSG00000043822	66548	Adamtsl5	1.39462	1.72455e-08	1.3335e-07
	ENSMUSG00000047735	209086	Samd9l	1.39304	0.00201094	0.00433488
	ENSMUSG00000037552	101497	Plekhg2	1.39245	4.2769e-12	1.34002e-10
	ENSMUSG00000024383	26405	Map3k2	1.39174	1.02265e-11	2.65261e-10
	ENSMUSG00000071176	234094	Arhgef10	1.39078	2.78598e-05	9.34667e-05
	ENSMUSG00000074625	545481	Arhgap40	1.39011	1.09003e-07	6.68491e-07
	ENSMUSG00000023495	59092	Pcbp4	1.38988	2.97201e-14	3.05851e-12
	ENSMUSG00000013698	18611	Pea15a	1.38785	6.26816e-08	4.10038e-07
	ENSMUSG00000031539	64933	Ap3m2	1.38765	1.82404e-09	1.94872e-08
	ENSMUSG00000031906	58994	Smpd3	1.38696	8.8891e-11	1.51987e-09
	ENSMUSG00000033508	67855	Asprv1	1.38505	0.00263173	0.00552995
	ENSMUSG00000023972	71461	Ptk7	1.38499	0.002863	0.00595756
	ENSMUSG00000039621	277360	Prex1	1.38461	5.99853e-05	0.000185601
	ENSMUSG00000022969	16155	Il10rb	1.3844	1.7483e-11	4.0248e-10
	ENSMUSG00000041827	231655	Oasl1	1.38336	0.000971319	0.00225182
	ENSMUSG00000039461	102791	Tcta	1.38095	1.16509e-09	1.32863e-08
	ENSMUSG00000039062	16790	Anpep	1.38025	0.000300674	0.000784891
	ENSMUSG00000024754	83921	Cemip2	1.37111	1.37422e-14	1.75706e-12
	ENSMUSG00000045679	217430	Pqlc3	1.37021	1.35544e-11	3.30582e-10
	ENSMUSG00000096959	105246071	4930509G22Rik	1.36644	0.000731488	0.00174372
	ENSMUSG00000037992	19401	Rara	1.3663	3.69367e-14	3.58139e-12
	ENSMUSG00000022755	239853	Adgrg7	1.36341	5.67571e-05	0.000176519
	ENSMUSG00000097011	100043793	Gm4651	1.36185	0.00509603	0.00999156
	ENSMUSG00000018340	11749	Anxa6	1.36166	2.57909e-13	1.48391e-11
	ENSMUSG00000011832	213027	Evi5l	1.36135	6.65167e-08	4.31718e-07
	ENSMUSG00000057897	12323	Camk2b	1.36129	2.49267e-10	3.52539e-09
	ENSMUSG00000020609	238055	Apob	1.36092	0.00274893	0.0057495
	ENSMUSG00000040322	229731	Slc25a24	1.35931	2.77615e-11	5.7139e-10
	ENSMUSG00000063838	58804	Cdc42ep5	1.35902	8.49006e-09	7.16108e-08
	ENSMUSG00000034445	225912	Cyb561a3	1.35875	3.51893e-11	6.97068e-10
	ENSMUSG00000020828	18806	Pld2	1.35862	4.21726e-16	1.18627e-13
	ENSMUSG00000034853	329910	Acot11	1.35834	1.44558e-06	6.57732e-06
	ENSMUSG00000037697	114874	Ddhd1	1.35815	4.35693e-12	1.35838e-10
	ENSMUSG00000038550	229599	Ciart	1.35712	3.76655e-05	0.000122374
	ENSMUSG00000065408	723895	Mir31	1.35659	6.27536e-07	3.16216e-06
	ENSMUSG00000029270	67266	Dipk1a	1.35617	9.14577e-07	4.41859e-06
	ENSMUSG00000028009	433646	1700061I17Rik	1.35584	0.00371528	0.00751606
	ENSMUSG00000037253	240396	Mex3c	1.35579	1.95024e-11	4.39256e-10
	ENSMUSG00000015981	57740	Stk32c	1.35575	0.00282108	0.00587903
	ENSMUSG00000021614	13003	Vcan	1.35189	0.000129839	0.000368747
	ENSMUSG00000031910	15118	Has3	1.34958	8.14907e-05	0.000243109
	ENSMUSG00000029761	109624	Cald1	1.34826	2.04984e-08	1.54079e-07
	ENSMUSG00000042564	75729	Fam227a	1.34773	1.06106e-06	5.03218e-06
	ENSMUSG00000073758	66938	Sh3d21	1.34633	4.43024e-06	1.79105e-05
	ENSMUSG00000073413	114654	Ly6g6d	1.34583	0.00263961	0.00554283
	ENSMUSG00000048416	17349	Mlf1	1.34569	0.000114226	0.000328233
	ENSMUSG00000023905	27279	Tnfrsf12a	1.34456	1.96149e-11	4.40254e-10
	ENSMUSG00000032643	14201	Fhl3	1.34428	1.58707e-12	6.08763e-11
	ENSMUSG00000029699	109267	Ssc4d	1.34388	1.60126e-05	5.71434e-05
	ENSMUSG00000040714	232943	Klc3	1.34243	4.89889e-11	9.214e-10
	ENSMUSG00000053617	14218	Sh3pxd2a	1.34191	0.00154926	0.00342602
	ENSMUSG00000038213	213233	Tapbpl	1.34144	2.14374e-15	4.52258e-13
	ENSMUSG00000050463	332131	Krt78	1.34122	0.000565566	0.00138358
	ENSMUSG00000029446	100678	Psph	1.34093	1.80085e-09	1.92853e-08
	ENSMUSG00000037946	30938	Fgd3	1.33713	7.76302e-07	3.80869e-06
	ENSMUSG00000029009	17769	Mthfr	1.33696	7.82958e-12	2.10866e-10
	ENSMUSG00000003585	67815	Sec14l2	1.3369	1.07332e-06	5.07995e-06
	ENSMUSG00000069892	245240	9930111J21Rik2	1.33684	4.38971e-06	1.77637e-05
	ENSMUSG00000020653	194655	Klf11	1.33654	3.97868e-09	3.76117e-08
	ENSMUSG00000043289	75033	Mei4	1.33641	0.000139773	0.00039414
	ENSMUSG00000010505	17932	Myt1	1.33611	0.0049209	0.00969022
	ENSMUSG00000002885	26364	Adgre5	1.3361	3.36915e-12	1.11641e-10
	ENSMUSG00000026796	227737	Fam129b	1.33518	3.73474e-14	3.58139e-12
	ENSMUSG00000033949	28105	Trim36	1.3282	0.000159091	0.000443171
	ENSMUSG00000014778	234686	Fhod1	1.32682	6.22094e-13	2.88442e-11
	ENSMUSG00000034751	328329	Mast4	1.32532	1.03828e-11	2.67829e-10
	ENSMUSG00000045349	230863	Sh2d5	1.32236	4.94808e-09	4.50596e-08
	ENSMUSG00000045394	17075	Epcam	1.32082	2.71672e-12	9.49272e-11
	ENSMUSG00000050288	57265	Fzd2	1.31859	0.0011237	0.00256331
	ENSMUSG00000047104	76400	Pbp2	1.3173	2.8537e-05	9.54821e-05
	ENSMUSG00000033486	212670	Catsper2	1.31525	1.90115e-07	1.09335e-06
	ENSMUSG00000052229	574402	Gpr17	1.31002	5.14073e-05	0.000161547
	ENSMUSG00000037972	20621	Snn	1.30966	5.98626e-12	1.70512e-10
	ENSMUSG00000091243	73569	Vgll3	1.30914	0.00124917	0.00282005
	ENSMUSG00000032308	71742	Ulk3	1.30889	1.55759e-11	3.71298e-10
	ENSMUSG00000038742	70726	Angptl6	1.30473	0.00451644	0.00896348
	ENSMUSG00000050567	103806	Maml1	1.30355	1.46597e-14	1.81924e-12
	ENSMUSG00000049382	16691	Krt8	1.30315	5.63766e-10	7.10205e-09
	ENSMUSG00000029428	13852	Stx2	1.2923	2.01133e-08	1.51996e-07
	ENSMUSG00000034401	67946	Spata6	1.28949	0.000599033	0.00145622
	ENSMUSG00000055333	245827	Fat2	1.28802	0.000357836	0.000917643
	ENSMUSG00000030536	29875	Iqgap1	1.28727	4.31904e-14	3.85003e-12
	ENSMUSG00000019944	69288	Rhobtb1	1.28481	1.31751e-05	4.78539e-05
	ENSMUSG00000079442	20448	St6galnac4	1.28411	0.00367751	0.0074468
	ENSMUSG00000074006	18378	Omp	1.28142	1.15243e-06	5.39857e-06
	ENSMUSG00000075463	105245866	4930594M22Rik	1.28096	0.000636567	0.00154214
	ENSMUSG00000035509	213311	Fbxl21	1.27943	8.12297e-05	0.000242444
	ENSMUSG00000019088	69537	Dnase1l1	1.27864	3.52256e-12	1.14919e-10
	ENSMUSG00000098623	102465900	Mir8112	1.27761	0.000316191	0.00082032
	ENSMUSG00000027456	228765	Sdcbp2	1.27722	1.93865e-07	1.1129e-06
	ENSMUSG00000028480	384009	Glipr2	1.27679	0.00126205	0.00284632
	ENSMUSG00000031570	71910	Plpp5	1.27661	6.6898e-13	3.0681e-11
	ENSMUSG00000026029	12370	Casp8	1.27395	2.16502e-14	2.4252e-12
	ENSMUSG00000016526	226419	Dyrk3	1.27388	9.74671e-15	1.40198e-12
	ENSMUSG00000023904	353502	Hcfc1r1	1.27278	4.06196e-05	0.00013083
	ENSMUSG00000031150	54648	Ccdc120	1.27018	4.53748e-12	1.40429e-10
	ENSMUSG00000031098	55925	Syt8	1.26963	1.73531e-07	1.00852e-06
	ENSMUSG00000086894	100504231	Gm15708	1.26953	0.000176611	0.0004862
	ENSMUSG00000067336	12168	Bmpr2	1.26602	2.37725e-13	1.39311e-11
	ENSMUSG00000017057	16164	Il13ra1	1.26413	4.53997e-08	3.06654e-07
	ENSMUSG00000060771	211484	Tsga10	1.26298	1.23444e-08	9.94621e-08
	ENSMUSG00000050947	229715	Amigo1	1.26256	4.88886e-08	3.26388e-07
	ENSMUSG00000026970	56878	Rbms1	1.26086	8.96119e-11	1.52666e-09
	ENSMUSG00000023055	67488	Calcoco1	1.26086	6.10417e-12	1.72018e-10
	ENSMUSG00000025235	102774	Bbs4	1.26051	7.64447e-09	6.52486e-08
	ENSMUSG00000031805	16453	Jak3	1.25415	5.90637e-06	2.32978e-05
	ENSMUSG00000029510	71951	Gpc2	1.25362	0.000178856	0.000491951
	ENSMUSG00000000303	12550	Cdh1	1.25142	2.63462e-14	2.80243e-12
	ENSMUSG00000004665	12798	Cnn2	1.25078	1.37866e-10	2.13599e-09
	ENSMUSG00000039477	231861	Tnrc18	1.25046	2.50501e-09	2.54667e-08
	ENSMUSG00000032231	12306	Anxa2	1.24895	2.16534e-10	3.13603e-09
	ENSMUSG00000021782	71228	Dlg5	1.24805	9.22763e-16	2.24622e-13
	ENSMUSG00000026426	68724	Arl8a	1.24589	2.93731e-14	3.04758e-12
	ENSMUSG00000021061	20741	Sptb	1.24546	2.24683e-08	1.66708e-07
	ENSMUSG00000034574	208846	Daam1	1.24517	1.15048e-11	2.93015e-10
	ENSMUSG00000000440	19016	Pparg	1.24498	0.00125089	0.00282342
	ENSMUSG00000051550	68490	Zfp579	1.24379	1.88117e-06	8.27664e-06
	ENSMUSG00000029072	83771	Tas1r3	1.24296	2.34509e-05	8.01841e-05
	ENSMUSG00000035621	59090	Midn	1.24169	2.48138e-15	4.9856e-13
	ENSMUSG00000078949	100043899	R3hdml	1.2389	0.000382856	0.000975481
	ENSMUSG00000028557	29864	Rnf11	1.2377	8.8143e-14	6.68093e-12
	ENSMUSG00000025572	217353	Tmc6	1.23738	2.62285e-14	2.80243e-12
	ENSMUSG00000025283	20229	Sat1	1.23648	6.57289e-10	8.06198e-09
	ENSMUSG00000045664	104252	Cdc42ep2	1.23598	1.19304e-06	5.56634e-06
	ENSMUSG00000027611	19124	Procr	1.23485	2.7475e-05	9.23223e-05
	ENSMUSG00000029378	11839	Areg	1.23052	3.25882e-06	1.35825e-05
	ENSMUSG00000019302	11975	Atp6v0a1	1.23019	9.10264e-09	7.58533e-08
	ENSMUSG00000029499	19301	Pxmp2	1.2293	2.38889e-07	1.33386e-06
	ENSMUSG00000061751	545156	Kalrn	1.22734	2.47764e-05	8.41254e-05
	ENSMUSG00000078920	15953	Ifi47	1.22697	1.65432e-06	7.3942e-06
	ENSMUSG00000028980	100198	H6pd	1.22651	5.63459e-14	4.7039e-12
	ENSMUSG00000023883	72057	Phf10	1.22331	2.28399e-13	1.34468e-11
	ENSMUSG00000034765	240672	Dusp5	1.22286	5.5094e-06	2.19095e-05
	ENSMUSG00000049470	93736	Aff4	1.22159	1.0389e-11	2.67829e-10
	ENSMUSG00000016356	73368	Col20a1	1.22093	0.00063752	0.00154415
	ENSMUSG00000026305	16978	Lrrfip1	1.2207	6.04883e-13	2.85133e-11
	ENSMUSG00000072770	54137	Acrbp	1.22061	9.94406e-08	6.1521e-07
	ENSMUSG00000092586	68468	Ly6g6c	1.2202	0.00392425	0.00789466
	ENSMUSG00000035064	13631	Eef2k	1.21894	1.0239e-13	7.33055e-12
	ENSMUSG00000031534	102032	Smim19	1.218	3.09454e-10	4.23925e-09
	ENSMUSG00000040287	237611	Stac3	1.21756	0.000278099	0.000731911
	ENSMUSG00000032402	17127	Smad3	1.21753	1.42863e-10	2.20263e-09
	ENSMUSG00000021696	74559	Elovl7	1.21738	4.61732e-12	1.41859e-10
	ENSMUSG00000050335	16854	Lgals3	1.21412	1.66407e-07	9.74271e-07
	ENSMUSG00000033313	50788	Fbxl8	1.21376	1.4385e-08	1.1359e-07
	ENSMUSG00000026399	13136	Cd55	1.21341	4.59005e-09	4.23784e-08
	ENSMUSG00000030401	20167	Rtn2	1.2129	2.07517e-07	1.18109e-06
	ENSMUSG00000022090	213019	Pdlim2	1.21265	6.30811e-10	7.79006e-09
	ENSMUSG00000059326	12982	Csf2ra	1.21099	2.17771e-07	1.2306e-06
	ENSMUSG00000025357	13139	Dgka	1.20856	1.77936e-08	1.36752e-07
	ENSMUSG00000026277	59041	Stk25	1.20561	1.62447e-15	3.60746e-13
	ENSMUSG00000031493	243897	Ggn	1.20354	0.000949396	0.00220666
	ENSMUSG00000034295	225288	Fhod3	1.20298	0.00377654	0.00763023
	ENSMUSG00000031328	192176	Flna	1.20216	9.18783e-10	1.08997e-08
	ENSMUSG00000070737	100039968	Tmem35b	1.20124	1.69211e-09	1.82442e-08
	ENSMUSG00000046610	319888	Oacyl	1.20118	0.00111304	0.00254402
	ENSMUSG00000029752	27053	Asns	1.20031	1.79086e-09	1.92108e-08
	ENSMUSG00000000555	16402	Itga5	1.20006	0.000468555	0.00116982
	ENSMUSG00000020439	29856	Smtn	1.19866	3.96755e-05	0.000128083
	ENSMUSG00000030208	13730	Emp1	1.19833	7.18273e-07	3.55291e-06
	ENSMUSG00000039616	68591	Mocos	1.19751	2.84679e-09	2.83514e-08
	ENSMUSG00000000386	17857	Mx1	1.19687	0.00280249	0.00584319
	ENSMUSG00000029580	11461	Actb	1.19612	7.10117e-14	5.58211e-12
	ENSMUSG00000013539	27883	Tango2	1.19468	6.89991e-09	5.94165e-08
	ENSMUSG00000096995	100504687	2810029C07Rik	1.194	0.000359999	0.000922815
	ENSMUSG00000020661	13435	Dnmt3a	1.19397	1.09076e-07	6.68611e-07
	ENSMUSG00000038524	319262	Fchsd1	1.19362	5.24554e-10	6.64646e-09
	ENSMUSG00000001794	12336	Capns1	1.19226	6.64074e-14	5.32015e-12
	ENSMUSG00000020646	67216	Mboat2	1.19203	0.000348839	0.000895841
	ENSMUSG00000023266	107971	Frs3	1.1897	1.40328e-05	5.07218e-05
	ENSMUSG00000040389	99512	Wdr47	1.18934	8.45023e-13	3.66312e-11
	ENSMUSG00000047989	225280	Ino80c	1.18818	4.10702e-12	1.29642e-10
	ENSMUSG00000042810	77827	Krba1	1.18812	4.39196e-07	2.29251e-06
	ENSMUSG00000055976	71908	Cldn23	1.18791	3.99215e-06	1.63219e-05
	ENSMUSG00000031066	236733	Usp11	1.18718	4.5843e-05	0.000145616
	ENSMUSG00000074489	12095	Bglap3	1.18715	2.37158e-05	8.09803e-05
	ENSMUSG00000020911	16669	Krt19	1.18685	2.457e-10	3.48272e-09
	ENSMUSG00000031847	69528	1700030J22Rik	1.18653	1.48348e-06	6.71838e-06
	ENSMUSG00000024777	225849	Ppp2r5b	1.1862	9.43751e-11	1.58435e-09
	ENSMUSG00000033542	54324	Arhgef5	1.18497	1.30765e-12	5.22151e-11
	ENSMUSG00000036534	234595	Slc38a7	1.18483	1.51236e-13	9.86843e-12
	ENSMUSG00000038545	66515	Cul7	1.1846	4.44668e-08	3.01156e-07
	ENSMUSG00000078664	20755	Sprr2a1	1.18183	0.00334398	0.00682834
	ENSMUSG00000095687	100037283	Rnaset2a	1.1808	1.18902e-07	7.20456e-07
	ENSMUSG00000079470	195434	Utp14b	1.17934	6.06551e-13	2.85133e-11
	ENSMUSG00000037816	109082	Fbxw17	1.17888	3.03899e-08	2.16475e-07
	ENSMUSG00000029102	54426	Hgfac	1.17559	8.66459e-09	7.27297e-08
	ENSMUSG00000000957	17387	Mmp14	1.17555	0.000172428	0.000476342
	ENSMUSG00000003865	14936	Gys1	1.17554	1.32334e-08	1.05951e-07
	ENSMUSG00000023909	76498	Paqr4	1.17548	2.95905e-10	4.07332e-09
	ENSMUSG00000003378	14809	Grik5	1.175	0.000240379	0.000640032
	ENSMUSG00000053137	19094	Mapk11	1.17497	1.77623e-10	2.63582e-09
	ENSMUSG00000058952	12630	Cfi	1.17469	0.00395069	0.0079365
	ENSMUSG00000034930	20166	Rtkn	1.17323	3.97588e-13	2.11457e-11
	ENSMUSG00000026062	226999	Slc9a2	1.17172	0.00017153	0.000474265
	ENSMUSG00000026959	14810	Grin1	1.17099	0.00485933	0.00958539
	ENSMUSG00000034591	338365	Slc41a2	1.17098	0.00363143	0.00736055
	ENSMUSG00000038564	67661	Ift172	1.17097	6.17208e-15	9.88939e-13
	ENSMUSG00000032489	16578	Kif9	1.17027	2.45952e-05	8.36447e-05
	ENSMUSG00000027111	16403	Itga6	1.17	2.5408e-14	2.77254e-12
	ENSMUSG00000056737	12332	Capg	1.16972	4.54544e-08	3.06709e-07
	ENSMUSG00000087331	69120	1810021B22Rik	1.16874	0.00221493	0.00473351
	ENSMUSG00000074649	613262	BC029722	1.16853	1.6858e-08	1.30994e-07
	ENSMUSG00000027602	66734	Map1lc3a	1.16644	5.9365e-09	5.24018e-08
	ENSMUSG00000002228	71887	Ppm1j	1.16619	0.000254021	0.000673947
	ENSMUSG00000026014	77300	Raph1	1.16457	4.05886e-10	5.41952e-09
	ENSMUSG00000021585	12380	Cast	1.16281	1.13038e-11	2.88475e-10
	ENSMUSG00000037679	70435	Inf2	1.16267	2.05795e-10	2.99765e-09
	ENSMUSG00000044864	99696	Ankrd50	1.15965	3.16447e-12	1.06532e-10
	ENSMUSG00000047344	236285	Lancl3	1.15958	0.00288571	0.00599988
	ENSMUSG00000028078	70762	Dclk2	1.15951	7.36432e-07	3.63138e-06
	ENSMUSG00000086844	320871	B230206H07Rik	1.15893	0.000732925	0.00174601
	ENSMUSG00000023079	57080	Gtf2ird1	1.15865	9.14338e-16	2.24622e-13
	ENSMUSG00000062661	14299	Ncs1	1.15764	1.30143e-09	1.44758e-08
	ENSMUSG00000036492	386454	Rnf39	1.15348	2.47096e-05	8.39212e-05
	ENSMUSG00000026131	13518	Dst	1.15309	4.20202e-06	1.70806e-05
	ENSMUSG00000059456	19229	Ptk2b	1.15269	1.47071e-07	8.73183e-07
	ENSMUSG00000031749	20444	St3gal2	1.15235	6.35615e-05	0.00019514
	ENSMUSG00000050212	230752	Eva1b	1.15221	0.000820927	0.00193219
	ENSMUSG00000068923	229521	Syt11	1.15098	1.2519e-05	4.57332e-05
	ENSMUSG00000097056	100043147	Gm4262	1.14954	0.000408306	0.0010347
	ENSMUSG00000021838	74480	Samd4	1.14886	4.14271e-07	2.17677e-06
	ENSMUSG00000062373	74868	Tmem65	1.14861	3.92789e-12	1.25317e-10
	ENSMUSG00000042367	14620	Gjb3	1.14743	1.48174e-10	2.2652e-09
	ENSMUSG00000010830	105785	Kdelr3	1.14607	6.69025e-06	2.60891e-05
	ENSMUSG00000020231	64451	Dip2a	1.14515	1.43143e-11	3.45783e-10
	ENSMUSG00000015711	229589	Prune1	1.1445	6.58284e-08	4.28129e-07
	ENSMUSG00000053835	15042	H2-T24	1.14299	7.2058e-06	2.77744e-05
	ENSMUSG00000031207	17698	Msn	1.14263	4.51568e-06	1.82009e-05
	ENSMUSG00000054720	100604	Lrrc8c	1.14057	6.86875e-09	5.92634e-08
	ENSMUSG00000039910	17684	Cited2	1.13931	4.13939e-06	1.68694e-05
	ENSMUSG00000019997	14219	Ccn2	1.13926	1.24851e-05	4.56224e-05
	ENSMUSG00000038305	67198	Spats2l	1.13808	0.00233566	0.00495721
	ENSMUSG00000024403	66237	Atp6v1g2	1.13757	1.25178e-06	5.80618e-06
	ENSMUSG00000068735	277414	Trp53i11	1.13694	3.98197e-06	1.62908e-05
	ENSMUSG00000027175	320554	Tcp11l1	1.13639	5.02171e-05	0.00015824
	ENSMUSG00000082361	12223	Btc	1.13538	1.22926e-09	1.37821e-08
	ENSMUSG00000000420	14423	Galnt1	1.13365	1.2496e-10	1.97717e-09
	ENSMUSG00000054945	791294	Gm9958	1.13253	0.00316798	0.00650451
	ENSMUSG00000028195	16007	Ccn1	1.13122	1.64798e-06	7.37106e-06
	ENSMUSG00000007041	114584	Clic1	1.12976	9.67389e-14	7.11931e-12
	ENSMUSG00000054057	77940	A930004D18Rik	1.12941	2.09468e-07	1.19059e-06
	ENSMUSG00000020829	52466	Slc46a1	1.12805	1.655e-07	9.69587e-07
	ENSMUSG00000038042	218232	Ptpdc1	1.12703	0.000791217	0.00186851
	ENSMUSG00000033039	27008	Micall1	1.12659	6.146e-10	7.64205e-09
	ENSMUSG00000038170	83679	Pde4dip	1.12631	2.47899e-14	2.72861e-12
	ENSMUSG00000024909	58859	Efemp2	1.12396	3.07784e-06	1.28961e-05
	ENSMUSG00000037995	93842	Igsf9	1.11942	1.3672e-08	1.09048e-07
	ENSMUSG00000026031	12633	Cflar	1.11843	1.81508e-14	2.1524e-12
	ENSMUSG00000031442	17207	Mcf2l	1.11836	2.71517e-06	1.15133e-05
	ENSMUSG00000051236	320183	Msrb3	1.11732	1.5424e-06	6.96133e-06
	ENSMUSG00000031486	78560	Adgra2	1.11697	0.00252618	0.0053285
	ENSMUSG00000014303	83396	Glis2	1.11665	6.94304e-07	3.45053e-06
	ENSMUSG00000038205	108097	Prkab2	1.11471	1.68583e-07	9.85647e-07
	ENSMUSG00000024486	15200	Hbegf	1.11445	1.11511e-06	5.24726e-06
	ENSMUSG00000029148	192292	Nrbp1	1.11442	1.64718e-16	5.2125e-14
	ENSMUSG00000019852	215821	Arfgef3	1.11024	4.81262e-08	3.21807e-07
	ENSMUSG00000031828	234796	Klhl36	1.10872	4.93328e-06	1.97612e-05
	ENSMUSG00000057143	319236	Trim12c	1.1083	0.000134189	0.000379653
	ENSMUSG00000016262	214791	Sertad4	1.10829	1.03688e-05	3.85798e-05
	ENSMUSG00000021187	74413	Tc2n	1.10759	7.8818e-06	3.01231e-05
	ENSMUSG00000055116	11865	Arntl	1.10728	9.70231e-10	1.13715e-08
	ENSMUSG00000052563	97775	D930048N14Rik	1.10606	1.35093e-08	1.07887e-07
	ENSMUSG00000085037	100504166	4933421O10Rik	1.10578	4.67635e-06	1.88154e-05
	ENSMUSG00000021013	76260	Ttc8	1.10543	2.91708e-05	9.73517e-05
	ENSMUSG00000027692	665113	Tnik	1.10465	1.19978e-05	4.40196e-05
	ENSMUSG00000042677	230738	Zc3h12a	1.10436	1.1105e-05	4.10253e-05
	ENSMUSG00000037157	230828	Il22ra1	1.10427	0.000663363	0.00159757
	ENSMUSG00000033326	230674	Kdm4a	1.10401	4.70474e-14	4.06316e-12
	ENSMUSG00000003752	233011	Itpkc	1.10319	2.09392e-11	4.60153e-10
	ENSMUSG00000024063	77889	Lbh	1.1026	2.27111e-05	7.8034e-05
	ENSMUSG00000059810	50780	Rgs3	1.10203	2.58932e-08	1.88149e-07
	ENSMUSG00000049036	69195	Tmem121	1.10193	0.00404147	0.00810471
	ENSMUSG00000087385	433752	Frg2f1	1.10167	0.000632434	0.00153271
	ENSMUSG00000052684	16476	Jun	1.10057	1.95314e-05	6.82011e-05
	ENSMUSG00000033502	229776	Cdc14a	1.09947	1.14592e-06	5.37624e-06
	ENSMUSG00000061882	208908	Ccdc62	1.09667	0.00452405	0.00897576
	ENSMUSG00000007030	27762	Vwa7	1.09638	0.000801251	0.00188939
	ENSMUSG00000025185	67573	Loxl4	1.09616	8.11981e-05	0.000242407
	ENSMUSG00000032020	72828	Ubash3b	1.09607	5.9955e-07	3.03564e-06
	ENSMUSG00000001098	330171	Kctd10	1.09513	1.78832e-12	6.75716e-11
	ENSMUSG00000032024	71566	Clmp	1.09492	1.05009e-06	4.98202e-06
	ENSMUSG00000090031	654788	4732440D04Rik	1.09459	7.27168e-07	3.5927e-06
	ENSMUSG00000024750	22682	Zfand5	1.09362	6.62264e-07	3.31603e-06
	ENSMUSG00000029156	24051	Sgcb	1.09348	1.75199e-11	4.0248e-10
	ENSMUSG00000035840	80289	Lysmd3	1.09238	1.12012e-09	1.28661e-08
	ENSMUSG00000007817	328365	Zmiz1	1.09041	2.17029e-08	1.61788e-07
	ENSMUSG00000094724	68195	Rnaset2b	1.08978	2.282e-05	7.83655e-05
	ENSMUSG00000006301	69660	Tmbim1	1.08919	7.39807e-13	3.28578e-11
	ENSMUSG00000067629	240057	Syngap1	1.08829	0.000784488	0.00185539
	ENSMUSG00000004044	19285	Cavin1	1.08576	2.01775e-06	8.83424e-06
	ENSMUSG00000047641	406219	Krt87	1.08249	5.26015e-06	2.09908e-05
	ENSMUSG00000053080	108899	2700081O15Rik	1.0822	1.47115e-05	5.29479e-05
	ENSMUSG00000041358	213765	Nutm1	1.08151	0.000315257	0.000818066
	ENSMUSG00000032839	22063	Trpc1	1.08134	1.72491e-06	7.68801e-06
	ENSMUSG00000045827	20723	Serpinb9	1.08052	0.000156531	0.000436713
	ENSMUSG00000035245	101351	Eogt	1.0804	5.85152e-11	1.07346e-09
	ENSMUSG00000034947	217203	Tmem106a	1.08034	5.55944e-07	2.83413e-06
	ENSMUSG00000001053	212706	N4bp3	1.08011	7.43427e-10	8.97583e-09
	ENSMUSG00000031367	108012	Ap1s2	1.08005	1.17741e-06	5.50355e-06
	ENSMUSG00000047821	94092	Trim16	1.07949	5.84407e-10	7.33144e-09
	ENSMUSG00000026113	269180	Inpp4a	1.07913	2.17235e-08	1.61846e-07
	ENSMUSG00000038172	69863	Ttc39b	1.07845	2.74914e-06	1.16422e-05
	ENSMUSG00000044447	68813	Dock5	1.0774	2.24443e-13	1.3401e-11
	ENSMUSG00000008384	55942	Sertad1	1.07728	1.03028e-10	1.6871e-09
	ENSMUSG00000098098	545261	Bvht	1.07717	0.000323826	0.000838067
	ENSMUSG00000032855	18763	Pkd1	1.0765	8.94145e-07	4.33643e-06
	ENSMUSG00000036136	104943	Fam110c	1.07571	5.34884e-08	3.53739e-07
	ENSMUSG00000030539	20352	Sema4b	1.07559	3.71114e-09	3.54891e-08
	ENSMUSG00000060600	13808	Eno3	1.07425	1.33528e-05	4.84157e-05
	ENSMUSG00000042046	213452	Dstyk	1.07392	4.18045e-09	3.92262e-08
	ENSMUSG00000005873	13476	Reep5	1.07268	1.70284e-10	2.54182e-09
	ENSMUSG00000030259	71323	Rassf8	1.07235	9.37201e-07	4.51755e-06
	ENSMUSG00000097316	100038712	Gm10516	1.07189	3.39529e-05	0.000111506
	ENSMUSG00000035235	66597	Trim13	1.06697	7.21692e-07	3.56843e-06
	ENSMUSG00000005251	72388	Ripk4	1.06613	1.09702e-12	4.47937e-11
	ENSMUSG00000026074	26921	Map4k4	1.06567	5.75177e-14	4.75855e-12
	ENSMUSG00000028949	66993	Smarcd3	1.0645	0.000981303	0.0022704
	ENSMUSG00000046808	231287	Atp10d	1.06407	0.00041748	0.00105563
	ENSMUSG00000016179	215303	Camk1g	1.06398	7.80999e-05	0.000234096
	ENSMUSG00000085282	327812	Gm15663	1.06332	8.65119e-05	0.000256456
	ENSMUSG00000034807	234407	Colgalt1	1.06295	4.58433e-13	2.35888e-11
	ENSMUSG00000025287	56360	Acot9	1.06159	1.16592e-10	1.86813e-09
	ENSMUSG00000004936	26395	Map2k1	1.06037	3.28949e-08	2.31969e-07
	ENSMUSG00000049303	171180	Syt12	1.05922	1.87587e-05	6.57748e-05
	ENSMUSG00000027713	72282	1810062G17Rik	1.05919	2.01607e-05	7.00699e-05
	ENSMUSG00000025366	23943	Esyt1	1.05849	1.0058e-13	7.27507e-12
	ENSMUSG00000033855	77057	Ston1	1.05627	0.00022663	0.000607128
	ENSMUSG00000026688	66447	Mgst3	1.05587	7.83323e-08	4.97756e-07
	ENSMUSG00000041343	73845	Ankrd42	1.05545	1.23306e-06	5.73406e-06
	ENSMUSG00000010307	67893	Tmem86a	1.0547	0.00193224	0.00418162
	ENSMUSG00000037239	101809	Spred3	1.05223	0.000320421	0.000830443
	ENSMUSG00000063077	16561	Kif1b	1.05165	4.64761e-13	2.37216e-11
	ENSMUSG00000036718	231830	Micall2	1.0503	4.35199e-10	5.73231e-09
	ENSMUSG00000027309	228602	4930402H24Rik	1.04998	7.21506e-10	8.73954e-09
	ENSMUSG00000074794	105171	Arrdc3	1.04908	0.000394631	0.00100266
	ENSMUSG00000042826	14166	Fgf11	1.0489	0.000307474	0.00080066
	ENSMUSG00000056260	321000	Lrif1	1.04864	4.36023e-06	1.76614e-05
	ENSMUSG00000024594	73137	Prrc1	1.04771	3.17679e-12	1.06663e-10
	ENSMUSG00000046761	105732	Fam83h	1.04727	1.19314e-11	3.0035e-10
	ENSMUSG00000071506	109218	Tmem139	1.04605	2.72455e-05	9.16728e-05
	ENSMUSG00000026638	54139	Irf6	1.04537	1.326e-10	2.07473e-09
	ENSMUSG00000024854	69745	Pold4	1.04416	6.54835e-08	4.26604e-07
	ENSMUSG00000019796	237253	Lrp11	1.04146	5.75866e-08	3.79651e-07
	ENSMUSG00000079057	102294	Cyp4v3	1.04146	1.72846e-05	6.13367e-05
	ENSMUSG00000020099	107449	Unc5b	1.04029	0.00140398	0.00312879
	ENSMUSG00000030095	74122	Tmem43	1.03967	9.29504e-11	1.57295e-09
	ENSMUSG00000034918	268663	Cdhr2	1.03727	3.92188e-06	1.60814e-05
	ENSMUSG00000026712	17533	Mrc1	1.03688	0.0029107	0.00604291
	ENSMUSG00000066258	76681	Trim12a	1.03654	6.59172e-05	0.000201687
	ENSMUSG00000019850	21929	Tnfaip3	1.03592	2.71851e-05	9.14939e-05
	ENSMUSG00000039087	68750	Rreb1	1.03438	3.14334e-12	1.06102e-10
	ENSMUSG00000018865	29859	Sult4a1	1.03405	0.000547518	0.00134416
	ENSMUSG00000032609	78267	Klhdc8b	1.03377	4.98415e-06	1.99487e-05
	ENSMUSG00000024376	13824	Epb41l4a	1.03365	3.79293e-08	2.62498e-07
	ENSMUSG00000021895	71704	Arhgef3	1.03306	7.27313e-08	4.6638e-07
	ENSMUSG00000087476	69808	Rap1gapos	1.03017	0.000485112	0.00120758
	ENSMUSG00000019971	216274	Cep290	1.02859	7.40584e-09	6.33827e-08
	ENSMUSG00000063015	12453	Ccni	1.02818	6.80912e-08	4.39296e-07
	ENSMUSG00000039943	18798	Plcb4	1.02801	0.0017043	0.00374207
	ENSMUSG00000034101	12388	Ctnnd1	1.02755	1.00249e-10	1.65228e-09
	ENSMUSG00000004661	56380	Arid3b	1.02738	1.38009e-07	8.26452e-07
	ENSMUSG00000032599	76500	Ip6k2	1.02703	3.36308e-12	1.11641e-10
	ENSMUSG00000030397	232944	Mark4	1.02566	2.50797e-11	5.28217e-10
	ENSMUSG00000096054	64009	Syne1	1.02485	5.75187e-05	0.000178712
	ENSMUSG00000021458	72061	Aopep	1.02338	1.1795e-07	7.15729e-07
	ENSMUSG00000053985	243906	Zfp14	1.02258	0.00212241	0.00455193
	ENSMUSG00000035914	102657	Cd276	1.02248	3.95088e-14	3.65038e-12
	ENSMUSG00000021094	66375	Dhrs7	1.02243	1.04694e-06	4.97249e-06
	ENSMUSG00000032076	54725	Cadm1	1.02196	0.00112085	0.00255773
	ENSMUSG00000056216	12611	Cebpg	1.02134	1.99203e-11	4.44206e-10
	ENSMUSG00000046223	18793	Plaur	1.02109	2.06493e-06	9.01307e-06
	ENSMUSG00000030847	29810	Bag3	1.01998	2.35405e-08	1.73444e-07
	ENSMUSG00000028179	107869	Cth	1.01967	2.71231e-07	1.49466e-06
	ENSMUSG00000086013	100039495	Gm15706	1.01924	0.000213062	0.000574184
	ENSMUSG00000039813	381605	Tbc1d2	1.0192	2.37007e-09	2.42918e-08
	ENSMUSG00000046456	330460	Tmem150b	1.0185	5.29418e-05	0.000165671
	ENSMUSG00000027257	80708	Pacsin3	1.01798	4.04571e-07	2.13289e-06
	ENSMUSG00000038264	20361	Sema7a	1.01705	0.000236	0.000629169
	ENSMUSG00000022637	208650	Cblb	1.01617	1.43505e-07	8.54016e-07
	ENSMUSG00000036052	56323	Dnajb5	1.01593	4.3199e-08	2.95096e-07
	ENSMUSG00000018906	18452	P4ha2	1.01591	0.00345206	0.0070285
	ENSMUSG00000075576	100037262	Gm12359	1.01476	0.000565098	0.00138276
	ENSMUSG00000050271	244418	Prag1	1.01436	1.30902e-06	6.03025e-06
	ENSMUSG00000003269	19158	Cyth2	1.01422	2.97333e-13	1.68019e-11
	ENSMUSG00000005667	17768	Mthfd2	1.01421	1.08329e-05	4.00827e-05
	ENSMUSG00000034949	103406	Zfr2	1.01404	0.000335114	0.000864806
	ENSMUSG00000020937	72469	Plcd3	1.0139	1.01382e-08	8.33846e-08
	ENSMUSG00000030064	232288	Frmd4b	1.0135	1.26516e-06	5.85752e-06
	ENSMUSG00000036478	12226	Btg1	1.01299	9.44166e-10	1.11798e-08
	ENSMUSG00000042644	16440	Itpr3	1.01281	2.44942e-13	1.42224e-11
	ENSMUSG00000092274	66961	Neat1	1.01201	3.93507e-06	1.6125e-05
	ENSMUSG00000022773	106369	Ypel1	1.01185	0.00224059	0.00478512
	ENSMUSG00000042121	231637	Ssh1	1.01149	2.98662e-11	6.07791e-10
	ENSMUSG00000027939	77595	Nup210l	1.01101	2.19464e-05	7.56325e-05
	ENSMUSG00000025498	54123	Irf7	1.01068	0.00202641	0.00436527
	ENSMUSG00000054792	270201	Klhl18	1.01042	1.93972e-09	2.04098e-08
	ENSMUSG00000028468	242406	Rgp1	1.01002	5.03966e-12	1.51886e-10
	ENSMUSG00000032652	232430	Crebl2	1.0099	3.69419e-06	1.52019e-05
	ENSMUSG00000029570	16848	Lfng	1.00979	8.07446e-11	1.39246e-09
	ENSMUSG00000010095	17254	Slc3a2	1.00958	2.34989e-08	1.73339e-07
	ENSMUSG00000066800	24014	Rnasel	1.00892	2.73503e-07	1.50522e-06
	ENSMUSG00000018736	83431	Ndel1	1.00874	6.34952e-11	1.15312e-09
	ENSMUSG00000024952	56613	Rps6ka4	1.00771	1.59353e-10	2.4013e-09
	ENSMUSG00000030409	13400	Dmpk	1.00612	0.000314425	0.000816577
	ENSMUSG00000044813	230126	Shb	1.00561	1.71867e-11	3.99907e-10
	ENSMUSG00000087691	102640368	Cd55os	1.00419	0.00262573	0.00552009
	ENSMUSG00000022946	70028	Dop1b	1.00338	8.01632e-10	9.58174e-09
	ENSMUSG00000089984	71176	Fbxo24	1.00296	0.00327025	0.00669494
	ENSMUSG00000035852	78906	Misp	1.00244	3.50085e-10	4.72932e-09
	ENSMUSG00000044916	75641	1700029I15Rik	1.00197	0.00390174	0.00785561
	ENSMUSG00000034744	56174	Nagk	1.00128	1.08694e-11	2.77949e-10
	ENSMUSG00000047264	140482	Zfp358	1.00022	1.30366e-07	7.84302e-07
	ENSMUSG00000026430	54354	Rassf5	1.00015	1.54317e-06	6.96133e-06
	ENSMUSG00000036256	29817	Igfbp7	1.0001	0.00176055	0.00384756
	ENSMUSG00000033904	101565	Ccp110	-1.00069	3.43293e-09	3.32981e-08
	ENSMUSG00000020396	380684	Nefh	-1.00089	0.000534265	0.00131545
	ENSMUSG00000034259	109075	Exosc4	-1.00322	1.08043e-12	4.42593e-11
	ENSMUSG00000030956	77938	Fam53b	-1.00391	1.79018e-11	4.10509e-10
	ENSMUSG00000004356	70683	Utp20	-1.00636	1.06351e-07	6.54443e-07
	ENSMUSG00000028540	67728	Dph2	-1.00671	4.43312e-10	5.79096e-09
	ENSMUSG00000035165	57442	Kcne3	-1.00977	0.000142863	0.000401947
	ENSMUSG00000022299	69906	Slc25a32	-1.00985	3.18509e-08	2.2536e-07
	ENSMUSG00000039187	208836	Fanci	-1.01014	4.39168e-08	2.98069e-07
	ENSMUSG00000031453	19414	Rasa3	-1.01025	5.66087e-06	2.24343e-05
	ENSMUSG00000004880	98386	Lbr	-1.01128	4.65798e-09	4.28805e-08
	ENSMUSG00000014907	234344	Naf1	-1.01131	2.51679e-10	3.55157e-09
	ENSMUSG00000071203	17951	Naip5	-1.01153	0.00443125	0.00880546
	ENSMUSG00000022788	224014	Fgd4	-1.01355	2.80054e-09	2.79569e-08
	ENSMUSG00000028431	230233	Elp1	-1.01428	1.37267e-11	3.32859e-10
	ENSMUSG00000029507	56361	Pus1	-1.01489	2.52532e-11	5.30108e-10
	ENSMUSG00000052407	320226	Ccdc171	-1.01496	1.48047e-05	5.32229e-05
	ENSMUSG00000025577	12416	Cbx2	-1.01501	2.78605e-06	1.17788e-05
	ENSMUSG00000019189	74315	Rnf145	-1.0161	9.71143e-09	8.01874e-08
	ENSMUSG00000038335	104662	Tsr1	-1.0163	5.57112e-11	1.03249e-09
	ENSMUSG00000036304	332175	Zdhhc23	-1.01794	8.13016e-07	3.96882e-06
	ENSMUSG00000040321	228491	Zfp770	-1.01851	6.38615e-09	5.58645e-08
	ENSMUSG00000057614	14677	Gnai1	-1.01997	0.00296669	0.00614706
	ENSMUSG00000061024	59014	Rrs1	-1.02145	4.79811e-12	1.45646e-10
	ENSMUSG00000028532	320508	Cachd1	-1.02346	4.30494e-07	2.25173e-06
	ENSMUSG00000022479	22337	Vdr	-1.02403	0.00465237	0.00920583
	ENSMUSG00000027405	67134	Nop56	-1.02427	1.23136e-08	9.92772e-08
	ENSMUSG00000006930	15114	Hap1	-1.02452	0.000116778	0.000335263
	ENSMUSG00000063334	52705	Krr1	-1.02507	4.57167e-13	2.35888e-11
	ENSMUSG00000073676	15528	Hspe1	-1.02534	7.24521e-14	5.62637e-12
	ENSMUSG00000031383	75590	Dusp9	-1.02553	4.06224e-07	2.14071e-06
	ENSMUSG00000027889	109674	Ampd2	-1.02638	2.61079e-10	3.66444e-09
	ENSMUSG00000020706	56095	Ftsj3	-1.02642	1.28844e-11	3.17915e-10
	ENSMUSG00000084883	668158	Ccdc85c	-1.02919	2.28634e-08	1.69144e-07
	ENSMUSG00000038893	215512	Fam117a	-1.02937	0.000179344	0.000492973
	ENSMUSG00000006567	11979	Atp7b	-1.02937	0.000206364	0.00055911
	ENSMUSG00000023150	117198	Ivns1abp	-1.02987	5.04926e-10	6.4356e-09
	ENSMUSG00000024742	14156	Fen1	-1.03088	3.95856e-06	1.62108e-05
	ENSMUSG00000024039	12411	Cbs	-1.03143	2.46181e-07	1.37094e-06
	ENSMUSG00000034218	11920	Atm	-1.0319	1.16826e-07	7.09588e-07
	ENSMUSG00000038344	353170	Txlng	-1.03228	1.28644e-10	2.02595e-09
	ENSMUSG00000055978	14344	Fut2	-1.0325	0.00217046	0.00464632
	ENSMUSG00000041747	105372	Utp15	-1.0327	3.4052e-12	1.12541e-10
	ENSMUSG00000039929	207932	Urb1	-1.03288	1.52012e-08	1.19292e-07
	ENSMUSG00000024810	77125	Il33	-1.03378	4.37243e-08	2.97241e-07
	ENSMUSG00000039640	56282	Mrpl12	-1.03559	2.04733e-11	4.53061e-10
	ENSMUSG00000020658	668212	Efr3b	-1.03572	0.000788161	0.00186199
	ENSMUSG00000023143	27426	Nagpa	-1.03659	3.81961e-11	7.42586e-10
	ENSMUSG00000024525	114663	Impa2	-1.03669	2.93952e-07	1.60507e-06
	ENSMUSG00000018651	217031	Tada2a	-1.03884	9.22855e-12	2.42859e-10
	ENSMUSG00000000916	100609	Nsun5	-1.03886	8.65234e-09	7.27233e-08
	ENSMUSG00000021694	71991	Ercc8	-1.04013	6.91631e-08	4.45077e-07
	ENSMUSG00000003923	21780	Tfam	-1.04051	1.42047e-13	9.46331e-12
	ENSMUSG00000027185	98956	Nat10	-1.04091	1.78855e-09	1.92022e-08
	ENSMUSG00000033781	142688	Asb13	-1.0417	6.54499e-07	3.28235e-06
	ENSMUSG00000029560	231834	Snx8	-1.04177	2.06827e-09	2.15505e-08
	ENSMUSG00000032350	14629	Gclc	-1.04207	2.3874e-08	1.75492e-07
	ENSMUSG00000020453	56218	Patz1	-1.04277	2.96054e-10	4.07332e-09
	ENSMUSG00000029594	74111	Rbm19	-1.04346	2.57573e-11	5.38014e-10
	ENSMUSG00000025436	68876	Atp23	-1.04459	1.26625e-07	7.63975e-07
	ENSMUSG00000024867	18719	Pip5k1b	-1.04655	7.07593e-10	8.60395e-09
	ENSMUSG00000030752	77035	Kdm8	-1.04716	4.20103e-08	2.8822e-07
	ENSMUSG00000038759	70699	Nup205	-1.04717	2.40215e-11	5.12756e-10
	ENSMUSG00000050244	217995	Heatr1	-1.04898	2.53539e-10	3.57382e-09
	ENSMUSG00000026098	227099	Pms1	-1.04969	1.4483e-07	8.61493e-07
	ENSMUSG00000037572	218973	Wdhd1	-1.04985	1.56748e-07	9.23704e-07
	ENSMUSG00000054766	56086	Set	-1.05	8.96745e-13	3.8348e-11
	ENSMUSG00000022407	11564	Adsl	-1.05437	1.14993e-14	1.53219e-12
	ENSMUSG00000065378	115489081	LOC115489081	-1.05471	0.000656065	0.0015818
	ENSMUSG00000025047	18572	Pdcd11	-1.05496	7.15047e-11	1.26411e-09
	ENSMUSG00000084941	100302648	Gm11944	-1.05524	0.000354187	0.000908837
	ENSMUSG00000040621	237221	Gemin8	-1.05532	1.61784e-06	7.25676e-06
	ENSMUSG00000030691	207278	Fchsd2	-1.05566	7.62233e-13	3.37355e-11
	ENSMUSG00000050323	76947	Ndufaf6	-1.06041	1.12423e-06	5.28423e-06
	ENSMUSG00000028741	69902	Mrto4	-1.06107	8.89734e-11	1.51987e-09
	ENSMUSG00000008540	56615	Mgst1	-1.06128	0.00329096	0.00673298
	ENSMUSG00000072066	211378	6720489N17Rik	-1.06394	0.000123933	0.00035372
	ENSMUSG00000044968	242864	Napepld	-1.06507	1.66415e-06	7.4355e-06
	ENSMUSG00000040387	212390	Klhl32	-1.06558	3.50238e-06	1.4469e-05
	ENSMUSG00000024691	107373	Fam111a	-1.06605	0.00271682	0.00568986
	ENSMUSG00000046027	170460	Stard5	-1.06629	9.80825e-06	3.66341e-05
	ENSMUSG00000078247	104103	Airn	-1.06645	5.72184e-06	2.26476e-05
	ENSMUSG00000022673	17217	Mcm4	-1.06873	2.15136e-12	7.93934e-11
	ENSMUSG00000021037	217737	Ahsa1	-1.0688	9.25543e-13	3.93139e-11
	ENSMUSG00000027203	110074	Dut	-1.06911	2.45557e-08	1.79981e-07
	ENSMUSG00000020974	18974	Pole2	-1.07032	1.84342e-05	6.48166e-05
	ENSMUSG00000034659	68539	Tmem109	-1.07244	5.2463e-12	1.54436e-10
	ENSMUSG00000002221	55982	Paxip1	-1.07419	4.87841e-14	4.17236e-12
	ENSMUSG00000041949	272538	Tango6	-1.07469	4.18808e-09	3.92396e-08
	ENSMUSG00000038116	228829	Phf20	-1.07592	3.68032e-12	1.1884e-10
	ENSMUSG00000021054	81535	Sgpp1	-1.07686	0.00115741	0.00263214
	ENSMUSG00000027669	14696	Gnb4	-1.07816	0.000720443	0.00172096
	ENSMUSG00000001228	18140	Uhrf1	-1.0789	9.76536e-06	3.65062e-05
	ENSMUSG00000040749	20438	Siah1b	-1.07952	5.74106e-09	5.0961e-08
	ENSMUSG00000022020	66897	Naa16	-1.0798	4.82237e-11	9.10499e-10
	ENSMUSG00000021591	93692	Glrx	-1.08294	0.000468077	0.00116885
	ENSMUSG00000009248	17173	Ascl2	-1.08333	1.59879e-06	7.17785e-06
	ENSMUSG00000020988	217666	L2hgdh	-1.08438	1.21284e-12	4.87368e-11
	ENSMUSG00000039814	319581	Xkr5	-1.08486	0.000720588	0.00172098
	ENSMUSG00000021367	13614	Edn1	-1.08688	0.000647934	0.00156399
	ENSMUSG00000043099	15248	Hic1	-1.08876	0.00219909	0.00470363
	ENSMUSG00000050332	72345	Amer1	-1.09038	4.94549e-12	1.49403e-10
	ENSMUSG00000033970	69263	Rfc3	-1.09252	5.39306e-11	1.0039e-09
	ENSMUSG00000014873	20931	Surf2	-1.09513	1.81597e-10	2.69163e-09
	ENSMUSG00000021062	104886	Rab15	-1.09584	9.54847e-06	3.57693e-05
	ENSMUSG00000041632	218506	Mrps27	-1.09637	2.11939e-11	4.62539e-10
	ENSMUSG00000095567	57741	Noc2l	-1.0971	2.91271e-14	3.04703e-12
	ENSMUSG00000022427	223696	Tomm22	-1.09723	9.88812e-13	4.10373e-11
	ENSMUSG00000026234	17975	Ncl	-1.0984	3.06247e-12	1.03927e-10
	ENSMUSG00000022253	68646	Nadk2	-1.09898	8.16999e-07	3.98673e-06
	ENSMUSG00000020532	107476	Acaca	-1.09919	1.65517e-11	3.89427e-10
	ENSMUSG00000020173	12808	Cobl	-1.09925	5.88344e-06	2.32146e-05
	ENSMUSG00000031458	66423	Coprs	-1.10093	3.45822e-07	1.85641e-06
	ENSMUSG00000021704	382793	Mtx3	-1.10152	4.85263e-08	3.2414e-07
	ENSMUSG00000027905	53975	Ddx20	-1.10201	1.84565e-09	1.96817e-08
	ENSMUSG00000023243	16529	Kcnk5	-1.10232	3.7014e-07	1.97107e-06
	ENSMUSG00000032091	214523	Tmprss4	-1.1027	1.44707e-09	1.58042e-08
	ENSMUSG00000033105	16987	Lss	-1.10294	6.87803e-06	2.67047e-05
	ENSMUSG00000024013	26382	Fgd2	-1.10344	0.0046474	0.00919744
	ENSMUSG00000046791	71952	Riox1	-1.10416	3.19026e-12	1.06832e-10
	ENSMUSG00000027804	67738	Ppid	-1.10588	2.48304e-12	8.88767e-11
	ENSMUSG00000035378	72171	Shq1	-1.10666	5.85039e-12	1.67923e-10
	ENSMUSG00000044244	213208	Il20rb	-1.11178	0.000103926	0.000301928
	ENSMUSG00000035164	244871	Zc3h12c	-1.11706	0.00234308	0.00497129
	ENSMUSG00000013629	69719	Cad	-1.12275	2.92057e-08	2.08744e-07
	ENSMUSG00000021048	108156	Mthfd1	-1.12297	4.65358e-10	6.03535e-09
	ENSMUSG00000039994	21853	Timeless	-1.12345	1.43706e-11	3.45823e-10
	ENSMUSG00000051721	238037	Wdcp	-1.12415	4.98236e-08	3.31756e-07
	ENSMUSG00000047022	73490	Mipol1	-1.12573	7.84669e-07	3.8423e-06
	ENSMUSG00000078713	68512	Tomm5	-1.12689	3.12809e-10	4.28058e-09
	ENSMUSG00000037905	76809	Bri3bp	-1.12707	1.58243e-11	3.76074e-10
	ENSMUSG00000026179	56695	Pnkd	-1.12722	3.55263e-08	2.47764e-07
	ENSMUSG00000025591	66282	Tma16	-1.1285	1.80651e-09	1.93295e-08
	ENSMUSG00000055491	226169	Pprc1	-1.13091	8.09705e-11	1.39446e-09
	ENSMUSG00000041301	12638	Cftr	-1.13138	2.64438e-05	8.93175e-05
	ENSMUSG00000036805	241275	Noxa1	-1.13221	0.000103848	0.00030184
	ENSMUSG00000054999	381204	Naaladl1	-1.13373	0.000144785	0.000406721
	ENSMUSG00000050627	333433	Gpd1l	-1.13495	1.50156e-10	2.29022e-09
	ENSMUSG00000031697	56452	Orc6	-1.13532	6.41629e-12	1.79288e-10
	ENSMUSG00000038046	67390	Mrm3	-1.13783	1.42212e-07	8.4791e-07
	ENSMUSG00000033610	75735	Pank1	-1.13844	4.65008e-10	6.03535e-09
	ENSMUSG00000038128	12326	Camk4	-1.14116	9.80517e-05	0.000285977
	ENSMUSG00000041774	69101	Ydjc	-1.14271	9.79539e-08	6.06605e-07
	ENSMUSG00000035049	107094	Rrp12	-1.14291	1.3686e-08	1.09091e-07
	ENSMUSG00000041057	72515	Wdr43	-1.14385	2.5597e-11	5.35548e-10
	ENSMUSG00000027555	71934	Car13	-1.14719	0.000139389	0.000393223
	ENSMUSG00000022346	17869	Myc	-1.14876	1.21497e-10	1.93691e-09
	ENSMUSG00000040213	229905	Kyat3	-1.14892	2.06244e-07	1.1749e-06
	ENSMUSG00000034203	72170	Chchd4	-1.15011	3.18924e-13	1.79061e-11
	ENSMUSG00000042489	269582	Clspn	-1.15253	4.15198e-07	2.17983e-06
	ENSMUSG00000064602	100217464	Snora41	-1.15271	0.000715087	0.00170946
	ENSMUSG00000049588	52570	Ccdc69	-1.15428	6.64369e-05	0.000203179
	ENSMUSG00000037846	170799	Rtkn2	-1.15677	0.00111794	0.002553
	ENSMUSG00000023832	110460	Acat2	-1.15967	5.66108e-09	5.04278e-08
	ENSMUSG00000026259	53972	Ngef	-1.15991	6.78632e-06	2.64068e-05
	ENSMUSG00000032902	20501	Slc16a1	-1.16059	4.55874e-08	3.07102e-07
	ENSMUSG00000033166	72662	Dis3	-1.1611	5.06216e-11	9.49286e-10
	ENSMUSG00000057541	78697	Pus7	-1.16189	6.85422e-13	3.10971e-11
	ENSMUSG00000025209	226153	Twnk	-1.16203	3.75934e-15	6.60912e-13
	ENSMUSG00000025995	73674	Wdr75	-1.16415	7.12194e-11	1.2626e-09
	ENSMUSG00000023206	16169	Il15ra	-1.16488	0.00129522	0.00291478
	ENSMUSG00000021466	19206	Ptch1	-1.16504	5.91099e-10	7.38611e-09
	ENSMUSG00000054662	71345	Ano9	-1.16738	1.56491e-12	6.02087e-11
	ENSMUSG00000052271	17341	Bhlha15	-1.16886	0.00188191	0.00408177
	ENSMUSG00000034265	224454	Zdhhc14	-1.16913	3.58279e-06	1.47868e-05
	ENSMUSG00000040464	207704	Gtpbp10	-1.16953	1.16109e-11	2.95122e-10
	ENSMUSG00000001305	67223	Rrp15	-1.16989	3.42698e-11	6.84906e-10
	ENSMUSG00000027490	13555	E2f1	-1.17102	6.79856e-10	8.31461e-09
	ENSMUSG00000021952	57258	Xpo4	-1.17191	4.93039e-10	6.3295e-09
	ENSMUSG00000022814	22247	Umps	-1.17443	9.28982e-11	1.57295e-09
	ENSMUSG00000028729	69072	Ebna1bp2	-1.17489	2.66442e-13	1.52607e-11
	ENSMUSG00000026974	67187	Zmynd19	-1.17497	3.82136e-13	2.06713e-11
	ENSMUSG00000073775	100087	Kti12	-1.1754	7.99564e-11	1.38263e-09
	ENSMUSG00000063455	330286	D630045J12Rik	-1.17608	7.33705e-08	4.70002e-07
	ENSMUSG00000026377	67949	Nifk	-1.17703	9.9766e-12	2.59843e-10
	ENSMUSG00000049553	20019	Polr1a	-1.17717	1.97683e-10	2.89951e-09
	ENSMUSG00000024665	56473	Fads2	-1.17869	1.28402e-09	1.43199e-08
	ENSMUSG00000028792	11637	Ak2	-1.18028	7.79427e-12	2.10362e-10
	ENSMUSG00000022756	224022	Slc7a4	-1.18046	8.91235e-11	1.52039e-09
	ENSMUSG00000027698	320024	Nceh1	-1.18149	4.56488e-09	4.22076e-08
	ENSMUSG00000048486	228859	Fitm2	-1.18151	9.14977e-12	2.41287e-10
	ENSMUSG00000022849	66667	Hspbap1	-1.18251	5.56806e-12	1.61652e-10
	ENSMUSG00000001674	66942	Ddx18	-1.18289	1.355e-13	9.12317e-12
	ENSMUSG00000025137	68671	Pcyt2	-1.18686	1.5905e-09	1.72515e-08
	ENSMUSG00000059824	13170	Dbp	-1.18901	0.0043819	0.00871422
	ENSMUSG00000027510	56190	Rbm38	-1.18902	3.63356e-11	7.12192e-10
	ENSMUSG00000074170	72287	Plekhf1	-1.19015	0.00240028	0.00508328
	ENSMUSG00000032184	70082	Lysmd2	-1.19055	2.47466e-06	1.0604e-05
	ENSMUSG00000036599	59031	Chst12	-1.19097	1.47875e-05	5.31911e-05
	ENSMUSG00000041506	27966	Rrp9	-1.19129	3.12527e-12	1.05774e-10
	ENSMUSG00000060950	328162	Trmt61a	-1.19218	1.03725e-09	1.20676e-08
	ENSMUSG00000033847	232889	Pla2g4c	-1.19368	0.00139332	0.00310834
	ENSMUSG00000029730	17220	Mcm7	-1.19374	7.03552e-15	1.08604e-12
	ENSMUSG00000008999	12162	Bmp7	-1.19475	5.04784e-06	2.0169e-05
	ENSMUSG00000064634	115487278	LOC115487278	-1.19569	0.00216277	0.0046322
	ENSMUSG00000001436	20509	Slc19a1	-1.19597	3.19299e-09	3.13066e-08
	ENSMUSG00000065087	100127111	Snord22	-1.19637	3.04591e-06	1.27878e-05
	ENSMUSG00000024222	14229	Fkbp5	-1.19902	9.2531e-07	4.46874e-06
	ENSMUSG00000024732	108673	Ccdc86	-1.19976	7.01179e-11	1.24778e-09
	ENSMUSG00000015467	81701	Egfl8	-1.20173	0.000234147	0.00062513
	ENSMUSG00000031919	66269	Tmed6	-1.20261	0.000212615	0.00057359
	ENSMUSG00000026496	11545	Parp1	-1.2059	3.81055e-14	3.58716e-12
	ENSMUSG00000034118	22021	Tpst1	-1.20612	3.32673e-08	2.34203e-07
	ENSMUSG00000030316	68971	Tamm41	-1.20765	1.66332e-11	3.89894e-10
	ENSMUSG00000002308	54219	Cd320	-1.20823	1.2614e-10	1.99335e-09
	ENSMUSG00000047757	237211	Fancb	-1.20993	8.39842e-09	7.09188e-08
	ENSMUSG00000006720	193452	Zfp184	-1.21366	1.58362e-08	1.23661e-07
	ENSMUSG00000042606	233876	Hirip3	-1.21542	2.2586e-08	1.67483e-07
	ENSMUSG00000037278	69071	Tmem97	-1.21547	1.37321e-13	9.19685e-12
	ENSMUSG00000028023	18741	Pitx2	-1.21582	1.99328e-11	4.44206e-10
	ENSMUSG00000022864	67102	D16Ertd472e	-1.21692	0.0026358	0.00553666
	ENSMUSG00000033721	57257	Vav3	-1.21765	0.000328761	0.000849971
	ENSMUSG00000031504	19332	Rab20	-1.21767	1.20096e-06	5.59919e-06
	ENSMUSG00000028587	18392	Orc1	-1.21821	2.93119e-07	1.60134e-06
	ENSMUSG00000074039	75116	4930520O04Rik	-1.22019	3.42718e-08	2.40073e-07
	ENSMUSG00000020475	56012	Pgam2	-1.22112	0.00171179	0.0037559
	ENSMUSG00000039660	227695	Spout1	-1.22126	1.01267e-14	1.42426e-12
	ENSMUSG00000037624	16526	Kcnk2	-1.2222	0.000567015	0.00138584
	ENSMUSG00000025869	28126	Nop16	-1.22283	5.9635e-13	2.85133e-11
	ENSMUSG00000030725	67164	Lipt2	-1.22519	5.90361e-07	2.99271e-06
	ENSMUSG00000055612	66953	Cdca7	-1.22556	1.26411e-06	5.85478e-06
	ENSMUSG00000031657	234549	Heatr3	-1.22711	4.12502e-11	7.94742e-10
	ENSMUSG00000019235	238323	Rps6kl1	-1.23261	3.81295e-07	2.02281e-06
	ENSMUSG00000047230	12738	Cldn2	-1.23277	4.71097e-06	1.89426e-05
	ENSMUSG00000025511	64540	Tspan4	-1.23342	1.55153e-11	3.70551e-10
	ENSMUSG00000030866	26918	Ern2	-1.23624	2.9144e-05	9.73107e-05
	ENSMUSG00000065041	115485682	LOC115485682	-1.23909	3.26435e-05	0.000107576
	ENSMUSG00000066441	17252	Rdh11	-1.23914	1.27668e-09	1.42506e-08
	ENSMUSG00000067367	17089	Lyar	-1.2438	2.157e-10	3.12752e-09
	ENSMUSG00000032908	433323	Sgpp2	-1.24508	7.5215e-14	5.80531e-12
	ENSMUSG00000078521	69885	Aunip	-1.24879	1.07833e-06	5.10069e-06
	ENSMUSG00000058258	319554	Idi1	-1.25136	2.50885e-09	2.54667e-08
	ENSMUSG00000025993	53945	Slc40a1	-1.25202	1.88388e-08	1.43911e-07
	ENSMUSG00000033389	216831	Arhgap44	-1.25365	4.01943e-10	5.37254e-09
	ENSMUSG00000002870	17216	Mcm2	-1.25413	1.59381e-12	6.09499e-11
	ENSMUSG00000004929	50492	Thop1	-1.25577	5.8583e-15	9.50698e-13
	ENSMUSG00000003452	12121	Bicd1	-1.25641	5.08804e-08	3.38081e-07
	ENSMUSG00000027395	20017	Polr1b	-1.25769	1.06703e-09	1.23573e-08
	ENSMUSG00000014226	12301	Cacybp	-1.25797	2.08484e-13	1.27487e-11
	ENSMUSG00000032006	71785	Pdgfd	-1.25849	8.03153e-05	0.000240168
	ENSMUSG00000033767	229473	Tmem131l	-1.25943	3.71585e-12	1.19683e-10
	ENSMUSG00000030935	20216	Acsm3	-1.2605	1.82587e-09	1.94872e-08
	ENSMUSG00000054256	17690	Msi1	-1.26274	0.00097362	0.00225509
	ENSMUSG00000002835	27221	Chaf1a	-1.26395	1.5348e-11	3.67249e-10
	ENSMUSG00000030029	16206	Lrig1	-1.2723	2.53911e-09	2.57326e-08
	ENSMUSG00000048371	382051	Pdp2	-1.27685	6.34207e-10	7.81674e-09
	ENSMUSG00000019947	71371	Arid5b	-1.27746	4.0084e-11	7.75816e-10
	ENSMUSG00000032397	66131	Tipin	-1.27846	4.90145e-10	6.29874e-09
	ENSMUSG00000022679	93734	Mpv17l	-1.27862	2.6113e-08	1.8942e-07
	ENSMUSG00000005718	83383	Tfap4	-1.28223	3.26394e-09	3.18788e-08
	ENSMUSG00000027076	30059	Timm10	-1.28234	3.82498e-11	7.42586e-10
	ENSMUSG00000056665	223626	Them6	-1.28379	2.57443e-09	2.60073e-08
	ENSMUSG00000024235	26410	Map3k8	-1.28493	2.1753e-05	7.50269e-05
	ENSMUSG00000042215	213539	Bag2	-1.28497	3.88643e-10	5.20576e-09
	ENSMUSG00000025986	227059	Slc39a10	-1.28513	5.89791e-09	5.21523e-08
	ENSMUSG00000023235	20300	Ccl25	-1.28673	0.00278426	0.00581031
	ENSMUSG00000039356	227715	Exosc2	-1.28723	4.72979e-12	1.44306e-10
	ENSMUSG00000041762	68526	Gpr155	-1.28742	0.000331249	0.000855816
	ENSMUSG00000094840	619309	Muc3a	-1.28842	0.00156717	0.00346199
	ENSMUSG00000071636	239731	Rimbp3	-1.29044	0.00139548	0.00311131
	ENSMUSG00000032251	65099	Irak1bp1	-1.29106	0.00428876	0.00854646
	ENSMUSG00000028948	74035	Nol9	-1.29512	9.77087e-13	4.06841e-11
	ENSMUSG00000020739	445007	Nup85	-1.29763	6.38296e-13	2.94874e-11
	ENSMUSG00000022962	14450	Gart	-1.29854	1.38453e-12	5.44267e-11
	ENSMUSG00000041075	14369	Fzd7	-1.29913	2.27556e-08	1.68495e-07
	ENSMUSG00000052373	13384	Mpp3	-1.30132	5.7222e-07	2.9089e-06
	ENSMUSG00000047986	74337	Palm3	-1.30249	7.10503e-06	2.74612e-05
	ENSMUSG00000035112	69847	Wnk4	-1.30554	2.27335e-06	9.81503e-06
	ENSMUSG00000048351	69893	Coa7	-1.30751	3.97565e-12	1.26442e-10
	ENSMUSG00000027253	228357	Lrp4	-1.30799	5.04823e-10	6.4356e-09
	ENSMUSG00000022554	59053	Hgh1	-1.31035	2.64114e-12	9.34491e-11
	ENSMUSG00000018428	11640	Akap1	-1.31757	2.44246e-13	1.42224e-11
	ENSMUSG00000042638	14917	Gucy2c	-1.31881	0.00163432	0.00360027
	ENSMUSG00000000561	70465	Wdr77	-1.31971	3.53864e-12	1.15147e-10
	ENSMUSG00000028702	19366	Rad54l	-1.32131	3.81905e-09	3.62925e-08
	ENSMUSG00000023942	63959	Slc29a1	-1.32432	2.45378e-10	3.48206e-09
	ENSMUSG00000022945	110749	Chaf1b	-1.32504	1.19748e-09	1.35342e-08
	ENSMUSG00000065734	100217455	Snord49a	-1.32973	0.000788757	0.00186305
	ENSMUSG00000040584	18671	Abcb1a	-1.33379	1.28914e-08	1.03474e-07
	ENSMUSG00000027242	241627	Wdr76	-1.33418	2.48723e-09	2.53483e-08
	ENSMUSG00000029036	108888	Atad3a	-1.33419	4.99584e-13	2.50942e-11
	ENSMUSG00000041372	330406	B4galnt3	-1.34262	0.00148385	0.00328999
	ENSMUSG00000075304	64406	Sp5	-1.34342	9.0604e-07	4.38404e-06
	ENSMUSG00000032012	58235	Nectin1	-1.34487	1.32757e-09	1.47278e-08
	ENSMUSG00000020812	66293	Snhg16	-1.34555	2.27664e-10	3.27474e-09
	ENSMUSG00000090290	212728	Tarbp1	-1.34626	1.20628e-09	1.36088e-08
	ENSMUSG00000035357	55983	Pdzrn3	-1.349	1.17075e-05	4.30922e-05
	ENSMUSG00000023915	94185	Tnfrsf21	-1.35029	0.000171799	0.000474706
	ENSMUSG00000028033	226922	Kcnq5	-1.35077	7.74056e-05	0.00023218
	ENSMUSG00000028212	12448	Ccne2	-1.3511	3.06403e-07	1.66528e-06
	ENSMUSG00000022768	76872	Ccdc116	-1.35274	1.59616e-06	7.16971e-06
	ENSMUSG00000040463	18432	Mybbp1a	-1.35457	2.77992e-12	9.6048e-11
	ENSMUSG00000035266	191578	Helq	-1.35518	2.25833e-10	3.2558e-09
	ENSMUSG00000030584	29861	Dpf1	-1.35532	0.000564111	0.00138061
	ENSMUSG00000062184	50786	Hs6st2	-1.3576	0.00227161	0.00484238
	ENSMUSG00000026077	18143	Npas2	-1.35882	1.10226e-06	5.19064e-06
	ENSMUSG00000026694	71449	Eef1aknmt	-1.3603	1.65282e-11	3.89427e-10
	ENSMUSG00000024247	106522	Pkdcc	-1.36263	7.47603e-06	2.87285e-05
	ENSMUSG00000026482	19731	Rgl1	-1.36521	7.6958e-05	0.000231056
	ENSMUSG00000028840	68040	Zfp593	-1.37125	6.13458e-05	0.000189302
	ENSMUSG00000046179	108961	E2f8	-1.37344	0.000290924	0.000762427
	ENSMUSG00000033857	217364	Engase	-1.3915	3.93776e-07	2.08379e-06
	ENSMUSG00000028152	56224	Tspan5	-1.39163	2.22506e-08	1.6519e-07
	ENSMUSG00000025854	80752	Fam20c	-1.39281	0.00376834	0.00761488
	ENSMUSG00000020899	237823	Pfas	-1.39424	2.1175e-11	4.62539e-10
	ENSMUSG00000017688	30942	Hnf4g	-1.39469	2.84524e-10	3.95336e-09
	ENSMUSG00000020131	18551	Pcsk4	-1.39512	2.34977e-09	2.41227e-08
	ENSMUSG00000096740	102308570	Lbhd1	-1.39767	1.2094e-08	9.76937e-08
	ENSMUSG00000070063	100529074	Snora33	-1.39892	0.00228453	0.00486501
	ENSMUSG00000038963	108115	Slco4a1	-1.39983	0.00061271	0.00148747
	ENSMUSG00000030493	101831	Faap24	-1.40016	3.159e-11	6.37257e-10
	ENSMUSG00000048027	68799	Rgmb	-1.40082	3.08321e-11	6.24436e-10
	ENSMUSG00000019838	72472	Slc16a10	-1.40349	3.06167e-06	1.28482e-05
	ENSMUSG00000024654	66514	Asrgl1	-1.40351	2.62391e-08	1.90226e-07
	ENSMUSG00000019437	68385	Tlcd1	-1.40806	5.28751e-10	6.68624e-09
	ENSMUSG00000031621	71597	Isx	-1.40993	7.52895e-05	0.000226746
	ENSMUSG00000037275	216766	Gemin5	-1.41114	1.17855e-14	1.55397e-12
	ENSMUSG00000054115	27401	Skp2	-1.41444	2.69273e-12	9.4417e-11
	ENSMUSG00000028261	68493	Ndufaf4	-1.41773	1.66247e-11	3.89894e-10
	ENSMUSG00000025026	27360	Add3	-1.41969	1.85898e-06	8.21247e-06
	ENSMUSG00000000184	12444	Ccnd2	-1.42013	1.39421e-08	1.10673e-07
	ENSMUSG00000026415	64435	Fcamr	-1.42045	0.000784734	0.00185563
	ENSMUSG00000024747	26358	Aldh1a7	-1.4243	0.000103488	0.00030093
	ENSMUSG00000042429	11539	Adora1	-1.42532	0.00132551	0.00297804
	ENSMUSG00000041515	15900	Irf8	-1.42647	5.32716e-07	2.7278e-06
	ENSMUSG00000005370	17688	Msh6	-1.42849	1.35988e-14	1.75706e-12
	ENSMUSG00000073408	268949	Mucl3	-1.42938	0.000644971	0.00155921
	ENSMUSG00000059659	791299	Gm10069	-1.43121	0.000258015	0.00068354
	ENSMUSG00000041859	17215	Mcm3	-1.43448	8.34089e-12	2.22271e-10
	ENSMUSG00000027324	271842	Rpusd2	-1.43544	2.00801e-11	4.4541e-10
	ENSMUSG00000068154	53626	Insm1	-1.44056	0.00033899	0.000873563
	ENSMUSG00000028069	66614	Gpatch4	-1.44134	3.70725e-10	4.98687e-09
	ENSMUSG00000038279	110109	Nop2	-1.44357	4.57542e-14	4.01854e-12
	ENSMUSG00000048007	30058	Timm8a1	-1.44866	1.07607e-09	1.24052e-08
	ENSMUSG00000037033	229927	Clca3b	-1.45404	4.15216e-05	0.000133534
	ENSMUSG00000033762	79456	Recql4	-1.4548	4.89953e-08	3.2672e-07
	ENSMUSG00000018126	207495	Baiap2l2	-1.4553	0.000123481	0.000352581
	ENSMUSG00000017929	56336	B4galt5	-1.45629	7.9669e-11	1.38144e-09
	ENSMUSG00000058006	100019	Mdn1	-1.46171	5.27555e-09	4.75965e-08
	ENSMUSG00000034413	240055	Neurl1b	-1.46172	1.06765e-07	6.56672e-07
	ENSMUSG00000028318	64424	Polr1e	-1.46607	4.60332e-14	4.01854e-12
	ENSMUSG00000021079	30056	Timm9	-1.47061	1.32906e-12	5.26451e-11
	ENSMUSG00000031403	245474	Dkc1	-1.47174	2.44735e-12	8.80073e-11
	ENSMUSG00000022325	67724	Pop1	-1.47378	3.93037e-12	1.25317e-10
	ENSMUSG00000094559	223706	Cyp2d34	-1.47897	0.000367376	0.000939823
	ENSMUSG00000031355	11856	Arhgap6	-1.48025	3.61417e-11	7.10374e-10
	ENSMUSG00000017861	17865	Mybl2	-1.48419	1.22133e-09	1.37174e-08
	ENSMUSG00000020140	14160	Lgr5	-1.48548	0.000221777	0.000595388
	ENSMUSG00000053553	73212	3110082I17Rik	-1.48642	1.37775e-15	3.1142e-13
	ENSMUSG00000027075	72401	Slc43a1	-1.48722	0.000516747	0.00127729
	ENSMUSG00000020623	26399	Map2k6	-1.48779	7.41826e-05	0.000223999
	ENSMUSG00000015176	70769	Nolc1	-1.48899	1.23692e-13	8.41772e-12
	ENSMUSG00000039481	18188	Nrtn	-1.49494	0.00139099	0.00310422
	ENSMUSG00000037474	76843	Dtl	-1.49723	2.26541e-09	2.33515e-08
	ENSMUSG00000000884	13972	Gnb1l	-1.49883	9.78865e-12	2.56002e-10
	ENSMUSG00000026676	74186	Ccdc3	-1.50334	0.00354124	0.00719388
	ENSMUSG00000042195	72022	Slc35f2	-1.50388	2.42506e-07	1.35167e-06
	ENSMUSG00000028544	230612	Slc5a9	-1.50497	2.60657e-06	1.11091e-05
	ENSMUSG00000002068	12447	Ccne1	-1.51088	3.48493e-13	1.9263e-11
	ENSMUSG00000020657	217378	Dnajc27	-1.51205	1.78786e-09	1.92022e-08
	ENSMUSG00000025036	94279	Sfxn2	-1.51589	4.67191e-12	1.43189e-10
	ENSMUSG00000036006	193385	Ripor2	-1.51931	3.28731e-08	2.31944e-07
	ENSMUSG00000065281	115489083	LOC115489083	-1.52	9.6061e-07	4.60584e-06
	ENSMUSG00000048240	14708	Gng7	-1.52198	3.44387e-08	2.41109e-07
	ENSMUSG00000079478	56390	Znrd2	-1.52768	2.28145e-13	1.34468e-11
	ENSMUSG00000032834	110816	Pwp2	-1.5306	3.55352e-13	1.95567e-11
	ENSMUSG00000019817	22634	Plagl1	-1.53246	0.000447719	0.00112467
	ENSMUSG00000029436	23948	Mmp17	-1.53839	0.000677796	0.001628
	ENSMUSG00000053907	232087	Mat2a	-1.5392	9.05235e-12	2.39216e-10
	ENSMUSG00000047638	20186	Nr1h4	-1.53994	0.00323435	0.0066268
	ENSMUSG00000055629	330671	B4galnt4	-1.545	6.10682e-08	4.00726e-07
	ENSMUSG00000033717	11551	Adra2a	-1.5459	0.000169459	0.000469265
	ENSMUSG00000005373	58805	Mlxipl	-1.54669	2.90403e-05	9.70156e-05
	ENSMUSG00000048489	213393	Depp1	-1.54843	0.00315907	0.00648938
	ENSMUSG00000026669	70024	Mcm10	-1.55181	2.22394e-08	1.6519e-07
	ENSMUSG00000025153	14104	Fasn	-1.55191	2.30832e-11	4.96074e-10
	ENSMUSG00000077734	100302601	Snord83b	-1.5536	3.24455e-05	0.000107019
	ENSMUSG00000039145	227541	Camk1d	-1.55379	4.38677e-09	4.08292e-08
	ENSMUSG00000078768	72556	Zfp566	-1.55973	8.32961e-09	7.04317e-08
	ENSMUSG00000004100	235036	Ppan	-1.56323	1.56139e-13	1.00837e-11
	ENSMUSG00000058454	13360	Dhcr7	-1.56455	5.44606e-11	1.01079e-09
	ENSMUSG00000035960	11792	Apex1	-1.56604	4.325e-13	2.26223e-11
	ENSMUSG00000073733	76166	Cplane2	-1.57013	1.41042e-05	5.09652e-05
	ENSMUSG00000025059	14933	Gk	-1.58004	5.14806e-09	4.66124e-08
	ENSMUSG00000047604	212398	Frat2	-1.58267	1.11028e-07	6.7926e-07
	ENSMUSG00000038214	331623	Bend3	-1.58648	5.31602e-13	2.6183e-11
	ENSMUSG00000024246	72167	Thumpd2	-1.59056	4.41637e-10	5.78101e-09
	ENSMUSG00000034532	50759	Fbxo16	-1.59281	0.000699653	0.00167652
	ENSMUSG00000058392	72462	Rrp1b	-1.59648	7.22914e-13	3.23344e-11
	ENSMUSG00000053801	101612	Grwd1	-1.59726	2.50114e-13	1.44564e-11
	ENSMUSG00000033083	210789	Tbc1d4	-1.59769	1.22032e-13	8.34966e-12
	ENSMUSG00000041272	252838	Tox	-1.59974	0.00194383	0.00420527
	ENSMUSG00000031853	234878	Map3k21	-1.60183	1.20147e-11	3.00764e-10
	ENSMUSG00000039405	76453	Prss23	-1.603	6.42573e-05	0.00019718
	ENSMUSG00000005672	16590	Kit	-1.60315	0.00171309	0.00375811
	ENSMUSG00000065305	115489087	LOC115489087	-1.61114	8.03376e-06	3.06207e-05
	ENSMUSG00000044156	101202	Hepacam2	-1.61527	4.74462e-05	0.000150407
	ENSMUSG00000025352	14561	Gdf11	-1.61849	2.38474e-07	1.33213e-06
	ENSMUSG00000044788	328035	Fads6	-1.621	4.62242e-07	2.40487e-06
	ENSMUSG00000029657	15505	Hsph1	-1.63362	2.21641e-13	1.32963e-11
	ENSMUSG00000051359	52589	Ncald	-1.63711	0.000583287	0.0014215
	ENSMUSG00000053550	232813	Shisa7	-1.64167	0.000995507	0.00230074
	ENSMUSG00000015202	215748	Cnksr3	-1.64314	2.51409e-10	3.55157e-09
	ENSMUSG00000038540	233424	Tmc3	-1.64429	6.31837e-07	3.18004e-06
	ENSMUSG00000022519	106393	Srl	-1.64532	4.6079e-13	2.36141e-11
	ENSMUSG00000029246	231327	Ppat	-1.64762	5.875e-13	2.83839e-11
	ENSMUSG00000054252	14184	Fgfr3	-1.64782	0.000278124	0.000731911
	ENSMUSG00000031562	320685	Dctd	-1.65221	2.87125e-12	9.84939e-11
	ENSMUSG00000049551	14371	Fzd9	-1.65576	6.00382e-07	3.03864e-06
	ENSMUSG00000042354	30877	Gnl3	-1.66154	1.95891e-13	1.20956e-11
	ENSMUSG00000025001	15201	Hells	-1.66402	3.75529e-09	3.5821e-08
	ENSMUSG00000065738	115489817	LOC115489817	-1.66549	7.45579e-05	0.000224864
	ENSMUSG00000040260	76441	Daam2	-1.66898	4.08583e-06	1.66619e-05
	ENSMUSG00000031618	110784	Nr3c2	-1.67171	1.3883e-09	1.5281e-08
	ENSMUSG00000077440	115487513	LOC115487513	-1.67647	1.06085e-08	8.68014e-08
	ENSMUSG00000020741	74148	Cluh	-1.67781	5.85602e-13	2.83839e-11
	ENSMUSG00000026405	12269	C4bp	-1.6812	0.00284864	0.0059306
	ENSMUSG00000078942	17952	Naip6	-1.68186	1.25244e-11	3.10244e-10
	ENSMUSG00000025732	68241	Mcrip2	-1.68302	9.60708e-10	1.12912e-08
	ENSMUSG00000028884	19891	Rpa2	-1.68767	1.04912e-14	1.45931e-12
	ENSMUSG00000055435	17132	Maf	-1.68933	6.82581e-06	2.65441e-05
	ENSMUSG00000037440	22361	Vnn1	-1.69055	0.000157257	0.000438547
	ENSMUSG00000018169	17305	Mfng	-1.69339	0.00463254	0.00917521
	ENSMUSG00000021175	217946	Cdca7l	-1.69358	3.30748e-12	1.10465e-10
	ENSMUSG00000039958	320204	Etfbkmt	-1.69767	4.35407e-12	1.35838e-10
	ENSMUSG00000000792	114479	Slc5a5	-1.70203	2.7582e-05	9.26327e-05
	ENSMUSG00000006442	20810	Srm	-1.70548	9.11361e-15	1.32598e-12
	ENSMUSG00000030303	330450	Far2	-1.71445	0.00237148	0.00502732
	ENSMUSG00000037953	333424	A4gnt	-1.71796	0.00337052	0.00687465
	ENSMUSG00000004748	67900	Mtfp1	-1.73411	2.08141e-08	1.55988e-07
	ENSMUSG00000032344	214763	Cgas	-1.73584	1.82994e-07	1.05624e-06
	ENSMUSG00000031626	234214	Sorbs2	-1.73811	6.79586e-11	1.21912e-09
	ENSMUSG00000038058	107607	Nod1	-1.73815	2.81232e-05	9.42717e-05
	ENSMUSG00000021868	105675	Ppif	-1.7453	1.72473e-10	2.57145e-09
	ENSMUSG00000020534	20425	Shmt1	-1.75203	2.17909e-11	4.74749e-10
	ENSMUSG00000105402	100042198	Gm3716	-1.7527	2.67491e-06	1.13659e-05
	ENSMUSG00000079434	23956	Neu2	-1.75329	9.62579e-07	4.61178e-06
	ENSMUSG00000032313	244886	Tmem266	-1.77063	8.44729e-08	5.31969e-07
	ENSMUSG00000061414	381812	Cracr2a	-1.77156	6.05114e-06	2.38244e-05
	ENSMUSG00000018983	242705	E2f2	-1.77356	1.92619e-06	8.46294e-06
	ENSMUSG00000080486	100529075	Snord100	-1.77711	3.88859e-05	0.000125887
	ENSMUSG00000020644	15902	Id2	-1.77854	1.10044e-09	1.26631e-08
	ENSMUSG00000063531	20349	Sema3e	-1.78009	2.42362e-07	1.35146e-06
	ENSMUSG00000000142	12006	Axin2	-1.78196	4.48985e-06	1.81168e-05
	ENSMUSG00000051726	382571	Kcnf1	-1.78216	0.000117545	0.000337389
	ENSMUSG00000039748	26909	Exo1	-1.78388	6.0364e-11	1.10258e-09
	ENSMUSG00000021998	18826	Lcp1	-1.79193	5.50988e-05	0.000171826
	ENSMUSG00000056025	12722	Clca3a1	-1.80624	7.07781e-05	0.000214846
	ENSMUSG00000058921	241877	Slc10a5	-1.80734	6.2423e-06	2.4516e-05
	ENSMUSG00000044254	100102	Pcsk9	-1.80855	2.31833e-06	9.99163e-06
	ENSMUSG00000049119	242297	Fam110b	-1.82269	7.33776e-05	0.000221896
	ENSMUSG00000031024	76954	St5	-1.83413	1.20849e-09	1.36216e-08
	ENSMUSG00000008206	67260	Cers4	-1.83503	1.00685e-06	4.79485e-06
	ENSMUSG00000029591	22256	Ung	-1.8352	8.23134e-12	2.2028e-10
	ENSMUSG00000048373	14181	Fgfbp1	-1.85115	5.62336e-09	5.01618e-08
	ENSMUSG00000071847	494504	Apcdd1	-1.85289	0.00271633	0.00568978
	ENSMUSG00000026600	20652	Soat1	-1.85962	4.0122e-07	2.11699e-06
	ENSMUSG00000056758	15364	Hmga2	-1.85999	4.29191e-05	0.000137294
	ENSMUSG00000059325	74318	Hopx	-1.86504	7.56235e-11	1.3295e-09
	ENSMUSG00000087264	68986	Gad1os	-1.86548	0.00466158	0.00921972
	ENSMUSG00000032373	76459	Car12	-1.86577	6.83366e-12	1.88999e-10
	ENSMUSG00000041220	170439	Elovl6	-1.87654	2.7788e-12	9.6048e-11
	ENSMUSG00000044468	74645	Tent5c	-1.88306	3.01462e-07	1.63984e-06
	ENSMUSG00000073043	11921	Atoh1	-1.88559	0.000565723	0.00138358
	ENSMUSG00000030223	19277	Ptpro	-1.88884	7.42538e-06	2.85512e-05
	ENSMUSG00000011267	63872	Zfp296	-1.90537	3.41585e-11	6.84906e-10
	ENSMUSG00000022797	22042	Tfrc	-1.90803	1.02994e-10	1.6871e-09
	ENSMUSG00000032702	107351	Kank1	-1.91155	4.27931e-10	5.66577e-09
	ENSMUSG00000070304	72821	Scn2b	-1.92468	6.33102e-05	0.000194557
	ENSMUSG00000036875	327762	Dna2	-1.92678	1.44388e-10	2.22343e-09
	ENSMUSG00000037703	241638	Lzts3	-1.92808	7.12214e-12	1.95558e-10
	ENSMUSG00000069793	237886	Slfn9	-1.93326	5.15375e-10	6.54325e-09
	ENSMUSG00000019647	20358	Sema6a	-1.93333	3.87375e-05	0.000125535
	ENSMUSG00000029275	14581	Gfi1	-1.94193	0.00073041	0.0017416
	ENSMUSG00000002489	21844	Tiam1	-1.96877	2.30322e-05	7.89444e-05
	ENSMUSG00000016552	239554	Foxred2	-1.97919	2.429e-07	1.35327e-06
	ENSMUSG00000037579	16512	Kcnh3	-1.97943	2.23e-05	7.67046e-05
	ENSMUSG00000091712	665119	Sec14l5	-1.98775	4.99505e-05	0.000157551
	ENSMUSG00000074300	407795	Smim31	-1.99565	2.28597e-07	1.28547e-06
	ENSMUSG00000033871	170826	Ppargc1b	-2.00448	1.68108e-10	2.52121e-09
	ENSMUSG00000034472	75141	Rasd2	-2.01015	0.000675585	0.00162392
	ENSMUSG00000053765	243262	Oas1f	-2.01371	4.45658e-06	1.80017e-05
	ENSMUSG00000097709	73270	1700024F13Rik	-2.01607	2.46509e-08	1.80365e-07
	ENSMUSG00000011034	20537	Slc5a1	-2.01629	3.65568e-05	0.000119262
	ENSMUSG00000022330	107587	Osr2	-2.01678	4.70814e-06	1.89373e-05
	ENSMUSG00000049409	58182	Prokr1	-2.0182	1.58407e-07	9.31745e-07
	ENSMUSG00000030598	50760	Fbxo17	-2.022	7.79794e-07	3.82434e-06
	ENSMUSG00000014773	13388	Dll1	-2.03625	2.14629e-05	7.41882e-05
	ENSMUSG00000030483	13088	Cyp2b10	-2.03802	0.00399809	0.00802408
	ENSMUSG00000026149	66261	Tm4sf20	-2.04711	0.000251017	0.000666396
	ENSMUSG00000094584	76002	Ms4a18	-2.04863	9.13093e-05	0.000268415
	ENSMUSG00000064165	237934	Krt39	-2.05048	2.72824e-05	9.17728e-05
	ENSMUSG00000042807	329152	Hecw2	-2.0542	7.83161e-05	0.000234578
	ENSMUSG00000028517	67916	Plpp3	-2.06049	9.21274e-05	0.000270505
	ENSMUSG00000031698	213435	Mylk3	-2.09933	9.58532e-06	3.58649e-05
	ENSMUSG00000071551	432720	Akr1c19	-2.10113	2.76807e-09	2.77201e-08
	ENSMUSG00000031613	15446	Hpgd	-2.1032	3.61309e-05	0.000118076
	ENSMUSG00000029641	68895	Rasl11a	-2.11213	1.29626e-05	4.71816e-05
	ENSMUSG00000071042	240168	Rasgrp3	-2.11483	0.00438058	0.00871298
	ENSMUSG00000028885	100340	Smpdl3b	-2.11906	7.00936e-14	5.54528e-12
	ENSMUSG00000038745	101613	Nlrp6	-2.12029	0.00097172	0.00225234
	ENSMUSG00000039620	319582	Trmt9b	-2.14751	9.28628e-05	0.000272223
	ENSMUSG00000057719	269016	Sh3rf2	-2.14962	7.14256e-10	8.66831e-09
	ENSMUSG00000039330	78306	Tsga10ip	-2.16607	0.000410798	0.00103998
	ENSMUSG00000009628	104271	Tex15	-2.16764	9.55244e-05	0.000279314
	ENSMUSG00000043155	242642	Hpdl	-2.18015	3.4856e-11	6.93721e-10
	ENSMUSG00000050511	18386	Oprd1	-2.18422	0.00314936	0.00647258
	ENSMUSG00000021575	11624	Ahrr	-2.18562	5.03061e-07	2.6012e-06
	ENSMUSG00000029070	74761	Mxra8	-2.1936	0.00283589	0.00590601
	ENSMUSG00000036863	214804	Syde2	-2.20572	3.39739e-10	4.59447e-09
	ENSMUSG00000024891	13340	Slc29a2	-2.21433	6.8822e-11	1.2287e-09
	ENSMUSG00000031465	11601	Angpt2	-2.2212	8.62197e-05	0.000255737
	ENSMUSG00000006641	330064	Slc5a6	-2.22208	4.5828e-13	2.35888e-11
	ENSMUSG00000046152	171167	Fut10	-2.23113	9.49984e-05	0.000278032
	ENSMUSG00000046688	211550	Tifa	-2.25895	1.15194e-09	1.31481e-08
	ENSMUSG00000060548	29820	Tnfrsf19	-2.27789	3.45352e-06	1.42812e-05
	ENSMUSG00000055639	13134	Dach1	-2.28007	8.3446e-05	0.000248298
	ENSMUSG00000036885	622434	Arhgef26	-2.31066	6.01778e-14	4.91439e-12
	ENSMUSG00000032221	17427	Mns1	-2.31629	1.48418e-12	5.76282e-11
	ENSMUSG00000059854	244653	Hydin	-2.32193	6.68707e-05	0.000204407
	ENSMUSG00000025082	240675	Vwa2	-2.33219	4.41177e-06	1.78416e-05
	ENSMUSG00000021379	15904	Id4	-2.33668	0.00172462	0.00377881
	ENSMUSG00000026389	68428	Steap3	-2.35973	4.36368e-07	2.27869e-06
	ENSMUSG00000063804	380669	Lin28b	-2.35995	0.000220697	0.00059299
	ENSMUSG00000024292	64385	Cyp4f14	-2.37099	0.00145923	0.00323937
	ENSMUSG00000094732	68994	1500015L24Rik	-2.38743	0.000109472	0.000315937
	ENSMUSG00000049971	319804	Glt1d1	-2.39275	3.5859e-12	1.16088e-10
	ENSMUSG00000041046	56089	Ramp3	-2.39471	0.00495477	0.00974176
	ENSMUSG00000035561	72535	Aldh1b1	-2.43037	3.15708e-07	1.71218e-06
	ENSMUSG00000026976	18510	Pax8	-2.44625	9.80006e-07	4.6811e-06
	ENSMUSG00000053846	16891	Lipg	-2.4513	1.19352e-11	3.0035e-10
	ENSMUSG00000022947	109857	Cbr3	-2.4599	1.16341e-07	7.07665e-07
	ENSMUSG00000000416	30785	Cttnbp2	-2.4644	8.71882e-08	5.46892e-07
	ENSMUSG00000054871	72309	Tmem158	-2.46897	1.39524e-07	8.34638e-07
	ENSMUSG00000043419	80515	Rnf227	-2.48052	6.42875e-07	3.23045e-06
	ENSMUSG00000028262	80797	Clca3a2	-2.50134	9.42351e-07	4.53547e-06
	ENSMUSG00000026417	18703	Pigr	-2.5306	1.67571e-05	5.95652e-05
	ENSMUSG00000037621	71093	Atoh8	-2.53379	1.50837e-05	5.41031e-05
	ENSMUSG00000006386	21687	Tek	-2.56791	0.000516654	0.00127729
	ENSMUSG00000079339	667373	Ifit1bl1	-2.57575	0.000119764	0.000343213
	ENSMUSG00000053897	67547	Slc39a8	-2.58548	7.95356e-13	3.48771e-11
	ENSMUSG00000062309	102614	Rpp25	-2.59158	1.21891e-10	1.94075e-09
	ENSMUSG00000067231	72303	Cyp2c65	-2.59235	0.00209536	0.00449848
	ENSMUSG00000030228	18705	Pik3c2g	-2.6125	3.30208e-08	2.32597e-07
	ENSMUSG00000023886	64074	Smoc2	-2.62478	1.64158e-07	9.63281e-07
	ENSMUSG00000019982	17863	Myb	-2.65296	6.16669e-10	7.66025e-09
	ENSMUSG00000029335	110075	Bmp3	-2.67888	1.13588e-13	7.95445e-12
	ENSMUSG00000001739	60363	Cldn15	-2.68181	5.24417e-06	2.09337e-05
	ENSMUSG00000028713	13120	Cyp4b1	-2.68364	2.43936e-06	1.04705e-05
	ENSMUSG00000073409	110557	H2-Q6	-2.70029	0.000862631	0.0020202
	ENSMUSG00000039179	70426	Tekt5	-2.72226	6.40478e-11	1.16149e-09
	ENSMUSG00000043629	67080	1700019D03Rik	-2.75855	1.30359e-07	7.84302e-07
	ENSMUSG00000029167	19017	Ppargc1a	-2.76939	0.000426243	0.00107585
	ENSMUSG00000043668	244579	Tox3	-2.8078	2.79136e-08	2.00756e-07
	ENSMUSG00000005360	20512	Slc1a3	-2.84494	0.000988204	0.0022857
	ENSMUSG00000026166	20297	Ccl20	-2.91406	2.03959e-05	7.07706e-05
	ENSMUSG00000022018	66214	Rgcc	-2.92371	1.57055e-08	1.22939e-07
	ENSMUSG00000026832	227929	Cytip	-2.9653	1.75801e-05	6.22806e-05
	ENSMUSG00000047428	106565	Dlk2	-2.96752	0.000133905	0.000378934
	ENSMUSG00000024935	20510	Slc1a1	-3.10079	9.47722e-06	3.55235e-05
	ENSMUSG00000025479	13106	Cyp2e1	-3.12296	0.00315029	0.00647343
	ENSMUSG00000024411	11829	Aqp4	-3.12506	1.14548e-07	6.9709e-07
	ENSMUSG00000045775	217316	Slc16a5	-3.13585	3.25638e-09	3.18295e-08
	ENSMUSG00000030207	74525	Fam234b	-3.1475	6.51464e-05	0.000199667
	ENSMUSG00000004655	11826	Aqp1	-3.22028	2.83454e-10	3.94282e-09
	ENSMUSG00000026398	26424	Nr5a2	-3.24855	0.00233216	0.00495144
	ENSMUSG00000027359	26458	Slc27a2	-3.25326	0.000119369	0.000342158
	ENSMUSG00000028602	21941	Tnfrsf8	-3.27013	2.90214e-07	1.5889e-06
	ENSMUSG00000037709	58909	Fam13a	-3.29892	8.05818e-09	6.83649e-08
	ENSMUSG00000045954	20324	Cavin2	-3.33413	8.07567e-09	6.84674e-08
	ENSMUSG00000032033	12023	Barx2	-3.3751	8.74102e-08	5.48013e-07
	ENSMUSG00000079588	381339	Tmem182	-3.38718	7.55269e-07	3.7127e-06
	ENSMUSG00000023828	20519	Slc22a3	-3.70693	6.16292e-07	3.11294e-06
	ENSMUSG00000024254	67470	Abcg8	-3.72657	0.00012047	0.00034508
	ENSMUSG00000035811	243085	Ugt2b35	-3.74978	1.30972e-07	7.87577e-07
	ENSMUSG00000029260	100727	Ugt2b34	-3.84195	4.31343e-09	4.02651e-08
	ENSMUSG00000033453	235130	Adamts15	-3.85992	2.92597e-12	9.98299e-11
	ENSMUSG00000030087	66277	Klf15	-3.86431	6.87975e-06	2.67047e-05

## Sheet: T24vsC0
Supplementary table 1: List of differentially expressed genes (absolute value of log2[fold change] > 1, adjusted p-value < 0.01)
	Differentially expressed genes in TKA organoids treated for 24 h with TGFβ1 (T-24) compared to organoids harvested at the onset of the experiment (C-0)
	ensembl	entrez	symbol	log2(fold change)	p-value	adjusted p-value
	ENSMUSG00000029765	243743	Plxna4	11.3526	8.23946e-11	4.71071e-10
	ENSMUSG00000035095	219148	Fam167a	11.0864	9.11378e-21	8.87402e-18
	ENSMUSG00000046213	229697	Cym	10.7776	2.198e-13	3.04068e-12
	ENSMUSG00000032281	94180	Acsbg1	10.6967	6.16399e-20	3.25943e-17
	ENSMUSG00000017311	217212	Pyy	10.6509	1.18412e-12	1.22456e-11
	ENSMUSG00000044258	13024	Ctla2a	10.5164	8.20849e-11	4.69512e-10
	ENSMUSG00000024365	13079	Cyp21a1	10.2748	3.52198e-16	2.19612e-14
	ENSMUSG00000068196	12837	Col8a1	10.0564	3.50385e-15	1.16924e-13
	ENSMUSG00000004552	13034	Ctse	9.58522	5.26751e-18	9.95166e-16
	ENSMUSG00000032420	23959	Nt5e	9.4947	2.81165e-11	1.82887e-10
	ENSMUSG00000020689	16416	Itgb3	9.45852	8.13417e-08	2.43756e-07
	ENSMUSG00000026185	16011	Igfbp5	9.16507	2.95344e-07	8.01369e-07
	ENSMUSG00000037169	18109	Mycn	9.09863	5.97481e-17	6.00231e-15
	ENSMUSG00000000794	140493	Kcnn3	9.09711	2.00668e-12	1.89981e-11
	ENSMUSG00000039109	74145	F13a1	9.04328	2.64386e-06	6.14732e-06
	ENSMUSG00000017652	21939	Cd40	9.0384	3.28533e-14	6.54892e-13
	ENSMUSG00000026193	14268	Fn1	8.96919	3.422e-09	1.34437e-08
	ENSMUSG00000022367	15117	Has2	8.95278	2.09331e-05	4.23954e-05
	ENSMUSG00000030000	11519	Add2	8.72309	2.17307e-15	8.23556e-14
	ENSMUSG00000025475	52389	Adgra1	8.58269	3.90308e-07	1.03229e-06
	ENSMUSG00000027859	18049	Ngf	8.51059	4.52592e-16	2.68321e-14
	ENSMUSG00000052922	329547	Bpi	8.44098	1.33577e-09	5.70345e-09
	ENSMUSG00000038530	19736	Rgs4	8.3901	1.31101e-10	7.13445e-10
	ENSMUSG00000032278	74090	Paqr5	8.30505	2.12145e-17	2.79722e-15
	ENSMUSG00000018862	69602	Otop3	8.22825	3.62058e-09	1.41317e-08
	ENSMUSG00000100782	102640900	Gm28231	8.12072	2.45486e-09	9.95631e-09
	ENSMUSG00000099707	667931	Gm8883	8.09086	1.12703e-08	3.9749e-08
	ENSMUSG00000054555	11489	Adam12	8.08811	0.000179109	0.000319139
	ENSMUSG00000074874	13025	Ctla2b	8.04031	7.79578e-13	8.60225e-12
	ENSMUSG00000044337	12778	Ackr3	8.03177	6.66287e-06	1.44787e-05
	ENSMUSG00000022226	17225	Mcpt2	7.92154	4.72389e-08	1.47788e-07
	ENSMUSG00000001334	384061	Fndc5	7.79623	4.99792e-08	1.55516e-07
	ENSMUSG00000025743	20970	Sdc3	7.78838	1.12486e-20	1.01703e-17
	ENSMUSG00000028031	56811	Dkk2	7.77246	8.48899e-08	2.53727e-07
	ENSMUSG00000024386	19123	Proc	7.76689	9.9276e-12	7.53379e-11
	ENSMUSG00000037813	228846	D630003M21Rik	7.76451	8.66636e-20	3.84048e-17
	ENSMUSG00000045518	246086	Onecut3	7.74834	1.08377e-16	9.02523e-15
	ENSMUSG00000000489	18591	Pdgfb	7.68141	2.05552e-15	7.92424e-14
	ENSMUSG00000021069	110095	Pygl	7.65999	4.04338e-07	1.0665e-06
	ENSMUSG00000102418	26904	Sh2d1b1	7.6407	9.10813e-10	4.0382e-09
	ENSMUSG00000058260	71907	Serpina9	7.63382	1.61974e-08	5.53676e-08
	ENSMUSG00000004791	18654	Pgf	7.614	2.85152e-08	9.23608e-08
	ENSMUSG00000049719	74306	Prss46	7.59021	1.26771e-07	3.66531e-07
	ENSMUSG00000034488	13612	Edil3	7.54862	0.000262141	0.000456358
	ENSMUSG00000020363	14584	Gfpt2	7.54125	3.21088e-08	1.03178e-07
	ENSMUSG00000041482	667742	Piezo2	7.5108	0.000736018	0.00121104
	ENSMUSG00000001870	268977	Ltbp1	7.39465	5.17309e-18	9.92136e-16
	ENSMUSG00000042793	329252	Lgr6	7.37527	6.49419e-07	1.65499e-06
	ENSMUSG00000058152	78923	Chsy3	7.35013	3.67396e-08	1.16788e-07
	ENSMUSG00000024421	16774	Lama3	7.28569	2.54015e-15	9.23943e-14
	ENSMUSG00000057604	30937	Lmcd1	7.27466	2.22739e-05	4.49098e-05
	ENSMUSG00000022227	17224	Mcpt1	7.2733	3.17013e-08	1.02042e-07
	ENSMUSG00000040488	108075	Ltbp4	7.24291	4.90775e-17	5.13407e-15
	ENSMUSG00000079293	56644	Clec7a	7.23914	2.00287e-10	1.04502e-09
	ENSMUSG00000030162	108078	Olr1	7.22318	2.76197e-17	3.42755e-15
	ENSMUSG00000068099	76505	1500009C09Rik	7.22249	1.06435e-11	8.00505e-11
	ENSMUSG00000035775	66809	Krt20	7.19358	3.78405e-09	1.47063e-08
	ENSMUSG00000024910	13041	Ctsw	7.1552	1.04315e-13	1.66509e-12
	ENSMUSG00000018008	72318	Cyth4	7.05856	3.46653e-06	7.89624e-06
	ENSMUSG00000021553	114304	Slc28a3	7.02171	8.50266e-11	4.84805e-10
	ENSMUSG00000045288	16470	Ush1g	6.99255	2.75619e-07	7.51569e-07
	ENSMUSG00000035456	77630	Prdm8	6.91592	1.98957e-11	1.36583e-10
	ENSMUSG00000019775	56533	Rgs17	6.91587	6.68772e-14	1.17574e-12
	ENSMUSG00000011148	11565	Adssl1	6.88917	3.52713e-18	7.97258e-16
	ENSMUSG00000032013	72169	Trim29	6.87121	5.92698e-12	4.78173e-11
	ENSMUSG00000007097	98660	Atp1a2	6.85518	3.52611e-07	9.43427e-07
	ENSMUSG00000018916	12981	Csf2	6.85441	4.3996e-11	2.70866e-10
	ENSMUSG00000029832	18025	Nfe2l3	6.8079	4.35031e-13	5.2796e-12
	ENSMUSG00000035615	666060	Frmpd1	6.77219	1.41598e-11	1.02361e-10
	ENSMUSG00000040093	171543	Bmf	6.77203	5.59381e-13	6.51394e-12
	ENSMUSG00000099222	102465699	Mir7213	6.74486	9.71245e-08	2.87042e-07
	ENSMUSG00000072849	20704	Serpina1e	6.73476	2.83517e-08	9.1878e-08
	ENSMUSG00000039372	381270	March4	6.64282	1.78534e-12	1.71724e-11
	ENSMUSG00000026579	14067	F5	6.62588	4.83966e-07	1.26232e-06
	ENSMUSG00000096035	381651	Odaph	6.51395	8.71603e-12	6.7355e-11
	ENSMUSG00000026414	21956	Tnnt2	6.51266	2.82989e-22	1.6922e-18
	ENSMUSG00000074415	73144	Mir100hg	6.5101	1.41695e-05	2.94704e-05
	ENSMUSG00000000320	11684	Alox12	6.49825	4.66067e-09	1.77534e-08
	ENSMUSG00000004105	26360	Angptl2	6.46261	1.07228e-11	8.05036e-11
	ENSMUSG00000020388	30794	Pdlim4	6.42855	5.6717e-08	1.74592e-07
	ENSMUSG00000030433	381836	Sbk2	6.29731	7.07168e-07	1.79098e-06
	ENSMUSG00000047842	68203	Diras2	6.2424	5.56362e-06	1.22541e-05
	ENSMUSG00000030411	384569	Nova2	6.22659	1.62374e-10	8.62499e-10
	ENSMUSG00000034353	51801	Ramp1	6.21318	9.70824e-20	4.09623e-17
	ENSMUSG00000022157	17231	Mcpt8	6.20297	1.67621e-07	4.75409e-07
	ENSMUSG00000039911	74646	Spsb1	6.19099	1.9068e-16	1.38714e-14
	ENSMUSG00000063632	20666	Sox11	6.17928	5.02161e-14	9.32016e-13
	ENSMUSG00000033805	384214	Ephx4	6.16846	9.15353e-07	2.27812e-06
	ENSMUSG00000027500	20257	Stmn2	6.15048	0.000289557	0.000501534
	ENSMUSG00000028128	14066	F3	6.1419	7.01375e-18	1.26829e-15
	ENSMUSG00000070533	277343	Wfdc8	6.1153	7.98424e-06	1.71703e-05
	ENSMUSG00000022321	320873	Cdh10	6.1094	6.03752e-06	1.32105e-05
	ENSMUSG00000039476	20204	Prrx2	6.10338	6.34401e-06	1.38262e-05
	ENSMUSG00000053062	67374	Jam2	6.0674	2.46157e-16	1.6934e-14
	ENSMUSG00000053930	380702	Shisa6	6.06683	2.10316e-06	4.96583e-06
	ENSMUSG00000028167	69772	Bdh2	6.05573	2.18223e-08	7.24814e-08
	ENSMUSG00000009687	18301	Fxyd5	6.04867	8.08076e-14	1.36929e-12
	ENSMUSG00000070867	666048	Trabd2b	6.04716	1.33469e-08	4.61725e-08
	ENSMUSG00000042064	329421	Myo3b	6.03264	1.16977e-11	8.69461e-11
	ENSMUSG00000001588	216859	Acap1	6.0139	3.9989e-11	2.48982e-10
	ENSMUSG00000050640	231503	Tmem150c	6.01088	7.31344e-14	1.26991e-12
	ENSMUSG00000016498	58205	Pdcd1lg2	5.9873	6.10853e-06	1.33521e-05
	ENSMUSG00000020836	216961	Coro6	5.97723	2.04212e-15	7.90493e-14
	ENSMUSG00000033213	433470	AA467197	5.97647	1.64543e-08	5.62004e-08
	ENSMUSG00000064080	14115	Fbln2	5.96152	3.99374e-14	7.71797e-13
	ENSMUSG00000028558	108802	Calr4	5.94318	4.4487e-10	2.12497e-09
	ENSMUSG00000026536	381308	Ifi211	5.94108	1.31273e-05	2.74653e-05
	ENSMUSG00000026070	16182	Il18r1	5.91345	9.64015e-10	4.25471e-09
	ENSMUSG00000045573	18619	Penk	5.91093	5.00551e-06	1.10905e-05
	ENSMUSG00000015468	18132	Notch4	5.90673	6.07046e-14	1.08531e-12
	ENSMUSG00000049939	192198	Lrrc4	5.87133	4.87545e-05	9.36471e-05
	ENSMUSG00000022037	12759	Clu	5.86024	6.14276e-16	3.38875e-14
	ENSMUSG00000049044	56508	Rapgef4	5.85434	5.33039e-08	1.65009e-07
	ENSMUSG00000070576	433938	Mn1	5.85268	5.23139e-06	1.15585e-05
	ENSMUSG00000004609	12489	Cd33	5.84901	3.06392e-06	7.04635e-06
	ENSMUSG00000006205	56213	Htra1	5.8316	5.16758e-08	1.60243e-07
	ENSMUSG00000038775	22351	Vill	5.81928	3.53938e-21	4.46127e-18
	ENSMUSG00000000126	216795	Wnt9a	5.80187	3.19472e-17	3.74433e-15
	ENSMUSG00000024544	52662	Ldlrad4	5.76371	6.78697e-19	2.20281e-16
	ENSMUSG00000046203	20761	Sprr2g	5.75569	0.00185933	0.00290382
	ENSMUSG00000025469	17703	Msx3	5.73958	8.32324e-13	9.1296e-12
	ENSMUSG00000034675	56320	Dbn1	5.73495	1.79953e-16	1.36189e-14
	ENSMUSG00000048142	269642	Nat8l	5.71284	1.6132e-15	6.65145e-14
	ENSMUSG00000028747	15565	Htr6	5.66526	4.65081e-07	1.21657e-06
	ENSMUSG00000015134	56847	Aldh1a3	5.65375	1.26758e-05	2.6569e-05
	ENSMUSG00000000861	14025	Bcl11a	5.65178	2.67321e-08	8.70978e-08
	ENSMUSG00000101731	320069	3830432H09Rik	5.6306	5.3236e-06	1.17541e-05
	ENSMUSG00000025650	12836	Col7a1	5.62852	1.44962e-17	2.15737e-15
	ENSMUSG00000053687	319446	Dpep2	5.62305	2.81755e-06	6.52003e-06
	ENSMUSG00000026068	16174	Il18rap	5.5664	2.39146e-14	5.10474e-13
	ENSMUSG00000054364	11852	Rhob	5.515	4.14843e-20	2.76373e-17
	ENSMUSG00000096847	210573	Tmem151b	5.50294	8.84903e-07	2.20842e-06
	ENSMUSG00000014158	63873	Trpv4	5.49902	7.11477e-07	1.80154e-06
	ENSMUSG00000032936	235604	Camkv	5.4915	3.83129e-07	1.01563e-06
	ENSMUSG00000050359	20753	Sprr1a	5.48988	1.83188e-09	7.59265e-09
	ENSMUSG00000026315	20725	Serpinb8	5.48337	1.47514e-09	6.21376e-09
	ENSMUSG00000052688	226421	Rab7b	5.48304	0.000309269	0.000533706
	ENSMUSG00000067860	22773	Zic3	5.46991	0.000305728	0.000528098
	ENSMUSG00000002900	16777	Lamb1	5.45125	1.86091e-13	2.62018e-12
	ENSMUSG00000045312	218454	Lhfpl2	5.42112	4.79634e-15	1.48325e-13
	ENSMUSG00000005124	22402	Ccn4	5.41237	0.00252901	0.00388215
	ENSMUSG00000054203	226695	Ifi205	5.4103	2.10702e-06	4.97308e-06
	ENSMUSG00000029503	231602	P2rx2	5.40985	1.59207e-14	3.71131e-13
	ENSMUSG00000046402	19659	Rbp1	5.3937	7.88192e-07	1.9827e-06
	ENSMUSG00000041889	77552	Shisa4	5.38959	5.32472e-12	4.35684e-11
	ENSMUSG00000050635	20760	Sprr2f	5.38317	5.76083e-05	0.000109425
	ENSMUSG00000022102	13449	Dok2	5.35388	1.45394e-14	3.4594e-13
	ENSMUSG00000037411	18787	Serpine1	5.31373	2.25555e-10	1.15825e-09
	ENSMUSG00000021614	13003	Vcan	5.31221	4.88568e-15	1.50104e-13
	ENSMUSG00000013367	210094	Iglon5	5.30693	3.12169e-06	7.16099e-06
	ENSMUSG00000028445	69638	Enho	5.29748	3.15957e-12	2.79482e-11
	ENSMUSG00000061068	17227	Mcpt4	5.27154	4.98773e-06	1.10569e-05
	ENSMUSG00000050345	214639	4930486L24Rik	5.26839	2.66226e-11	1.7475e-10
	ENSMUSG00000032502	20840	Stac	5.26058	2.02942e-10	1.05627e-09
	ENSMUSG00000043903	195209	Zfp469	5.25126	2.53937e-08	8.30791e-08
	ENSMUSG00000045672	373864	Col27a1	5.23093	9.86622e-15	2.6018e-13
	ENSMUSG00000072589	100038654	Gm10371	5.22763	1.08676e-08	3.85005e-08
	ENSMUSG00000069873	73988	4930438A08Rik	5.20629	0.00208715	0.00323962
	ENSMUSG00000092009	667772	Myh15	5.16513	2.95684e-09	1.17845e-08
	ENSMUSG00000001506	12842	Col1a1	5.15902	1.04742e-12	1.10485e-11
	ENSMUSG00000024030	11307	Abcg1	5.1567	2.61972e-10	1.32695e-09
	ENSMUSG00000025176	67432	Hoga1	5.13753	2.20469e-15	8.30565e-14
	ENSMUSG00000049699	171530	Ucn2	5.13323	6.32331e-07	1.6147e-06
	ENSMUSG00000056812	20451	St8sia3	5.12247	0.00140471	0.00222482
	ENSMUSG00000038400	65112	Pmepa1	5.11039	2.46526e-21	4.31943e-18
	ENSMUSG00000035085	66330	1700020L24Rik	5.10494	3.36367e-09	1.32638e-08
	ENSMUSG00000036256	29817	Igfbp7	5.08891	3.05745e-15	1.05166e-13
	ENSMUSG00000030256	79362	Bhlhe41	5.05842	3.14162e-05	6.20191e-05
	ENSMUSG00000031871	12562	Cdh5	5.04608	0.00362057	0.00543838
	ENSMUSG00000015243	11303	Abca1	5.04238	8.17002e-10	3.67506e-09
	ENSMUSG00000063522	67038	Ly6m	5.03904	4.90025e-07	1.27654e-06
	ENSMUSG00000031373	56078	Car5b	5.02412	1.05555e-10	5.85247e-10
	ENSMUSG00000024451	106952	Arap3	5.00981	6.91917e-06	1.50099e-05
	ENSMUSG00000001497	18511	Pax9	5.00214	3.69082e-07	9.83131e-07
	ENSMUSG00000032724	99382	Abtb2	4.99995	6.75295e-18	1.23882e-15
	ENSMUSG00000031734	16373	Irx3	4.9741	1.98626e-08	6.65662e-08
	ENSMUSG00000036390	13197	Gadd45a	4.96389	2.06282e-19	7.25312e-17
	ENSMUSG00000060441	667823	Trim5	4.95413	1.8495e-10	9.75458e-10
	ENSMUSG00000047344	236285	Lancl3	4.94318	9.64007e-13	1.02974e-11
	ENSMUSG00000027978	19142	Prss12	4.92963	1.86077e-14	4.16878e-13
	ENSMUSG00000040466	233016	Blvrb	4.92278	1.97676e-15	7.7228e-14
	ENSMUSG00000034205	94352	Loxl2	4.91289	2.98458e-11	1.92651e-10
	ENSMUSG00000029869	13848	Ephb6	4.91151	4.77121e-09	1.81146e-08
	ENSMUSG00000037469	101744	Acp7	4.88799	7.64856e-08	2.30513e-07
	ENSMUSG00000026797	20910	Stxbp1	4.88687	1.65067e-15	6.76188e-14
	ENSMUSG00000056270	109314	Prr9	4.88069	0.00393332	0.00587676
	ENSMUSG00000033377	114301	Palmd	4.87295	2.20756e-10	1.13683e-09
	ENSMUSG00000045763	70350	Basp1	4.85742	1.07117e-11	8.04683e-11
	ENSMUSG00000093661	66892	Eif4e3	4.8334	1.12238e-09	4.87044e-09
	ENSMUSG00000030167	16641	Klrc1	4.82394	3.6479e-05	7.14564e-05
	ENSMUSG00000028469	230103	Npr2	4.81817	1.59234e-08	5.45045e-08
	ENSMUSG00000022176	140743	Rem2	4.79256	1.35743e-13	2.03824e-12
	ENSMUSG00000047502	381538	Mroh7	4.7886	1.12601e-09	4.88284e-09
	ENSMUSG00000026535	26388	Ifi202b	4.77937	9.0338e-05	0.000167398
	ENSMUSG00000026875	22029	Traf1	4.75714	9.31215e-08	2.75985e-07
	ENSMUSG00000020057	71712	Dram1	4.75237	4.13663e-09	1.59736e-08
	ENSMUSG00000036172	74603	Cd200r3	4.74889	5.44268e-09	2.04008e-08
	ENSMUSG00000032323	13070	Cyp11a1	4.74629	1.30581e-07	3.7677e-07
	ENSMUSG00000022790	207683	Igsf11	4.74189	3.86469e-16	2.34064e-14
	ENSMUSG00000049128	16447	Ivl	4.72795	4.6888e-08	1.46835e-07
	ENSMUSG00000050578	17386	Mmp13	4.72627	0.00361637	0.00543271
	ENSMUSG00000060402	68947	Chst8	4.7177	1.06416e-06	2.62679e-06
	ENSMUSG00000031342	14758	Gpm6b	4.68505	5.95913e-11	3.53636e-10
	ENSMUSG00000050747	69097	Trim15	4.67745	1.07495e-12	1.13013e-11
	ENSMUSG00000020674	69675	Pxdn	4.67368	6.33738e-11	3.73457e-10
	ENSMUSG00000018387	71774	Shroom1	4.67016	1.60561e-15	6.65145e-14
	ENSMUSG00000020682	118453	Mmp28	4.6694	3.21605e-08	1.03296e-07
	ENSMUSG00000043753	242523	Dmrta1	4.66851	0.00583921	0.00851921
	ENSMUSG00000019564	13496	Arid3a	4.66689	7.29873e-14	1.26991e-12
	ENSMUSG00000028963	24111	Uts2	4.64564	2.96107e-05	5.86194e-05
	ENSMUSG00000002565	20259	Scin	4.62097	8.11925e-06	1.74222e-05
	ENSMUSG00000033355	67775	Rtp4	4.61815	1.1891e-08	4.17058e-08
	ENSMUSG00000009646	69836	Pla2g12b	4.60922	1.33179e-05	2.78227e-05
	ENSMUSG00000042246	209760	Tmc7	4.59103	8.16523e-11	4.67672e-10
	ENSMUSG00000047712	338362	Ust	4.57691	0.000112355	0.000205489
	ENSMUSG00000037060	109042	Cavin3	4.57442	2.70946e-14	5.59484e-13
	ENSMUSG00000060183	56066	Cxcl11	4.56715	1.9819e-06	4.69617e-06
	ENSMUSG00000023411	73181	Nfatc4	4.56612	9.13889e-13	9.8535e-12
	ENSMUSG00000043557	74762	Mdga1	4.56336	4.96511e-08	1.5457e-07
	ENSMUSG00000041324	16323	Inhba	4.55993	3.98408e-08	1.26045e-07
	ENSMUSG00000045027	70835	Prss22	4.55003	1.60037e-19	6.0111e-17
	ENSMUSG00000066682	545812	Pilrb2	4.54149	1.18438e-08	4.15749e-08
	ENSMUSG00000096094	381272	A630095N17Rik	4.54062	4.46112e-08	1.40261e-07
	ENSMUSG00000029231	18595	Pdgfra	4.53409	3.67225e-10	1.79195e-09
	ENSMUSG00000032363	108153	Adamts7	4.52561	9.46404e-18	1.60152e-15
	ENSMUSG00000029648	14254	Flt1	4.52022	2.19406e-05	4.42871e-05
	ENSMUSG00000038151	12142	Prdm1	4.51841	2.14183e-10	1.10794e-09
	ENSMUSG00000003420	14132	Fcgrt	4.5158	6.84595e-05	0.000128761
	ENSMUSG00000009654	18302	Oit3	4.50659	8.0702e-10	3.63532e-09
	ENSMUSG00000018339	14778	Gpx3	4.50464	1.88612e-16	1.38714e-14
	ENSMUSG00000022425	18606	Enpp2	4.49812	6.19876e-05	0.000117268
	ENSMUSG00000006576	20536	Slc4a3	4.49496	1.70882e-14	3.91853e-13
	ENSMUSG00000014164	100503085	Klhl3	4.48944	0.000244089	0.000426868
	ENSMUSG00000087461	329387	C230014O12Rik	4.48514	4.7006e-05	9.05635e-05
	ENSMUSG00000042286	192187	Stab1	4.48365	4.11073e-11	2.55066e-10
	ENSMUSG00000034463	219151	Scara3	4.47232	1.12004e-11	8.36919e-11
	ENSMUSG00000053004	15465	Hrh1	4.46331	1.88513e-10	9.90534e-10
	ENSMUSG00000070880	14415	Gad1	4.45182	0.00473956	0.00700529
	ENSMUSG00000039385	12563	Cdh6	4.44834	0.00021189	0.000373708
	ENSMUSG00000018819	16985	Lsp1	4.44571	0.000792697	0.00129957
	ENSMUSG00000072145	385138	BC061237	4.44148	0.00200682	0.00312145
	ENSMUSG00000056271	235416	Lman1l	4.43287	1.12886e-12	1.17413e-11
	ENSMUSG00000001156	17119	Mxd1	4.42587	3.04836e-14	6.20356e-13
	ENSMUSG00000020427	16009	Igfbp3	4.41837	2.50313e-13	3.38194e-12
	ENSMUSG00000090369	66765	4933411K16Rik	4.41496	8.28194e-10	3.71352e-09
	ENSMUSG00000038677	268935	Scube3	4.40247	4.93034e-07	1.28359e-06
	ENSMUSG00000073421	14961	H2-Ab1	4.39506	0.000184746	0.000328581
	ENSMUSG00000046447	66259	Camk2n1	4.39026	2.3521e-14	5.04626e-13
	ENSMUSG00000034771	21886	Tle2	4.37734	2.21373e-16	1.55863e-14
	ENSMUSG00000030089	71699	Slc41a3	4.35785	1.99741e-10	1.04261e-09
	ENSMUSG00000040152	21825	Thbs1	4.35774	4.8973e-10	2.31738e-09
	ENSMUSG00000033917	56209	Gde1	4.35646	9.95341e-15	2.61124e-13
	ENSMUSG00000050762	213171	Prss27	4.3521	1.3688e-08	4.72622e-08
	ENSMUSG00000025582	18164	Nptx1	4.35115	1.318e-09	5.63622e-09
	ENSMUSG00000000983	14038	Wfdc18	4.33597	1.49904e-07	4.27941e-07
	ENSMUSG00000063727	18383	Tnfrsf11b	4.31354	2.05963e-15	7.92424e-14
	ENSMUSG00000048988	243312	Elfn1	4.31228	4.73872e-09	1.80166e-08
	ENSMUSG00000025161	80879	Slc16a3	4.29581	2.83394e-06	6.55557e-06
	ENSMUSG00000030123	67784	Plxnd1	4.29401	3.66922e-11	2.31415e-10
	ENSMUSG00000027358	12156	Bmp2	4.28648	2.80586e-07	7.64455e-07
	ENSMUSG00000035187	18096	Nkx6-1	4.26554	8.54624e-05	0.000158666
	ENSMUSG00000046876	20238	Atxn1	4.25772	1.0805e-21	2.73538e-18
	ENSMUSG00000028494	11520	Plin2	4.25478	5.33988e-16	3.03104e-14
	ENSMUSG00000024526	12683	Cidea	4.24225	1.78947e-05	3.66701e-05
	ENSMUSG00000063851	76072	Rnf183	4.23838	1.13811e-11	8.48918e-11
	ENSMUSG00000056632	13512	Dsg3	4.23658	1.98903e-08	6.66237e-08
	ENSMUSG00000022098	12153	Bmp1	4.22986	1.96862e-18	5.08546e-16
	ENSMUSG00000056423	224065	Uts2b	4.22209	3.54193e-05	6.94882e-05
	ENSMUSG00000055148	16598	Klf2	4.22175	1.15363e-10	6.3352e-10
	ENSMUSG00000029595	16873	Lhx5	4.20304	1.37722e-07	3.95572e-07
	ENSMUSG00000054793	260299	Cadm4	4.19471	1.0073e-13	1.62731e-12
	ENSMUSG00000000627	20355	Sema4f	4.19165	8.64947e-10	3.85918e-09
	ENSMUSG00000031637	67620	Lrp2bp	4.18226	3.1323e-07	8.45747e-07
	ENSMUSG00000021792	70564	Prxl2a	4.17946	1.0594e-11	7.97732e-11
	ENSMUSG00000028108	13601	Ecm1	4.17233	6.54855e-13	7.42756e-12
	ENSMUSG00000037613	79201	Tnfrsf23	4.16441	2.72993e-21	4.31943e-18
	ENSMUSG00000025383	83430	Il23a	4.14484	1.08442e-09	4.72192e-09
	ENSMUSG00000027015	73649	Cybrd1	4.14437	2.07273e-05	4.2019e-05
	ENSMUSG00000022358	67731	Fbxo32	4.12038	1.11758e-15	5.08345e-14
	ENSMUSG00000020357	14257	Flt4	4.11868	1.25399e-05	2.63102e-05
	ENSMUSG00000018593	20692	Sparc	4.11315	0.000212776	0.000375061
	ENSMUSG00000055737	14600	Ghr	4.10071	2.99402e-08	9.67533e-08
	ENSMUSG00000041132	100637	N4bp2l1	4.08968	9.48939e-11	5.33852e-10
	ENSMUSG00000041202	18782	Pla2g2d	4.08801	2.73015e-11	1.78503e-10
	ENSMUSG00000029095	231148	Ablim2	4.07613	6.91315e-07	1.75399e-06
	ENSMUSG00000036867	17130	Smad6	4.07595	2.53011e-05	5.06022e-05
	ENSMUSG00000002603	21803	Tgfb1	4.07592	8.11264e-16	4.04291e-14
	ENSMUSG00000044976	546144	Wdr72	4.07561	0.00083976	0.00137196
	ENSMUSG00000031635	26359	Anxa10	4.06248	4.70023e-08	1.47121e-07
	ENSMUSG00000038777	20360	Sema6c	4.04884	1.17459e-05	2.47181e-05
	ENSMUSG00000032035	23871	Ets1	4.03947	3.33143e-15	1.12451e-13
	ENSMUSG00000045502	80885	Hcar2	4.03747	8.14609e-05	0.000151659
	ENSMUSG00000072754	381667	Lrcol1	4.03159	1.89285e-06	4.50115e-06
	ENSMUSG00000037852	12876	Cpe	4.01392	3.60562e-16	2.23725e-14
	ENSMUSG00000074445	100042514	Sprr2a3	4.01155	1.95731e-09	8.07288e-09
	ENSMUSG00000085272	381835	Sbk3	4.00706	0.000486206	0.000819275
	ENSMUSG00000030701	27276	Plekhb1	4.00529	1.41215e-11	1.02143e-10
	ENSMUSG00000044522	100503044	A730020M07Rik	4.00516	6.0906e-09	2.26018e-08
	ENSMUSG00000027107	11435	Chrna1	4.00122	3.5695e-05	6.99965e-05
	ENSMUSG00000029185	68303	Fam114a1	3.99086	1.55992e-13	2.26959e-12
	ENSMUSG00000102674	77543	8030442B05Rik	3.99085	4.24988e-08	1.33852e-07
	ENSMUSG00000021950	11752	Anxa8	3.9875	1.11547e-11	8.34001e-11
	ENSMUSG00000047143	242620	Dmrta2	3.97872	1.11825e-06	2.75485e-06
	ENSMUSG00000071984	68655	Fndc1	3.97853	3.64738e-06	8.28135e-06
	ENSMUSG00000024027	14652	Glp1r	3.97431	0.00349623	0.00526222
	ENSMUSG00000006219	74202	Fblim1	3.96179	1.6621e-19	6.0111e-17
	ENSMUSG00000081058	97114	H3c15	3.9586	9.46388e-07	2.35166e-06
	ENSMUSG00000024846	73720	Cst6	3.95305	1.16936e-06	2.87078e-06
	ENSMUSG00000030717	56312	Nupr1	3.94748	4.94913e-10	2.34103e-09
	ENSMUSG00000064023	259277	Klk8	3.94237	0.000618464	0.0010275
	ENSMUSG00000051043	70355	Gprc5c	3.93724	0.00452848	0.00671099
	ENSMUSG00000026420	93672	Il24	3.93466	5.45496e-05	0.00010403
	ENSMUSG00000051343	52055	Rab11fip5	3.93077	1.70814e-07	4.83058e-07
	ENSMUSG00000029338	71914	Antxr2	3.92421	1.63858e-19	6.0111e-17
	ENSMUSG00000024621	12978	Csf1r	3.91573	1.34904e-05	2.81599e-05
	ENSMUSG00000028927	18600	Padi2	3.91465	5.94404e-08	1.82223e-07
	ENSMUSG00000024548	240427	Setbp1	3.90968	1.71413e-06	4.10555e-06
	ENSMUSG00000036002	230088	Fam214b	3.90746	6.79234e-20	3.4391e-17
	ENSMUSG00000019989	209558	Enpp3	3.89366	3.35844e-05	6.60623e-05
	ENSMUSG00000016942	71753	Tmprss6	3.88678	0.000680555	0.00112578
	ENSMUSG00000097357	100504714	Gm16793	3.87548	1.5247e-07	4.3458e-07
	ENSMUSG00000042804	100129	Gpr153	3.87058	5.02876e-08	1.56283e-07
	ENSMUSG00000070436	12406	Serpinh1	3.86567	7.88878e-08	2.37132e-07
	ENSMUSG00000056144	94094	Trim34a	3.85725	4.60276e-13	5.52824e-12
	ENSMUSG00000047496	320311	Rnf152	3.85677	9.09581e-06	1.93862e-05
	ENSMUSG00000017737	17395	Mmp9	3.84507	4.8625e-05	9.34552e-05
	ENSMUSG00000022099	13829	Dmtn	3.84066	2.79027e-05	5.54375e-05
	ENSMUSG00000052727	17755	Map1b	3.83989	2.11353e-07	5.89145e-07
	ENSMUSG00000020607	105005	Lratd1	3.83763	5.55652e-20	3.25943e-17
	ENSMUSG00000026204	19275	Ptprn	3.83447	1.30031e-05	2.72144e-05
	ENSMUSG00000041423	68957	Paqr6	3.83334	3.14997e-10	1.56546e-09
	ENSMUSG00000027977	83398	Ndst3	3.8314	0.00399522	0.00596361
	ENSMUSG00000042124	67828	Lce1f	3.8285	0.00224269	0.00346575
	ENSMUSG00000073489	15951	Ifi204	3.82749	0.0033458	0.00504901
	ENSMUSG00000039115	104099	Itga9	3.81869	1.1661e-08	4.10241e-08
	ENSMUSG00000044317	319197	Gpr4	3.81713	1.27067e-06	3.10384e-06
	ENSMUSG00000061878	20698	Sphk1	3.80573	1.42778e-16	1.13154e-14
	ENSMUSG00000024501	22240	Dpysl3	3.8054	1.05832e-10	5.86523e-10
	ENSMUSG00000025880	17131	Smad7	3.80165	1.55163e-15	6.52508e-14
	ENSMUSG00000001864	108897	Aif1l	3.80135	1.27029e-09	5.44876e-09
	ENSMUSG00000074665	381399	Bpifb4	3.79684	7.59538e-07	1.91557e-06
	ENSMUSG00000023906	54419	Cldn6	3.79087	4.10675e-06	9.24146e-06
	ENSMUSG00000038600	140494	Atp6v0a4	3.78868	0.000251225	0.000438319
	ENSMUSG00000040212	13732	Emp3	3.78277	1.61941e-12	1.58657e-11
	ENSMUSG00000068735	277414	Trp53i11	3.77945	4.11487e-16	2.48029e-14
	ENSMUSG00000027544	18019	Nfatc2	3.77894	2.67344e-17	3.35054e-15
	ENSMUSG00000026839	76654	Upp2	3.77581	8.40242e-12	6.51303e-11
	ENSMUSG00000031520	22341	Vegfc	3.77523	0.000150597	0.00027116
	ENSMUSG00000048078	23966	Tenm4	3.77247	2.22371e-05	4.48569e-05
	ENSMUSG00000027624	13821	Epb41l1	3.76585	2.23083e-18	5.64758e-16
	ENSMUSG00000095440	668225	Fignl2	3.76417	2.22931e-10	1.1457e-09
	ENSMUSG00000053797	16666	Krt16	3.76246	9.54701e-07	2.37139e-06
	ENSMUSG00000033730	13655	Egr3	3.7578	5.01069e-07	1.3029e-06
	ENSMUSG00000020333	216739	Acsl6	3.75263	0.00012493	0.000227273
	ENSMUSG00000042041	69861	2010003K11Rik	3.7521	1.62258e-06	3.9032e-06
	ENSMUSG00000040118	12293	Cacna2d1	3.74959	3.62663e-14	7.08424e-13
	ENSMUSG00000066607	319477	Insyn1	3.74494	2.36534e-08	7.77877e-08
	ENSMUSG00000028444	12804	Cntfr	3.74157	7.9379e-06	1.70823e-05
	ENSMUSG00000031169	53627	Porcn	3.74154	3.52696e-11	2.23556e-10
	ENSMUSG00000073802	12579	Cdkn2b	3.736	1.40577e-19	5.60061e-17
	ENSMUSG00000022146	18414	Osmr	3.7345	8.46138e-10	3.78728e-09
	ENSMUSG00000020668	16570	Kif3c	3.73344	1.73541e-12	1.67813e-11
	ENSMUSG00000055137	192136	Sugct	3.72448	5.93105e-07	1.52039e-06
	ENSMUSG00000030093	22421	Wnt7a	3.7226	5.22464e-09	1.96417e-08
	ENSMUSG00000030562	50490	Nox4	3.71987	4.87526e-05	9.36471e-05
	ENSMUSG00000046169	108154	Adamts6	3.71602	0.000938768	0.00152377
	ENSMUSG00000028965	21942	Tnfrsf9	3.71481	9.88998e-06	2.09976e-05
	ENSMUSG00000087203	329496	Gm13986	3.71286	1.82574e-08	6.17258e-08
	ENSMUSG00000046245	231805	Pilra	3.70674	3.34222e-05	6.5774e-05
	ENSMUSG00000022156	14942	Gzme	3.70554	0.00380335	0.00569467
	ENSMUSG00000068246	71898	Apol9b	3.70137	2.12987e-05	4.30806e-05
	ENSMUSG00000046731	216858	Kctd11	3.69759	1.07522e-13	1.68859e-12
	ENSMUSG00000018340	11749	Anxa6	3.68962	2.0649e-21	4.31943e-18
	ENSMUSG00000025875	74257	Tspan17	3.68929	3.98951e-18	8.41653e-16
	ENSMUSG00000056313	69068	Tcim	3.68249	9.12213e-14	1.50741e-12
	ENSMUSG00000055322	21961	Tns1	3.67831	1.12884e-06	2.7794e-06
	ENSMUSG00000019767	100504234	Ccdc170	3.67293	2.06242e-06	4.87419e-06
	ENSMUSG00000049709	244202	Nlrp10	3.67102	0.00013793	0.00024963
	ENSMUSG00000025017	83490	Pik3ap1	3.66894	1.33597e-09	5.70345e-09
	ENSMUSG00000001435	12822	Col18a1	3.66516	3.88993e-09	1.50715e-08
	ENSMUSG00000029154	231293	Cwh43	3.65601	5.50208e-12	4.4788e-11
	ENSMUSG00000048186	209645	Bend7	3.65214	0.000179189	0.000319236
	ENSMUSG00000020023	319880	Tmcc3	3.63948	2.66072e-16	1.79377e-14
	ENSMUSG00000050822	243328	Slc29a4	3.63658	2.72074e-15	9.75613e-14
	ENSMUSG00000063415	232174	Cyp26b1	3.63281	4.97473e-05	9.53515e-05
	ENSMUSG00000074805	329514	Il1bos	3.63178	9.69192e-06	2.06047e-05
	ENSMUSG00000073399	195359	Trim40	3.63038	1.12989e-07	3.29999e-07
	ENSMUSG00000021765	14313	Fst	3.62942	7.25812e-06	1.57048e-05
	ENSMUSG00000042759	171504	Apobr	3.62684	2.6209e-09	1.0562e-08
	ENSMUSG00000074782	373852	4833422C13Rik	3.62171	0.00466414	0.00690027
	ENSMUSG00000034813	74053	Grip1	3.61918	1.40794e-09	5.97042e-09
	ENSMUSG00000038740	72543	Mvb12b	3.6169	7.67492e-06	1.65557e-05
	ENSMUSG00000043079	104027	Synpo	3.61628	4.93711e-07	1.28509e-06
	ENSMUSG00000053158	14159	Fes	3.61449	5.2116e-14	9.57452e-13
	ENSMUSG00000024304	12558	Cdh2	3.60804	2.94799e-05	5.83787e-05
	ENSMUSG00000041120	17965	Nbl1	3.60085	6.93885e-15	1.97069e-13
	ENSMUSG00000037580	14528	Gch1	3.5993	1.53496e-13	2.24542e-12
	ENSMUSG00000026062	226999	Slc9a2	3.5941	4.92077e-12	4.07638e-11
	ENSMUSG00000025321	320910	Itgb8	3.58928	6.67162e-07	1.69713e-06
	ENSMUSG00000070509	244058	Rgma	3.58678	0.00013839	0.000250392
	ENSMUSG00000097072	768252	Foxl2os	3.57397	7.33252e-06	1.58577e-05
	ENSMUSG00000035540	14473	Gc	3.569	0.000194341	0.000344582
	ENSMUSG00000049775	19241	Tmsb4x	3.56546	7.5873e-16	3.87258e-14
	ENSMUSG00000030792	50722	Dkkl1	3.56483	6.08075e-07	1.55621e-06
	ENSMUSG00000074218	12865	Cox7a1	3.56205	7.35519e-08	2.22307e-07
	ENSMUSG00000053522	16858	Lgals7	3.56098	5.99913e-06	1.31288e-05
	ENSMUSG00000066258	76681	Trim12a	3.56058	6.52139e-14	1.154e-12
	ENSMUSG00000048191	353328	Muc6	3.55498	0.00243989	0.00375505
	ENSMUSG00000049420	77220	Tmem200a	3.55023	9.87598e-07	2.44734e-06
	ENSMUSG00000060224	74580	Pyroxd2	3.53956	6.45075e-05	0.00012173
	ENSMUSG00000064215	52668	Ifi27	3.536	2.30403e-08	7.59886e-08
	ENSMUSG00000034295	225288	Fhod3	3.52429	3.21417e-09	1.2718e-08
	ENSMUSG00000040189	211535	Ccdc114	3.52378	2.15114e-10	1.11139e-09
	ENSMUSG00000030798	12493	Cd37	3.52166	0.00301416	0.00457802
	ENSMUSG00000037972	20621	Snn	3.51865	1.89998e-20	1.50312e-17
	ENSMUSG00000027225	66811	Duoxa2	3.516	0.000782605	0.00128385
	ENSMUSG00000072235	22142	Tuba1a	3.51043	3.18397e-17	3.74433e-15
	ENSMUSG00000031750	76527	Il34	3.50979	2.53973e-13	3.41999e-12
	ENSMUSG00000020432	21452	Tcn2	3.50912	1.8286e-14	4.12592e-13
	ENSMUSG00000040640	238988	Erc2	3.50823	1.41254e-07	4.04888e-07
	ENSMUSG00000042834	27528	Nrep	3.50519	2.78337e-11	1.81421e-10
	ENSMUSG00000090291	278795	Lrrc10b	3.50426	5.02931e-06	1.11399e-05
	ENSMUSG00000068551	68910	Zfp467	3.49686	2.51259e-07	6.89899e-07
	ENSMUSG00000057143	319236	Trim12c	3.496	1.36313e-12	1.37852e-11
	ENSMUSG00000049288	280411	Lix1l	3.4868	4.27169e-09	1.643e-08
	ENSMUSG00000030589	233046	Rasgrp4	3.48613	6.43338e-07	1.64148e-06
	ENSMUSG00000030160	330428	Tmem52b	3.4851	3.77407e-06	8.55058e-06
	ENSMUSG00000038201	16495	Kcna7	3.48048	0.000117986	0.000215073
	ENSMUSG00000070056	52065	Mfhas1	3.48014	6.70708e-12	5.32946e-11
	ENSMUSG00000005125	17988	Ndrg1	3.47869	8.43914e-07	2.11154e-06
	ENSMUSG00000045348	243300	Nyap1	3.47813	2.55622e-07	7.00966e-07
	ENSMUSG00000034220	14733	Gpc1	3.45632	1.7173e-10	9.09901e-10
	ENSMUSG00000030790	11535	Adm	3.45362	2.91306e-05	5.77231e-05
	ENSMUSG00000022883	19876	Robo1	3.45276	0.00548488	0.00803096
	ENSMUSG00000025997	22779	Ikzf2	3.44802	0.00162038	0.00254888
	ENSMUSG00000020101	74048	Vsir	3.44661	0.000931185	0.0015127
	ENSMUSG00000094845	100503361	Tmem95	3.44124	1.09754e-08	3.8839e-08
	ENSMUSG00000030930	77590	Chst15	3.43735	1.5204e-08	5.22116e-08
	ENSMUSG00000037499	66208	Nenf	3.43322	1.76714e-17	2.43135e-15
	ENSMUSG00000050063	19144	Klk6	3.42427	7.67032e-08	2.31004e-07
	ENSMUSG00000050737	64292	Ptges	3.42152	7.49274e-06	1.61848e-05
	ENSMUSG00000014686	330483	Ceacam16	3.41889	1.68561e-06	4.04405e-06
	ENSMUSG00000021493	67399	Pdlim7	3.41388	3.16019e-19	1.08113e-16
	ENSMUSG00000038602	215085	Slc35f1	3.40911	4.21959e-07	1.11089e-06
	ENSMUSG00000030761	17921	Myo7a	3.4076	3.18625e-20	2.24064e-17
	ENSMUSG00000036564	234593	Ndrg4	3.40653	8.05645e-12	6.27174e-11
	ENSMUSG00000029925	21391	Tbxas1	3.39726	9.01107e-08	2.6794e-07
	ENSMUSG00000006651	11803	Aplp1	3.39618	9.91706e-12	7.5303e-11
	ENSMUSG00000020609	238055	Apob	3.39498	1.08533e-07	3.17498e-07
	ENSMUSG00000020019	57764	Ntn4	3.39162	5.82426e-10	2.70743e-09
	ENSMUSG00000021256	238328	Vash1	3.39045	1.25929e-07	3.64344e-07
	ENSMUSG00000021250	14281	Fos	3.38935	6.63486e-17	6.448e-15
	ENSMUSG00000022438	170736	Parvb	3.38586	0.00429349	0.00638251
	ENSMUSG00000066705	59095	Fxyd6	3.38432	2.0099e-08	6.72874e-08
	ENSMUSG00000022885	20440	St6gal1	3.38165	8.024e-16	4.03964e-14
	ENSMUSG00000043924	230822	Ncmap	3.37573	4.76032e-13	5.68454e-12
	ENSMUSG00000022040	13850	Ephx2	3.37277	1.3657e-09	5.81664e-09
	ENSMUSG00000066720	56863	Cldn9	3.3711	4.06949e-07	1.07271e-06
	ENSMUSG00000048772	68777	Tmem53	3.37079	4.65288e-12	3.88497e-11
	ENSMUSG00000030088	107747	Aldh1l1	3.36601	4.95008e-08	1.54141e-07
	ENSMUSG00000025938	240726	Slco5a1	3.3599	6.39883e-10	2.95284e-09
	ENSMUSG00000050212	230752	Eva1b	3.35851	1.88372e-10	9.90207e-10
	ENSMUSG00000074121	78405	Ntf5	3.35762	3.45571e-13	4.33953e-12
	ENSMUSG00000036611	67484	Eepd1	3.35191	7.49879e-13	8.30443e-12
	ENSMUSG00000032387	71973	Rbpms2	3.34405	3.85081e-09	1.49383e-08
	ENSMUSG00000078920	15953	Ifi47	3.34388	2.62021e-14	5.47303e-13
	ENSMUSG00000055333	245827	Fat2	3.33351	4.10886e-10	1.98435e-09
	ENSMUSG00000036356	234356	Csgalnact1	3.33053	5.7062e-06	1.25387e-05
	ENSMUSG00000045777	320802	Ifitm10	3.32837	0.000216832	0.000381838
	ENSMUSG00000021846	93834	Peli2	3.32814	0.00148809	0.00234895
	ENSMUSG00000032807	11686	Alox12b	3.3258	0.00608633	0.00885424
	ENSMUSG00000043313	93890	Pcdhb19	3.32483	0.00113691	0.00182419
	ENSMUSG00000041420	17537	Meis3	3.32437	3.55712e-12	3.07976e-11
	ENSMUSG00000046687	432466	Gm5424	3.31607	8.42875e-16	4.11935e-14
	ENSMUSG00000047501	12740	Cldn4	3.29368	4.23948e-18	8.518e-16
	ENSMUSG00000078853	16145	Igtp	3.28904	1.94966e-05	3.97085e-05
	ENSMUSG00000042734	69480	Ttc9	3.28377	1.22115e-17	1.90831e-15
	ENSMUSG00000026494	269152	Kif26b	3.27754	2.68563e-06	6.23869e-06
	ENSMUSG00000097015	381967	Gm26705	3.27672	5.54635e-07	1.43158e-06
	ENSMUSG00000052353	80982	Cemip	3.27481	7.05369e-10	3.22819e-09
	ENSMUSG00000032172	244723	Olfm2	3.2711	8.93649e-09	3.21688e-08
	ENSMUSG00000000901	17385	Mmp11	3.25005	5.38478e-13	6.31701e-12
	ENSMUSG00000029510	71951	Gpc2	3.24506	3.83295e-11	2.39711e-10
	ENSMUSG00000010825	170935	Grid2ip	3.24322	1.718e-06	4.11319e-06
	ENSMUSG00000092517	11871	Art2a	3.23943	0.000106914	0.00019602
	ENSMUSG00000023055	67488	Calcoco1	3.23576	6.00019e-20	3.25943e-17
	ENSMUSG00000064262	243374	Gimap8	3.23197	7.94855e-06	1.70994e-05
	ENSMUSG00000032487	19225	Ptgs2	3.22557	3.44521e-07	9.23343e-07
	ENSMUSG00000026639	16780	Lamb3	3.22533	2.91979e-18	6.97333e-16
	ENSMUSG00000046387	93888	Pcdhb17	3.2192	8.49011e-05	0.00015767
	ENSMUSG00000024512	75577	Dynap	3.21602	0.00028583	0.000495214
	ENSMUSG00000037833	328381	Sh2d4b	3.2144	1.83188e-08	6.18674e-08
	ENSMUSG00000063060	20680	Sox7	3.21184	0.000509298	0.00085659
	ENSMUSG00000026360	19735	Rgs2	3.21127	1.25094e-08	4.3609e-08
	ENSMUSG00000025265	14163	Fgd1	3.20878	2.03341e-10	1.05791e-09
	ENSMUSG00000066684	170741	Pilrb1	3.20793	4.2561e-06	9.54868e-06
	ENSMUSG00000069874	54396	Irgm2	3.20446	5.24722e-07	1.36105e-06
	ENSMUSG00000048965	244238	Mrgpre	3.20345	4.47871e-10	2.13688e-09
	ENSMUSG00000100798	100503197	Gm19589	3.19932	5.58072e-10	2.60763e-09
	ENSMUSG00000026121	20353	Sema4c	3.19646	2.81088e-13	3.71789e-12
	ENSMUSG00000060961	54403	Slc4a4	3.18985	9.8489e-10	4.3385e-09
	ENSMUSG00000084989	381284	Crocc2	3.18922	9.33321e-09	3.34579e-08
	ENSMUSG00000028195	16007	Ccn1	3.1891	5.68148e-14	1.02998e-12
	ENSMUSG00000032717	17240	Mdfi	3.18857	8.11067e-17	7.22992e-15
	ENSMUSG00000030730	11937	Atp2a1	3.18666	8.71311e-07	2.17621e-06
	ENSMUSG00000016194	15483	Hsd11b1	3.17836	0.000237777	0.000416233
	ENSMUSG00000054720	100604	Lrrc8c	3.17447	4.10962e-17	4.44611e-15
	ENSMUSG00000097011	100043793	Gm4651	3.17278	1.99967e-09	8.23953e-09
	ENSMUSG00000019997	14219	Ccn2	3.17136	1.44057e-12	1.44262e-11
	ENSMUSG00000078794	629378	Dact3	3.16069	0.000128957	0.000234165
	ENSMUSG00000048644	330695	Ctxn1	3.15772	2.5507e-18	6.209e-16
	ENSMUSG00000028789	242669	Azin2	3.14777	5.57773e-09	2.08777e-08
	ENSMUSG00000055675	74901	Kbtbd11	3.14158	0.000600434	0.000999775
	ENSMUSG00000042439	328977	Zfp532	3.13991	0.000172286	0.000307631
	ENSMUSG00000036306	211134	Lzts1	3.13867	6.66218e-08	2.02765e-07
	ENSMUSG00000045545	16664	Krt14	3.13807	0.00452931	0.00671099
	ENSMUSG00000025481	76974	Urah	3.13648	1.58904e-06	3.82834e-06
	ENSMUSG00000026479	16782	Lamc2	3.13477	7.38581e-18	1.31675e-15
	ENSMUSG00000031980	11606	Agt	3.13447	6.26571e-05	0.000118428
	ENSMUSG00000029385	12452	Ccng2	3.13368	3.03809e-15	1.04785e-13
	ENSMUSG00000071724	100503915	Smpd5	3.11548	4.671e-13	5.599e-12
	ENSMUSG00000039116	215798	Adgrg6	3.11408	6.12241e-10	2.83251e-09
	ENSMUSG00000037239	101809	Spred3	3.11218	9.72545e-12	7.40702e-11
	ENSMUSG00000013083	69147	2200002J24Rik	3.11111	1.2727e-09	5.45725e-09
	ENSMUSG00000021751	93732	Acox2	3.10844	1.66422e-13	2.37494e-12
	ENSMUSG00000032238	19883	Rora	3.10335	3.20836e-06	7.34517e-06
	ENSMUSG00000038217	380712	Tlcd2	3.09969	2.47376e-07	6.80124e-07
	ENSMUSG00000031253	68792	Srpx2	3.09953	0.000761376	0.00125088
	ENSMUSG00000094651	381334	Gal3st2	3.09806	9.66965e-05	0.000178423
	ENSMUSG00000049593	67718	Lce1h	3.09369	3.80329e-05	7.42932e-05
	ENSMUSG00000013419	270210	Zfp651	3.09329	1.28076e-08	4.4526e-08
	ENSMUSG00000020469	17898	Myl7	3.09049	2.26695e-07	6.27489e-07
	ENSMUSG00000030048	68888	Gkn3	3.08942	3.20207e-05	6.31239e-05
	ENSMUSG00000009739	19009	Pou6f1	3.08236	5.87538e-08	1.80424e-07
	ENSMUSG00000078485	231002	Plekhn1	3.08034	3.25439e-16	2.08051e-14
	ENSMUSG00000024940	16998	Ltbp3	3.07732	2.0777e-07	5.79923e-07
	ENSMUSG00000004562	268739	Arhgef40	3.07301	1.92714e-11	1.33209e-10
	ENSMUSG00000030748	16190	Il4ra	3.06136	3.05269e-17	3.68009e-15
	ENSMUSG00000027602	66734	Map1lc3a	3.06053	8.26864e-17	7.31919e-15
	ENSMUSG00000016179	215303	Camk1g	3.05771	2.29397e-12	2.12104e-11
	ENSMUSG00000024766	381236	Lipo3	3.05714	1.37076e-06	3.33225e-06
	ENSMUSG00000019970	20393	Sgk1	3.05657	2.24719e-13	3.08848e-12
	ENSMUSG00000031557	83436	Plekha2	3.05252	3.2959e-12	2.89117e-11
	ENSMUSG00000028631	60613	Kcnq4	3.05064	1.06165e-09	4.63871e-09
	ENSMUSG00000002409	13549	Dyrk1b	3.04811	9.7422e-18	1.60152e-15
	ENSMUSG00000035246	236899	Pcyt1b	3.04335	1.22522e-15	5.44172e-14
	ENSMUSG00000024238	21417	Zeb1	3.04095	0.00501876	0.00739637
	ENSMUSG00000013076	75723	Amotl1	3.03944	5.84397e-16	3.27314e-14
	ENSMUSG00000043541	320662	Casc1	3.03791	5.35736e-08	1.65763e-07
	ENSMUSG00000035969	100213	Rusc2	3.03756	2.94177e-09	1.17355e-08
	ENSMUSG00000028019	54635	Pdgfc	3.03705	7.83449e-12	6.11777e-11
	ENSMUSG00000096956	100616095	Snhg18	3.03393	2.44557e-07	6.72812e-07
	ENSMUSG00000046191	93891	Pcdhb20	3.02551	0.00321466	0.00486213
	ENSMUSG00000047104	76400	Pbp2	3.02026	7.18117e-11	4.16969e-10
	ENSMUSG00000038188	380713	Scarf1	3.018	6.51442e-06	1.4178e-05
	ENSMUSG00000076441	11898	Ass1	3.01702	4.98642e-18	9.71048e-16
	ENSMUSG00000021725	52552	Parp8	3.01616	4.318e-10	2.07586e-09
	ENSMUSG00000067889	20743	Sptbn2	3.01481	2.03298e-09	8.35504e-09
	ENSMUSG00000092216	100502736	Gm19345	3.01315	0.000504333	0.000848577
	ENSMUSG00000057123	14613	Gja5	3.00825	2.0394e-05	4.13764e-05
	ENSMUSG00000047963	52331	Stbd1	3.00662	1.68458e-06	4.04236e-06
	ENSMUSG00000051669	239691	AU021092	3.00553	8.73192e-08	2.60435e-07
	ENSMUSG00000045231	320099	BC106179	2.99829	1.59115e-05	3.2824e-05
	ENSMUSG00000038473	70729	Nos1ap	2.99237	1.85866e-07	5.2282e-07
	ENSMUSG00000031790	17388	Mmp15	2.98903	2.44846e-14	5.18271e-13
	ENSMUSG00000025171	226122	Ubtd1	2.98353	1.31396e-16	1.05937e-14
	ENSMUSG00000024143	104215	Rhoq	2.97344	9.97019e-10	4.38661e-09
	ENSMUSG00000041798	103988	Gck	2.97201	1.49393e-05	3.10155e-05
	ENSMUSG00000057706	108797	Mex3b	2.96755	1.88011e-15	7.39083e-14
	ENSMUSG00000040747	12508	Cd53	2.96735	0.00207683	0.00322479
	ENSMUSG00000034799	382018	Unc13a	2.96638	3.24366e-08	1.04103e-07
	ENSMUSG00000042766	360213	Trim46	2.96638	4.06069e-06	9.14595e-06
	ENSMUSG00000045934	194126	Mtmr11	2.96199	3.22017e-08	1.03379e-07
	ENSMUSG00000031910	15118	Has3	2.95683	4.70163e-10	2.2323e-09
	ENSMUSG00000034159	71874	Mab21l4	2.94994	6.85397e-10	3.14225e-09
	ENSMUSG00000075010	107350	AW112010	2.94414	2.26517e-10	1.16224e-09
	ENSMUSG00000039328	68867	Rnf122	2.93831	8.0796e-07	2.0288e-06
	ENSMUSG00000027175	320554	Tcp11l1	2.93134	2.57301e-11	1.69785e-10
	ENSMUSG00000021411	66895	Pxdc1	2.929	2.4288e-14	5.14971e-13
	ENSMUSG00000073400	19824	Trim10	2.92655	3.79004e-06	8.58217e-06
	ENSMUSG00000047281	55948	Sfn	2.92516	1.63676e-15	6.72665e-14
	ENSMUSG00000024190	19252	Dusp1	2.92454	1.1601e-08	4.08584e-08
	ENSMUSG00000045991	225631	Onecut2	2.92254	1.36422e-11	9.92429e-11
	ENSMUSG00000056737	12332	Capg	2.92125	5.63565e-15	1.65513e-13
	ENSMUSG00000048376	14062	F2r	2.92078	3.20814e-11	2.05301e-10
	ENSMUSG00000102752	665574	Gm7694	2.92066	8.67837e-08	2.59021e-07
	ENSMUSG00000027399	16175	Il1a	2.91836	3.08203e-06	7.08285e-06
	ENSMUSG00000029094	70292	Afap1	2.91561	3.7045e-10	1.8063e-09
	ENSMUSG00000019194	20266	Scn1b	2.91519	4.49975e-06	1.00543e-05
	ENSMUSG00000020032	77976	Nuak1	2.91292	5.33332e-05	0.000101824
	ENSMUSG00000085148	100042498	Mir22hg	2.91251	1.68435e-13	2.40096e-12
	ENSMUSG00000028597	67305	Gpx7	2.90807	5.90786e-05	0.000112066
	ENSMUSG00000062661	14299	Ncs1	2.9059	2.41758e-17	3.06018e-15
	ENSMUSG00000097404	100502985	Gm10814	2.90352	3.31254e-07	8.89671e-07
	ENSMUSG00000097842	320950	9330104G04Rik	2.89866	1.20198e-08	4.21261e-08
	ENSMUSG00000086786	101056149	Gm15908	2.89759	1.58413e-07	4.50503e-07
	ENSMUSG00000027316	14588	Gfra4	2.89387	2.78189e-08	9.03829e-08
	ENSMUSG00000025473	11501	Adam8	2.88863	1.32626e-14	3.21605e-13
	ENSMUSG00000038903	381175	Ccdc68	2.88861	1.02667e-10	5.70985e-10
	ENSMUSG00000020916	16673	Krt36	2.88129	4.54395e-06	1.01436e-05
	ENSMUSG00000045136	73710	Tubb2b	2.88074	1.22756e-14	3.02894e-13
	ENSMUSG00000026971	16420	Itgb6	2.87891	1.42682e-13	2.11236e-12
	ENSMUSG00000052837	16477	Junb	2.87805	4.3107e-15	1.36412e-13
	ENSMUSG00000034685	217219	Fam171a2	2.87567	1.89043e-07	5.30812e-07
	ENSMUSG00000051550	68490	Zfp579	2.87287	1.31543e-12	1.34068e-11
	ENSMUSG00000035104	232146	Eva1a	2.86895	0.00529736	0.00776986
	ENSMUSG00000031576	16532	Kcnu1	2.86711	3.93244e-05	7.66505e-05
	ENSMUSG00000039770	383295	Ypel5	2.86556	9.02572e-21	8.87402e-18
	ENSMUSG00000028009	433646	1700061I17Rik	2.86114	6.20336e-07	1.58599e-06
	ENSMUSG00000034450	268756	Gulo	2.86091	0.00345005	0.00519456
	ENSMUSG00000029499	19301	Pxmp2	2.85251	1.03785e-13	1.65973e-12
	ENSMUSG00000042289	101502	Hsd3b7	2.85169	7.68498e-15	2.14508e-13
	ENSMUSG00000061603	238161	Akap6	2.84942	0.000669372	0.00110815
	ENSMUSG00000040811	72205	Eml2	2.84779	2.90473e-17	3.53539e-15
	ENSMUSG00000091898	21924	Tnnc1	2.84362	4.23417e-09	1.62956e-08
	ENSMUSG00000078444	100169878	Gm10941	2.84347	1.19198e-06	2.92404e-06
	ENSMUSG00000016382	102866	Pls3	2.83898	9.396e-13	1.00792e-11
	ENSMUSG00000034258	217721	Flvcr2	2.83571	1.12186e-08	3.96109e-08
	ENSMUSG00000040270	12014	Bach2	2.8296	3.39049e-06	7.74533e-06
	ENSMUSG00000037217	20964	Syn1	2.82325	7.07093e-09	2.58607e-08
	ENSMUSG00000025586	12877	Cpeb1	2.8142	9.17254e-06	1.95432e-05
	ENSMUSG00000047108	57755	Dnajb7	2.81233	6.59492e-07	1.67863e-06
	ENSMUSG00000039497	212898	Dse	2.80809	2.19338e-08	7.27563e-08
	ENSMUSG00000025075	226243	Habp2	2.8062	6.84392e-08	2.07946e-07
	ENSMUSG00000047810	78317	Ccdc88b	2.80492	7.05903e-10	3.22925e-09
	ENSMUSG00000036533	260409	Cdc42ep3	2.80438	8.40304e-14	1.41256e-12
	ENSMUSG00000039934	212167	Gsap	2.80119	4.73883e-13	5.66422e-12
	ENSMUSG00000044243	320522	Bhlha9	2.80025	0.000719287	0.0011852
	ENSMUSG00000038463	320078	Olfml2b	2.79319	6.38995e-06	1.39215e-05
	ENSMUSG00000028573	75578	Fggy	2.79063	1.45664e-08	5.01993e-08
	ENSMUSG00000058145	233332	Adamts17	2.79043	4.91517e-05	9.43384e-05
	ENSMUSG00000041736	12257	Tspo	2.78541	6.01788e-23	7.61744e-19
	ENSMUSG00000030103	20893	Bhlhe40	2.78463	5.05907e-15	1.53937e-13
	ENSMUSG00000027660	20482	Skil	2.78395	4.01058e-22	1.6922e-18
	ENSMUSG00000024909	58859	Efemp2	2.78124	4.45295e-13	5.38352e-12
	ENSMUSG00000047945	17357	Marcksl1	2.77666	2.10659e-17	2.79722e-15
	ENSMUSG00000053111	66930	Fank1	2.77582	1.93717e-06	4.59964e-06
	ENSMUSG00000038175	218203	Mylip	2.77314	1.95532e-06	4.63925e-06
	ENSMUSG00000062861	22690	Zfp28	2.77155	2.14105e-08	7.12629e-08
	ENSMUSG00000020435	74309	Osbp2	2.76956	1.30404e-06	3.17984e-06
	ENSMUSG00000095115	319622	Itpripl2	2.76901	5.02807e-08	1.56283e-07
	ENSMUSG00000023972	71461	Ptk7	2.7687	1.78511e-06	4.26392e-06
	ENSMUSG00000007039	51793	Ddah2	2.75927	8.17609e-07	2.05099e-06
	ENSMUSG00000032578	12700	Cish	2.75877	2.71296e-11	1.77746e-10
	ENSMUSG00000006411	71740	Nectin4	2.75488	8.11342e-11	4.65336e-10
	ENSMUSG00000031880	56437	Rrad	2.75374	8.4435e-08	2.52547e-07
	ENSMUSG00000000731	11634	Aire	2.75369	0.000943819	0.00153145
	ENSMUSG00000037447	214855	Arid5a	2.75128	1.06723e-13	1.68231e-12
	ENSMUSG00000039384	63953	Dusp10	2.75061	1.10593e-11	8.27844e-11
	ENSMUSG00000027377	228576	Mall	2.74969	1.76848e-13	2.50958e-12
	ENSMUSG00000032066	170752	Bco2	2.7477	1.96045e-06	4.65055e-06
	ENSMUSG00000040483	327959	Xaf1	2.7472	1.77463e-06	4.24076e-06
	ENSMUSG00000024063	77889	Lbh	2.74288	1.03561e-11	7.83081e-11
	ENSMUSG00000096001	70045	2610528A11Rik	2.7421	0.000153112	0.000275297
	ENSMUSG00000021838	74480	Samd4	2.73793	1.06861e-13	1.68239e-12
	ENSMUSG00000052684	16476	Jun	2.72319	1.42433e-11	1.02817e-10
	ENSMUSG00000035930	26887	Chst4	2.71702	1.82257e-08	6.16683e-08
	ENSMUSG00000042306	66166	S100a14	2.7156	1.60718e-10	8.55497e-10
	ENSMUSG00000001248	52857	Gramd1a	2.71515	1.83578e-06	4.3745e-06
	ENSMUSG00000022773	106369	Ypel1	2.71071	3.07225e-09	1.22099e-08
	ENSMUSG00000015484	329274	Fam163a	2.71059	1.43551e-06	3.48097e-06
	ENSMUSG00000030559	72433	Rab38	2.71024	4.5409e-08	1.42627e-07
	ENSMUSG00000021835	12159	Bmp4	2.70989	3.62801e-05	7.10887e-05
	ENSMUSG00000044080	20193	S100a1	2.7088	3.27274e-11	2.08908e-10
	ENSMUSG00000076431	20677	Sox4	2.70756	2.75505e-15	9.81018e-14
	ENSMUSG00000022562	75475	Oplah	2.70722	2.97867e-15	1.03016e-13
	ENSMUSG00000038387	20130	Rras	2.70442	1.78224e-14	4.05019e-13
	ENSMUSG00000080316	75202	Spaca6	2.69526	3.55133e-12	3.07684e-11
	ENSMUSG00000037605	319387	Adgrl3	2.69103	2.55213e-06	5.94934e-06
	ENSMUSG00000027257	80708	Pacsin3	2.688	1.11894e-14	2.81581e-13
	ENSMUSG00000021396	75124	Nxnl2	2.68755	1.32047e-05	2.7609e-05
	ENSMUSG00000069114	229055	Zbtb10	2.68666	1.2666e-08	4.41064e-08
	ENSMUSG00000027068	241452	Dhrs9	2.68552	5.34865e-06	1.18032e-05
	ENSMUSG00000046634	171395	Pkd1l1	2.6852	4.77154e-06	1.06129e-05
	ENSMUSG00000046623	14621	Gjb4	2.68109	2.22798e-13	3.068e-12
	ENSMUSG00000079465	12828	Col4a3	2.67631	0.00161852	0.00254658
	ENSMUSG00000025212	94280	Sfxn3	2.67588	8.094e-20	3.79459e-17
	ENSMUSG00000038042	218232	Ptpdc1	2.67428	5.98139e-09	2.22357e-08
	ENSMUSG00000018750	75580	Zbtb4	2.67366	1.03952e-15	4.87071e-14
	ENSMUSG00000073787	100126795	Gm10575	2.67226	1.03848e-13	1.65973e-12
	ENSMUSG00000042500	76850	Ago4	2.67124	2.87923e-08	9.32342e-08
	ENSMUSG00000055976	71908	Cldn23	2.67091	4.71655e-12	3.92519e-11
	ENSMUSG00000044165	229672	Bcl2l15	2.66875	2.99616e-08	9.67978e-08
	ENSMUSG00000062743	210503	Zfp677	2.66666	3.92697e-05	7.65557e-05
	ENSMUSG00000022376	11514	Adcy8	2.66477	3.96794e-05	7.73186e-05
	ENSMUSG00000043004	14702	Gng2	2.66216	0.0059998	0.00874041
	ENSMUSG00000033906	108672	Zdhhc15	2.66059	9.32964e-07	2.31967e-06
	ENSMUSG00000071604	381217	Fam189a2	2.6601	4.73091e-06	1.05262e-05
	ENSMUSG00000031841	12554	Cdh13	2.65909	5.31187e-09	1.994e-08
	ENSMUSG00000023232	230779	Serinc2	2.65824	3.10635e-21	4.36891e-18
	ENSMUSG00000070858	381633	Gm1673	2.6581	2.04564e-09	8.4016e-09
	ENSMUSG00000051998	240754	Lax1	2.65726	6.86737e-05	0.000129125
	ENSMUSG00000047735	209086	Samd9l	2.65677	1.44193e-06	3.49586e-06
	ENSMUSG00000036264	320027	Fstl4	2.65534	7.23685e-08	2.19044e-07
	ENSMUSG00000058427	20310	Cxcl2	2.65344	1.98429e-05	4.03189e-05
	ENSMUSG00000041827	231655	Oasl1	2.65301	3.85522e-07	1.02112e-06
	ENSMUSG00000028236	242285	Sdr16c5	2.65075	0.00655382	0.00949505
	ENSMUSG00000040714	232943	Klc3	2.65062	9.88078e-17	8.29354e-15
	ENSMUSG00000023011	72393	Faim2	2.64874	6.53569e-08	1.99107e-07
	ENSMUSG00000067006	20724	Serpinb5	2.64726	6.04939e-13	6.96753e-12
	ENSMUSG00000030796	21677	Tead2	2.64572	4.75897e-09	1.80735e-08
	ENSMUSG00000031385	140571	Plxnb3	2.64523	0.000233652	0.000409409
	ENSMUSG00000069662	17118	Marcks	2.6445	3.62504e-09	1.41404e-08
	ENSMUSG00000031538	18791	Plat	2.63678	1.66946e-07	4.736e-07
	ENSMUSG00000006403	240913	Adamts4	2.63659	5.15551e-07	1.33781e-06
	ENSMUSG00000028270	14469	Gbp2	2.63553	0.00177033	0.00277097
	ENSMUSG00000031661	93960	Nkd1	2.63056	0.00664433	0.00961517
	ENSMUSG00000027947	16194	Il6ra	2.62672	2.78008e-05	5.52438e-05
	ENSMUSG00000009614	192166	Sardh	2.62618	4.01077e-07	1.05855e-06
	ENSMUSG00000020121	117600	Srgap1	2.62177	2.15729e-07	6.00021e-07
	ENSMUSG00000097209	105975	AU022754	2.61913	0.000991069	0.00160278
	ENSMUSG00000018427	77864	Ypel2	2.61481	1.55522e-11	1.1072e-10
	ENSMUSG00000026836	11477	Acvr1	2.61029	7.2695e-20	3.53913e-17
	ENSMUSG00000029761	109624	Cald1	2.60918	1.41001e-13	2.09482e-12
	ENSMUSG00000029101	71729	Rgs12	2.60693	4.51971e-12	3.78877e-11
	ENSMUSG00000026080	98388	Chst10	2.60552	0.00285237	0.00435004
	ENSMUSG00000078486	74183	Perm1	2.60524	2.64448e-14	5.50556e-13
	ENSMUSG00000055632	665700	Hmcn2	2.60125	2.6313e-09	1.05938e-08
	ENSMUSG00000053702	74103	Nebl	2.59904	4.62544e-09	1.76299e-08
	ENSMUSG00000035105	112407	Egln3	2.59397	0.000298146	0.000515494
	ENSMUSG00000037348	71904	Paqr7	2.58806	3.12629e-11	2.00469e-10
	ENSMUSG00000103749	93702	Pcdhgb5	2.58708	0.000900838	0.00146584
	ENSMUSG00000028339	12819	Col15a1	2.58416	0.00057252	0.000955685
	ENSMUSG00000045838	214239	Ccdc9b	2.58403	2.93023e-12	2.61571e-11
	ENSMUSG00000024014	18712	Pim1	2.5837	9.86669e-10	4.34409e-09
	ENSMUSG00000023904	353502	Hcfc1r1	2.58316	1.07767e-09	4.69898e-09
	ENSMUSG00000067212	15040	H2-T23	2.57697	7.24237e-17	6.74073e-15
	ENSMUSG00000019944	69288	Rhobtb1	2.57581	2.36459e-10	1.20884e-09
	ENSMUSG00000022817	16419	Itgb5	2.57391	7.9934e-06	1.71871e-05
	ENSMUSG00000020653	194655	Klf11	2.57322	2.28976e-14	4.95449e-13
	ENSMUSG00000018566	20528	Slc2a4	2.56883	5.28008e-09	1.98383e-08
	ENSMUSG00000031891	15484	Hsd11b2	2.56803	0.000400811	0.000682193
	ENSMUSG00000031647	71306	Mfap3l	2.56544	9.9863e-05	0.000183998
	ENSMUSG00000038648	208647	Creb3l2	2.56421	1.16621e-14	2.90533e-13
	ENSMUSG00000021306	83924	Gpr137b	2.55805	8.37835e-11	4.78363e-10
	ENSMUSG00000041361	102371	Myzap	2.55628	1.44275e-11	1.03881e-10
	ENSMUSG00000050288	57265	Fzd2	2.55382	3.92233e-07	1.03629e-06
	ENSMUSG00000038415	15220	Foxq1	2.55029	2.45202e-15	8.94456e-14
	ENSMUSG00000074796	269356	Slc4a11	2.5491	2.42366e-13	3.29524e-12
	ENSMUSG00000020108	74747	Ddit4	2.54883	1.75394e-11	1.22795e-10
	ENSMUSG00000029561	23962	Oasl2	2.54394	1.05998e-09	4.63463e-09
	ENSMUSG00000079620	140474	Muc4	2.54369	3.65616e-08	1.16281e-07
	ENSMUSG00000028059	16800	Arhgef2	2.54362	1.2298e-11	9.06632e-11
	ENSMUSG00000036368	381110	Rmdn2	2.54267	1.25278e-07	3.6271e-07
	ENSMUSG00000085457	68808	1110046J04Rik	2.54206	3.35853e-06	7.67369e-06
	ENSMUSG00000027994	66815	Mcub	2.54141	5.52269e-07	1.42608e-06
	ENSMUSG00000003545	14282	Fosb	2.54006	2.90479e-10	1.45677e-09
	ENSMUSG00000041245	279561	Wnk3	2.53705	2.99595e-06	6.90133e-06
	ENSMUSG00000058498	433809	Rnf207	2.53663	3.9532e-06	8.91812e-06
	ENSMUSG00000047875	269604	Gpr157	2.53637	4.82968e-08	1.50799e-07
	ENSMUSG00000020154	19263	Ptprb	2.53607	1.31295e-13	1.98004e-12
	ENSMUSG00000008398	13713	Elk3	2.53183	5.92987e-20	3.25943e-17
	ENSMUSG00000030187	16633	Klra2	2.5276	0.00177549	0.00277836
	ENSMUSG00000039126	353211	Prune2	2.52145	5.45548e-05	0.00010403
	ENSMUSG00000038067	12985	Csf3	2.51998	0.00644274	0.00934161
	ENSMUSG00000030530	18550	Furin	2.5183	5.97075e-22	1.88944e-18
	ENSMUSG00000026018	70375	Ica1l	2.5173	8.55446e-06	1.82909e-05
	ENSMUSG00000073413	114654	Ly6g6d	2.51458	1.37878e-06	3.34918e-06
	ENSMUSG00000030220	11857	Arhgdib	2.51254	5.84262e-05	0.000110928
	ENSMUSG00000046841	216197	Ckap4	2.51212	1.11686e-13	1.7299e-12
	ENSMUSG00000039236	57444	Isg20	2.50561	2.65047e-13	3.54647e-12
	ENSMUSG00000015745	67220	Plekho1	2.50538	4.00171e-11	2.49035e-10
	ENSMUSG00000027495	67017	Fam210b	2.50308	1.45813e-15	6.2355e-14
	ENSMUSG00000040146	71746	Rgl3	2.50164	0.000825896	0.00135032
	ENSMUSG00000043085	213989	Tmem82	2.4972	2.31725e-08	7.63848e-08
	ENSMUSG00000025283	20229	Sat1	2.49649	1.98697e-15	7.7232e-14
	ENSMUSG00000034595	76448	Ppp1r18	2.49592	1.24536e-10	6.79475e-10
	ENSMUSG00000018378	70393	2210416O15Rik	2.49514	1.81664e-10	9.58923e-10
	ENSMUSG00000033508	67855	Asprv1	2.48536	3.03872e-06	6.99093e-06
	ENSMUSG00000050821	78408	Fam131a	2.47818	2.2546e-05	4.54076e-05
	ENSMUSG00000035274	21983	Tpbg	2.47657	2.66307e-11	1.7475e-10
	ENSMUSG00000006154	67425	Eps8l1	2.47458	2.40672e-07	6.63276e-07
	ENSMUSG00000049001	68169	Ndnf	2.47337	0.00123599	0.0019759
	ENSMUSG00000069893	667214	9930111J21Rik1	2.47328	1.73453e-08	5.89731e-08
	ENSMUSG00000049866	320982	Arl4c	2.47251	6.15089e-13	7.07157e-12
	ENSMUSG00000039910	17684	Cited2	2.46896	1.40234e-11	1.01608e-10
	ENSMUSG00000020230	15468	Prmt2	2.46589	9.63278e-15	2.55087e-13
	ENSMUSG00000027843	19260	Ptpn22	2.46328	1.50606e-05	3.12456e-05
	ENSMUSG00000023800	24001	Tiam2	2.46098	1.41642e-14	3.39068e-13
	ENSMUSG00000029581	14086	Fscn1	2.4539	5.95391e-06	1.30321e-05
	ENSMUSG00000020458	68585	Rtn4	2.45112	4.47436e-18	8.84944e-16
	ENSMUSG00000024087	13078	Cyp1b1	2.45069	1.79523e-05	3.67702e-05
	ENSMUSG00000018620	30800	Mmp20	2.44766	1.80468e-05	3.69519e-05
	ENSMUSG00000025279	13421	Dnase1l3	2.44559	2.72167e-07	7.42764e-07
	ENSMUSG00000053646	235611	Plxnb1	2.4419	2.28526e-14	4.95322e-13
	ENSMUSG00000018931	24083	Natd1	2.43455	2.81187e-17	3.4556e-15
	ENSMUSG00000021559	69635	Dapk1	2.43399	9.90653e-05	0.000182608
	ENSMUSG00000031493	243897	Ggn	2.43292	6.94593e-08	2.10944e-07
	ENSMUSG00000026679	71233	Enkur	2.42877	1.60666e-06	3.86857e-06
	ENSMUSG00000078532	67149	Nkain1	2.4285	4.87857e-16	2.83396e-14
	ENSMUSG00000027875	15360	Hmgcs2	2.42808	0.00100817	0.00162794
	ENSMUSG00000069227	26913	Gprin1	2.42744	1.02682e-08	3.64996e-08
	ENSMUSG00000009145	93838	Dqx1	2.42575	4.70926e-12	3.9217e-11
	ENSMUSG00000000555	16402	Itga5	2.42437	3.19759e-08	1.02868e-07
	ENSMUSG00000030107	24110	Usp18	2.42212	0.000168118	0.000300529
	ENSMUSG00000046668	67393	Cxxc5	2.42122	1.53213e-06	3.70108e-06
	ENSMUSG00000068758	16188	Il3ra	2.42008	2.75754e-05	5.48389e-05
	ENSMUSG00000103585	93701	Pcdhgb4	2.41793	0.00182938	0.00285844
	ENSMUSG00000043673	238076	Kcns3	2.41784	0.00608227	0.00884935
	ENSMUSG00000062901	75785	Klhl24	2.41682	4.53255e-15	1.42365e-13
	ENSMUSG00000016356	73368	Col20a1	2.41322	5.34829e-10	2.51387e-09
	ENSMUSG00000046794	244416	Ppp1r3b	2.41083	0.00123692	0.00197689
	ENSMUSG00000042784	17829	Muc1	2.40691	0.000231579	0.000406113
	ENSMUSG00000023926	19743	Rhag	2.40498	4.78925e-06	1.06467e-05
	ENSMUSG00000026413	18772	Pkp1	2.39901	8.77691e-12	6.77427e-11
	ENSMUSG00000025185	67573	Loxl4	2.39762	8.62958e-10	3.85167e-09
	ENSMUSG00000030653	207728	Pde2a	2.39563	0.00111107	0.00178521
	ENSMUSG00000034209	75668	Rasl10a	2.39095	0.00333342	0.00503154
	ENSMUSG00000033684	104009	Qsox1	2.38541	1.32274e-14	3.21368e-13
	ENSMUSG00000065408	723895	Mir31	2.38477	4.42299e-11	2.72042e-10
	ENSMUSG00000078664	20755	Sprr2a1	2.38356	1.18748e-06	2.91358e-06
	ENSMUSG00000020911	16669	Krt19	2.38251	7.62039e-16	3.87385e-14
	ENSMUSG00000026932	67991	Nacc2	2.38097	6.83959e-17	6.448e-15
	ENSMUSG00000026308	70788	Klhl30	2.37666	0.00133049	0.00211522
	ENSMUSG00000029359	57816	Tesc	2.37357	0.000591268	0.00098542
	ENSMUSG00000057897	12323	Camk2b	2.37307	8.19721e-15	2.25076e-13
	ENSMUSG00000023008	22379	Fmnl3	2.37168	6.79051e-12	5.38898e-11
	ENSMUSG00000037419	71946	Endod1	2.37076	6.69107e-15	1.92054e-13
	ENSMUSG00000020178	11540	Adora2a	2.36506	0.000631161	0.00104763
	ENSMUSG00000021457	20963	Syk	2.36414	1.40901e-09	5.97294e-09
	ENSMUSG00000050335	16854	Lgals3	2.36401	2.41735e-12	2.21409e-11
	ENSMUSG00000085183	100040617	Wincr1	2.36326	5.88685e-13	6.79889e-12
	ENSMUSG00000027712	11747	Anxa5	2.36228	2.54934e-15	9.24627e-14
	ENSMUSG00000063765	214685	Chadl	2.35443	4.47034e-05	8.6377e-05
	ENSMUSG00000038195	280408	Rilp	2.35191	1.55469e-10	8.29997e-10
	ENSMUSG00000033276	269209	Stk36	2.35185	3.55272e-10	1.73899e-09
	ENSMUSG00000050931	74442	Sgms2	2.35112	9.89309e-11	5.53122e-10
	ENSMUSG00000039763	246738	Dnajc28	2.34805	1.21138e-10	6.63221e-10
	ENSMUSG00000037465	21847	Klf10	2.34394	2.43735e-15	8.91676e-14
	ENSMUSG00000051076	242122	Vtcn1	2.34365	4.39146e-10	2.10318e-09
	ENSMUSG00000038860	99326	Garnl3	2.34346	1.02095e-10	5.68302e-10
	ENSMUSG00000000957	17387	Mmp14	2.34137	1.60762e-08	5.49831e-08
	ENSMUSG00000078716	242409	Tmem8b	2.34014	3.02217e-13	3.90409e-12
	ENSMUSG00000071506	109218	Tmem139	2.33967	6.93398e-11	4.03863e-10
	ENSMUSG00000022755	239853	Adgrg7	2.3352	3.97462e-08	1.25777e-07
	ENSMUSG00000002228	71887	Ppm1j	2.33243	1.79968e-08	6.0959e-08
	ENSMUSG00000026463	381290	Atp2b4	2.33238	3.595e-06	8.16828e-06
	ENSMUSG00000032068	76509	Plet1	2.33175	7.0263e-06	1.52293e-05
	ENSMUSG00000051113	75538	Fam71e1	2.33171	2.40076e-06	5.62548e-06
	ENSMUSG00000020122	13649	Egfr	2.32954	3.53648e-15	1.16924e-13
	ENSMUSG00000018570	70419	2810408A11Rik	2.32825	6.93926e-10	3.17905e-09
	ENSMUSG00000042268	320718	Slc26a9	2.32456	2.47263e-06	5.7821e-06
	ENSMUSG00000028015	229445	Ctso	2.31981	2.50327e-10	1.27357e-09
	ENSMUSG00000034161	20289	Scx	2.3181	0.000703056	0.00116118
	ENSMUSG00000000530	11482	Acvrl1	2.31784	5.48004e-06	1.20784e-05
	ENSMUSG00000001131	21857	Timp1	2.31482	4.05304e-05	7.88313e-05
	ENSMUSG00000020231	64451	Dip2a	2.31329	2.10816e-17	2.79722e-15
	ENSMUSG00000002059	19376	Rab34	2.31306	9.91418e-14	1.60889e-12
	ENSMUSG00000039646	246154	Vasn	2.31293	2.442e-16	1.68911e-14
	ENSMUSG00000052942	226075	Glis3	2.31164	4.85199e-09	1.83607e-08
	ENSMUSG00000022041	110902	Chrna2	2.30803	0.00146881	0.00231997
	ENSMUSG00000021365	18003	Nedd9	2.30746	3.68944e-14	7.18476e-13
	ENSMUSG00000015619	14462	Gata3	2.30714	0.00126686	0.00202218
	ENSMUSG00000036565	78339	Ttyh3	2.30631	4.48264e-13	5.40908e-12
	ENSMUSG00000070644	214253	Etnk2	2.3049	9.12831e-07	2.27229e-06
	ENSMUSG00000028125	11304	Abca4	2.30436	1.29127e-08	4.48175e-08
	ENSMUSG00000020000	59012	Moxd1	2.30357	3.88519e-07	1.02798e-06
	ENSMUSG00000031075	101772	Ano1	2.30187	5.20965e-11	3.12975e-10
	ENSMUSG00000047181	217125	Samd14	2.30037	4.81662e-09	1.82596e-08
	ENSMUSG00000014602	16560	Kif1a	2.29901	1.08338e-06	2.67266e-06
	ENSMUSG00000019872	57319	Smpdl3a	2.29849	5.62884e-08	1.73399e-07
	ENSMUSG00000019823	171580	Mical1	2.29305	1.21431e-12	1.25169e-11
	ENSMUSG00000003363	18807	Pld3	2.28959	1.11799e-14	2.81581e-13
	ENSMUSG00000027375	17153	Mal	2.28646	0.00362838	0.00544817
	ENSMUSG00000035314	233552	Gdpd5	2.28643	2.11568e-12	1.98372e-11
	ENSMUSG00000040829	574428	Zmynd15	2.28613	3.31556e-07	8.90293e-07
	ENSMUSG00000055926	623781	Gm14137	2.28206	3.18539e-10	1.5812e-09
	ENSMUSG00000025268	80884	Maged2	2.2811	1.38651e-14	3.33026e-13
	ENSMUSG00000073758	66938	Sh3d21	2.27925	1.34415e-09	5.73451e-09
	ENSMUSG00000036553	231147	Sh3tc1	2.27851	5.38482e-10	2.52917e-09
	ENSMUSG00000034168	238330	Irf2bpl	2.27141	1.26978e-12	1.3025e-11
	ENSMUSG00000007888	12931	Crlf1	2.27091	3.59722e-08	1.14636e-07
	ENSMUSG00000020646	67216	Mboat2	2.26791	7.08478e-08	2.14749e-07
	ENSMUSG00000014776	78688	Nol3	2.2622	0.000560185	0.00093633
	ENSMUSG00000059149	213006	Mfsd4a	2.26103	1.91918e-13	2.69025e-12
	ENSMUSG00000068893	100303744	Sprr2a2	2.25951	2.63155e-06	6.12657e-06
	ENSMUSG00000003352	12297	Cacnb3	2.25681	2.42972e-18	6.03047e-16
	ENSMUSG00000049382	16691	Krt8	2.25221	3.21797e-14	6.45532e-13
	ENSMUSG00000059713	53902	Rcan3	2.25028	2.54005e-16	1.7286e-14
	ENSMUSG00000067813	381246	Xkr9	2.24594	0.000544517	0.00091231
	ENSMUSG00000001025	20200	S100a6	2.2451	1.08529e-15	5.01375e-14
	ENSMUSG00000034520	14615	Gjc1	2.24453	0.000385466	0.00065811
	ENSMUSG00000057092	17178	Fxyd3	2.24328	3.62389e-15	1.19456e-13
	ENSMUSG00000057335	545389	Cep170	2.2418	4.25326e-15	1.34932e-13
	ENSMUSG00000040473	207686	Cfap69	2.24091	7.03747e-09	2.57532e-08
	ENSMUSG00000050064	242109	Zfp697	2.2407	5.18664e-10	2.44425e-09
	ENSMUSG00000045211	213484	Nudt18	2.23599	3.6318e-16	2.2425e-14
	ENSMUSG00000042675	66090	Ypel3	2.23573	1.59432e-12	1.56684e-11
	ENSMUSG00000067786	18111	Nnat	2.23514	8.69894e-08	2.59512e-07
	ENSMUSG00000032372	18828	Plscr2	2.23503	8.39443e-05	0.000156008
	ENSMUSG00000075289	107239	Carns1	2.23456	5.55031e-06	1.2229e-05
	ENSMUSG00000063558	11761	Aox1	2.23416	1.66694e-05	3.43259e-05
	ENSMUSG00000021061	20741	Sptb	2.23342	6.28601e-13	7.2138e-12
	ENSMUSG00000007655	12389	Cav1	2.23296	2.89459e-10	1.45281e-09
	ENSMUSG00000030257	259302	Srgap3	2.23233	4.00553e-05	7.7979e-05
	ENSMUSG00000030895	15458	Hpx	2.23134	0.00485599	0.00716568
	ENSMUSG00000058656	320679	Samd12	2.22383	2.76985e-12	2.48972e-11
	ENSMUSG00000037568	226841	Vash2	2.21873	1.10433e-08	3.90356e-08
	ENSMUSG00000061751	545156	Kalrn	2.21799	4.34323e-09	1.66747e-08
	ENSMUSG00000048537	102693	Phldb1	2.2158	2.99903e-09	1.19377e-08
	ENSMUSG00000034918	268663	Cdhr2	2.21575	2.23309e-11	1.50915e-10
	ENSMUSG00000037664	12577	Cdkn1c	2.21353	4.14672e-09	1.60028e-08
	ENSMUSG00000020883	72194	Fbxl20	2.20781	8.32776e-19	2.57104e-16
	ENSMUSG00000020661	13435	Dnmt3a	2.20569	2.73479e-12	2.46209e-11
	ENSMUSG00000061451	381199	Tmem151a	2.20531	1.17758e-07	3.42741e-07
	ENSMUSG00000028385	209131	Snx30	2.20331	1.88696e-15	7.39476e-14
	ENSMUSG00000024008	240058	Cpne5	2.20106	5.75789e-05	0.000109385
	ENSMUSG00000035713	244144	Usp35	2.20089	5.38573e-11	3.21873e-10
	ENSMUSG00000006931	66180	P3h4	2.20055	2.9513e-09	1.17699e-08
	ENSMUSG00000037697	114874	Ddhd1	2.19889	4.97556e-16	2.86275e-14
	ENSMUSG00000034401	67946	Spata6	2.19708	1.00543e-06	2.48958e-06
	ENSMUSG00000000078	23849	Klf6	2.19695	2.90598e-16	1.91583e-14
	ENSMUSG00000015944	80909	Castor2	2.19481	5.15515e-14	9.49837e-13
	ENSMUSG00000018800	217265	Abca5	2.1948	1.42042e-08	4.8991e-08
	ENSMUSG00000037960	68480	Card19	2.19447	1.20691e-10	6.61344e-10
	ENSMUSG00000018906	18452	P4ha2	2.19336	6.05177e-07	1.54942e-06
	ENSMUSG00000102440	93717	Pcdhga9	2.1896	0.000142532	0.000257554
	ENSMUSG00000019055	18822	Plod1	2.18949	5.41186e-14	9.88505e-13
	ENSMUSG00000062127	80281	Cttnbp2nl	2.18591	3.87692e-21	4.46127e-18
	ENSMUSG00000062310	14659	Glrp1	2.18459	4.54898e-06	1.015e-05
	ENSMUSG00000037235	17122	Mxd4	2.18113	5.00877e-12	4.13305e-11
	ENSMUSG00000035697	70719	Arhgap45	2.17769	1.60882e-15	6.65145e-14
	ENSMUSG00000049036	69195	Tmem121	2.17733	2.11031e-06	4.9798e-06
	ENSMUSG00000050914	654824	Ankrd37	2.17593	2.80747e-05	5.57531e-05
	ENSMUSG00000004328	53417	Hif3a	2.17462	0.00329367	0.00497509
	ENSMUSG00000048911	51902	Rnf24	2.17458	2.67701e-12	2.42213e-11
	ENSMUSG00000040624	213783	Plekhg1	2.17357	3.03709e-08	9.79952e-08
	ENSMUSG00000003573	26558	Homer3	2.17134	3.01405e-16	1.97678e-14
	ENSMUSG00000068452	214593	Duox2	2.17099	0.00410321	0.00611616
	ENSMUSG00000034949	103406	Zfr2	2.16989	5.71318e-09	2.13389e-08
	ENSMUSG00000021336	319848	Slc17a4	2.16369	0.00133066	0.00211522
	ENSMUSG00000022090	213019	Pdlim2	2.16268	1.47655e-14	3.49349e-13
	ENSMUSG00000074457	67860	S100a16	2.16231	1.22279e-05	2.56923e-05
	ENSMUSG00000028967	74155	Errfi1	2.1611	6.80471e-13	7.65636e-12
	ENSMUSG00000030208	13730	Emp1	2.15955	5.64269e-11	3.36119e-10
	ENSMUSG00000032285	58233	Dnaja4	2.15927	4.39855e-10	2.10498e-09
	ENSMUSG00000010051	15586	Hyal1	2.15463	1.21463e-11	8.97538e-11
	ENSMUSG00000029822	71720	Osbpl3	2.1545	2.30206e-17	2.97342e-15
	ENSMUSG00000023328	11423	Ache	2.15297	0.000234252	0.000410346
	ENSMUSG00000049538	271127	Adamts16	2.15078	0.00154649	0.00243598
	ENSMUSG00000034863	382014	Ano8	2.1502	6.53182e-10	3.00763e-09
	ENSMUSG00000043126	320949	D830039M14Rik	2.14996	3.56698e-07	9.53355e-07
	ENSMUSG00000025069	68214	Gsto2	2.1484	3.95639e-06	8.92214e-06
	ENSMUSG00000035539	381522	Ccdc180	2.14783	0.000818887	0.00134042
	ENSMUSG00000030287	16439	Itpr2	2.14669	0.00176894	0.00276982
	ENSMUSG00000038020	268480	Rapgefl1	2.1458	7.43816e-13	8.25173e-12
	ENSMUSG00000040703	74134	Cyp2s1	2.14567	0.00287225	0.00437718
	ENSMUSG00000034614	216505	Pik3ip1	2.13983	1.98961e-11	1.36583e-10
	ENSMUSG00000004798	29869	Ulk2	2.13941	3.84191e-17	4.19232e-15
	ENSMUSG00000019734	353499	Tmc4	2.13908	3.03477e-20	2.24064e-17
	ENSMUSG00000027087	16410	Itgav	2.13894	1.24651e-18	3.58599e-16
	ENSMUSG00000028849	245877	Map7d1	2.13795	2.15425e-14	4.72592e-13
	ENSMUSG00000034330	234779	Plcg2	2.13386	1.06636e-09	4.65767e-09
	ENSMUSG00000030137	53857	Tuba8	2.12956	7.53041e-07	1.90018e-06
	ENSMUSG00000035773	114229	Kiss1r	2.12922	5.03578e-07	1.30889e-06
	ENSMUSG00000039349	226777	C130074G19Rik	2.12793	4.50095e-11	2.76166e-10
	ENSMUSG00000035640	100503659	Cbarp	2.12767	1.82355e-08	6.16851e-08
	ENSMUSG00000040219	235330	Ttc12	2.12628	1.5793e-08	5.41461e-08
	ENSMUSG00000038855	320404	Itpkb	2.12619	1.7073e-11	1.20061e-10
	ENSMUSG00000062210	106869	Tnfaip8	2.12561	1.05759e-14	2.71541e-13
	ENSMUSG00000003534	12305	Ddr1	2.12553	1.36241e-20	1.14969e-17
	ENSMUSG00000051435	329977	Fhad1	2.12292	0.000400105	0.000681173
	ENSMUSG00000023951	22339	Vegfa	2.12277	8.59193e-07	2.14807e-06
	ENSMUSG00000032515	215418	Csrnp1	2.12224	3.25367e-09	1.28582e-08
	ENSMUSG00000005054	13014	Cstb	2.12202	9.89354e-17	8.29354e-15
	ENSMUSG00000026418	21952	Tnni1	2.12009	2.80711e-05	5.57531e-05
	ENSMUSG00000018623	17393	Mmp7	2.11466	1.84868e-06	4.40358e-06
	ENSMUSG00000038375	68728	Trp53inp2	2.11191	8.65791e-13	9.4236e-12
	ENSMUSG00000027333	228608	Smox	2.10833	1.22536e-06	2.99907e-06
	ENSMUSG00000021763	408066	BC067074	2.10789	0.0027	0.00413109
	ENSMUSG00000025647	66940	Shisa5	2.10245	3.78652e-18	8.40874e-16
	ENSMUSG00000079685	77777	Ulbp1	2.10234	0.000425764	0.00072272
	ENSMUSG00000038145	20623	Snrk	2.1013	1.69193e-14	3.90448e-13
	ENSMUSG00000042340	13019	Ctf1	2.10033	7.20445e-07	1.82351e-06
	ENSMUSG00000032231	12306	Anxa2	2.09612	1.84151e-14	4.14029e-13
	ENSMUSG00000026981	16181	Il1rn	2.09551	2.27885e-06	5.35468e-06
	ENSMUSG00000029314	231510	Gpat3	2.09358	1.05989e-14	2.7158e-13
	ENSMUSG00000040158	76281	Tax1bp3	2.09148	9.96451e-18	1.61706e-15
	ENSMUSG00000035509	213311	Fbxl21	2.08988	6.01626e-08	1.84225e-07
	ENSMUSG00000002504	65962	Slc9a3r2	2.08801	1.35531e-10	7.35028e-10
	ENSMUSG00000031805	16453	Jak3	2.08648	2.09535e-09	8.5888e-09
	ENSMUSG00000040289	15213	Hey1	2.08378	0.00399236	0.00596146
	ENSMUSG00000037306	230815	Man1c1	2.0813	2.95385e-06	6.81054e-06
	ENSMUSG00000026065	110895	Slc9a4	2.0795	2.06853e-05	4.19405e-05
	ENSMUSG00000034762	230587	Glis1	2.07842	0.00215391	0.00333507
	ENSMUSG00000087230	76422	Mroh3	2.07424	1.01313e-10	5.64695e-10
	ENSMUSG00000002885	26364	Adgre5	2.07272	8.60782e-16	4.19068e-14
	ENSMUSG00000024268	108013	Celf4	2.0684	1.14844e-09	4.9716e-09
	ENSMUSG00000071176	234094	Arhgef10	2.06674	9.95214e-08	2.93236e-07
	ENSMUSG00000037106	631797	Fer1l6	2.06648	5.25888e-07	1.36352e-06
	ENSMUSG00000031785	14766	Adgrg1	2.0649	1.12448e-15	5.08345e-14
	ENSMUSG00000010830	105785	Kdelr3	2.06374	6.04553e-10	2.80104e-09
	ENSMUSG00000026509	12334	Capn2	2.06296	3.47937e-14	6.8708e-13
	ENSMUSG00000031758	75796	Cdyl2	2.06097	0.000113317	0.000207189
	ENSMUSG00000047793	208777	Sned1	2.05921	0.000933292	0.00151573
	ENSMUSG00000079057	102294	Cyp4v3	2.05886	4.34133e-10	2.0847e-09
	ENSMUSG00000022665	67896	Ccdc80	2.05803	0.00058922	0.000982137
	ENSMUSG00000021750	268709	Fam107a	2.0561	0.00299998	0.00455812
	ENSMUSG00000057948	70450	Unc13d	2.05455	2.20653e-11	1.49359e-10
	ENSMUSG00000000154	18400	Slc22a18	2.05452	1.21384e-12	1.25169e-11
	ENSMUSG00000049532	50524	Sall2	2.05427	5.09127e-08	1.5807e-07
	ENSMUSG00000037946	30938	Fgd3	2.05316	9.07064e-10	4.0244e-09
	ENSMUSG00000055799	21415	Tcf7l1	2.05306	0.00598499	0.00872085
	ENSMUSG00000037552	101497	Plekhg2	2.05094	2.93367e-15	1.02581e-13
	ENSMUSG00000073591	93893	Pcdhb22	2.04685	0.000512243	0.000861199
	ENSMUSG00000041809	71877	Efhc1	2.04483	1.22079e-05	2.56562e-05
	ENSMUSG00000039286	72007	Fndc3b	2.04193	1.24932e-17	1.92852e-15
	ENSMUSG00000000253	66355	Gmpr	2.04044	9.04249e-07	2.2527e-06
	ENSMUSG00000033029	27660	1700088E04Rik	2.03954	3.83619e-08	1.21609e-07
	ENSMUSG00000040699	67803	Limd2	2.03833	2.11711e-15	8.09619e-14
	ENSMUSG00000016496	60533	Cd274	2.03818	4.4266e-05	8.55841e-05
	ENSMUSG00000020681	11421	Ace	2.03787	2.84466e-11	1.8456e-10
	ENSMUSG00000030605	17304	Mfge8	2.03741	1.91205e-14	4.26105e-13
	ENSMUSG00000029270	67266	Dipk1a	2.03703	1.44453e-09	6.1031e-09
	ENSMUSG00000022565	18810	Plec	2.03598	1.26974e-12	1.3025e-11
	ENSMUSG00000101581	319707	C430002N11Rik	2.03499	0.0036241	0.00544239
	ENSMUSG00000022564	66168	Grina	2.03289	5.37948e-13	6.31701e-12
	ENSMUSG00000048489	213393	Depp1	2.03211	4.93437e-05	9.46352e-05
	ENSMUSG00000027939	77595	Nup210l	2.03127	4.42393e-10	2.11633e-09
	ENSMUSG00000040663	56708	Clcf1	2.03018	7.29233e-10	3.32635e-09
	ENSMUSG00000027612	17391	Mmp24	2.0279	2.07612e-08	6.93024e-08
	ENSMUSG00000002233	11853	Rhoc	2.0274	4.92764e-11	2.99013e-10
	ENSMUSG00000024854	69745	Pold4	2.02733	5.35005e-13	6.29962e-12
	ENSMUSG00000015533	16398	Itga2	2.01974	4.37393e-07	1.14794e-06
	ENSMUSG00000057969	20347	Sema3b	2.018	1.58423e-08	5.42858e-08
	ENSMUSG00000038780	75788	Smurf1	2.01747	8.79869e-20	3.84048e-17
	ENSMUSG00000010751	79202	Tnfrsf22	2.01693	1.96691e-16	1.41461e-14
	ENSMUSG00000022500	56722	Litaf	2.01504	4.51433e-17	4.84257e-15
	ENSMUSG00000103472	93715	Pcdhga7	2.01395	1.8244e-05	3.73073e-05
	ENSMUSG00000028464	22004	Tpm2	2.01286	0.000152488	0.000274214
	ENSMUSG00000072571	619301	Tmem253	2.00848	0.000522475	0.00087747
	ENSMUSG00000053007	231991	Creb5	2.00846	5.19213e-05	9.92479e-05
	ENSMUSG00000055994	257632	Nod2	2.00595	1.52433e-05	3.15741e-05
	ENSMUSG00000026628	11910	Atf3	2.00068	1.67976e-06	4.03155e-06
	ENSMUSG00000047264	140482	Zfp358	1.99944	6.84649e-13	7.69652e-12
	ENSMUSG00000026870	77996	Cutal	1.99935	1.81675e-05	3.7175e-05
	ENSMUSG00000073987	14590	Ggh	1.99817	1.32596e-17	2.02217e-15
	ENSMUSG00000041119	18585	Pde9a	1.998	2.15722e-09	8.81694e-09
	ENSMUSG00000014599	12977	Csf1	1.9973	2.65938e-05	5.29867e-05
	ENSMUSG00000097514	100502923	Gm17619	1.99587	3.9968e-05	7.7833e-05
	ENSMUSG00000090394	67647	4930523C07Rik	1.9951	2.77002e-06	6.41943e-06
	ENSMUSG00000055407	17760	Map6	1.9949	6.63945e-08	2.02122e-07
	ENSMUSG00000058672	22151	Tubb2a	1.99448	2.71712e-13	3.62217e-12
	ENSMUSG00000085081	319454	Rptoros	1.99238	0.00100347	0.00162159
	ENSMUSG00000087691	102640368	Cd55os	1.99035	7.96078e-07	2.00174e-06
	ENSMUSG00000034818	319586	Celf5	1.9873	2.11178e-08	7.03629e-08
	ENSMUSG00000035671	212168	Zswim4	1.98466	6.82727e-17	6.448e-15
	ENSMUSG00000022636	11658	Alcam	1.98271	1.8654e-13	2.62358e-12
	ENSMUSG00000025810	18186	Nrp1	1.98256	3.66865e-06	8.32368e-06
	ENSMUSG00000022219	12684	Cideb	1.98113	0.00425491	0.00633035
	ENSMUSG00000059498	14131	Fcgr3	1.98076	5.46819e-05	0.000104226
	ENSMUSG00000001794	12336	Capns1	1.98058	3.92738e-18	8.41653e-16
	ENSMUSG00000052616	320022	Terb1	1.97932	5.10607e-06	1.13053e-05
	ENSMUSG00000000386	17857	Mx1	1.97907	1.30268e-05	2.72596e-05
	ENSMUSG00000058070	68519	Eml1	1.97824	0.00342165	0.00515426
	ENSMUSG00000083282	56464	Ctsf	1.978	3.42073e-09	1.34429e-08
	ENSMUSG00000022377	13196	Asap1	1.97779	1.28456e-12	1.31341e-11
	ENSMUSG00000011832	213027	Evi5l	1.97724	1.09149e-10	6.02268e-10
	ENSMUSG00000063838	58804	Cdc42ep5	1.97643	1.28143e-11	9.39224e-11
	ENSMUSG00000033149	208177	Phldb2	1.97622	1.41588e-12	1.42127e-11
	ENSMUSG00000020758	192897	Itgb4	1.97524	8.85229e-14	1.47244e-12
	ENSMUSG00000031207	17698	Msn	1.97506	1.09642e-09	4.76925e-09
	ENSMUSG00000021097	94040	Clmn	1.97422	0.00164038	0.00257777
	ENSMUSG00000059439	192197	Bcas3	1.97211	1.35683e-15	5.90135e-14
	ENSMUSG00000069892	245240	9930111J21Rik2	1.97168	1.1751e-08	4.12835e-08
	ENSMUSG00000034394	16878	Lif	1.97018	3.09471e-11	1.98746e-10
	ENSMUSG00000032076	54725	Cadm1	1.96716	4.87707e-07	1.27129e-06
	ENSMUSG00000024899	23972	Papss2	1.96528	1.32047e-07	3.80568e-07
	ENSMUSG00000039232	74732	Stx11	1.96472	3.46766e-05	6.81261e-05
	ENSMUSG00000017765	20498	Slc12a4	1.96329	9.72398e-13	1.03695e-11
	ENSMUSG00000042357	14622	Gjb5	1.96087	9.85196e-11	5.51309e-10
	ENSMUSG00000026888	50915	Grb14	1.96029	1.29708e-08	4.49942e-08
	ENSMUSG00000013698	18611	Pea15a	1.96011	2.02648e-10	1.05555e-09
	ENSMUSG00000022754	56277	Tmem45a	1.95727	0.000318314	0.00054797
	ENSMUSG00000026347	72160	Tmem163	1.95638	0.000825371	0.00134981
	ENSMUSG00000044864	99696	Ankrd50	1.95561	1.58187e-16	1.22643e-14
	ENSMUSG00000027297	17005	Ltk	1.94842	2.2198e-08	7.35171e-08
	ENSMUSG00000026548	98365	Slamf9	1.94837	9.4248e-06	2.00671e-05
	ENSMUSG00000028497	66775	Hacd4	1.94735	1.00924e-06	2.49853e-06
	ENSMUSG00000038797	22691	Zscan2	1.94676	2.07026e-12	1.95126e-11
	ENSMUSG00000052914	13110	Cyp2j6	1.94527	2.22463e-12	2.0634e-11
	ENSMUSG00000055401	50762	Fbxo6	1.94441	1.41586e-19	5.60061e-17
	ENSMUSG00000048482	12064	Bdnf	1.94398	0.00475145	0.00702205
	ENSMUSG00000105651	76398	1700017M07Rik	1.94203	4.39036e-07	1.15202e-06
	ENSMUSG00000053219	379043	Raet1e	1.93958	0.000159519	0.000285883
	ENSMUSG00000074480	72640	Mex3a	1.93754	1.8562e-11	1.28956e-10
	ENSMUSG00000021831	50527	Ero1l	1.93356	1.71491e-05	3.52448e-05
	ENSMUSG00000018417	17912	Myo1b	1.93311	2.62307e-08	8.55963e-08
	ENSMUSG00000027570	12841	Col9a3	1.93242	0.000561412	0.000938132
	ENSMUSG00000027309	228602	4930402H24Rik	1.93186	9.4234e-15	2.51649e-13
	ENSMUSG00000053137	19094	Mapk11	1.93169	1.53414e-14	3.59792e-13
	ENSMUSG00000064125	73072	Prr36	1.93104	0.000195067	0.000345675
	ENSMUSG00000041261	12319	Car8	1.93091	0.00151085	0.0023831
	ENSMUSG00000034227	15223	Foxj1	1.93063	0.000525065	0.000881702
	ENSMUSG00000024413	18145	Npc1	1.92756	4.48952e-13	5.41222e-12
	ENSMUSG00000079037	19122	Prnp	1.92643	7.70662e-12	6.03653e-11
	ENSMUSG00000024462	54393	Gabbr1	1.92469	4.63869e-11	2.83792e-10
	ENSMUSG00000050270	338369	Tmem220	1.92218	6.80684e-08	2.06869e-07
	ENSMUSG00000045031	207175	Cetn4	1.92206	5.6296e-06	1.238e-05
	ENSMUSG00000027298	22174	Tyro3	1.92107	6.01712e-11	3.56911e-10
	ENSMUSG00000023186	67776	Vwa5a	1.92065	2.15961e-11	1.46891e-10
	ENSMUSG00000024942	12333	Capn1	1.92011	1.12999e-12	1.17434e-11
	ENSMUSG00000073002	53620	Vamp5	1.91867	1.09918e-13	1.7085e-12
	ENSMUSG00000072244	94088	Trim6	1.91646	4.10899e-11	2.55066e-10
	ENSMUSG00000038178	215113	Slc43a2	1.91284	2.60015e-05	5.18964e-05
	ENSMUSG00000019850	21929	Tnfaip3	1.91187	3.20207e-09	1.26782e-08
	ENSMUSG00000042312	20196	S100a13	1.91042	2.76078e-12	2.48372e-11
	ENSMUSG00000023495	59092	Pcbp4	1.90829	5.9637e-17	6.00231e-15
	ENSMUSG00000075590	223649	Nrbp2	1.90688	1.46911e-12	1.46195e-11
	ENSMUSG00000042613	229534	Pbxip1	1.90455	1.81537e-16	1.36189e-14
	ENSMUSG00000024953	54683	Prdx5	1.90451	7.45512e-10	3.39572e-09
	ENSMUSG00000040498	70080	Igsf23	1.90399	6.30643e-05	0.000119109
	ENSMUSG00000005873	13476	Reep5	1.90325	3.65107e-15	1.19729e-13
	ENSMUSG00000021585	12380	Cast	1.90152	1.11835e-15	5.08345e-14
	ENSMUSG00000030124	16768	Lag3	1.89944	2.97092e-05	5.88051e-05
	ENSMUSG00000022231	20356	Sema5a	1.89874	0.00076438	0.00125542
	ENSMUSG00000022548	11815	Apod	1.89731	0.000319517	0.000549891
	ENSMUSG00000031274	12830	Col4a5	1.89556	9.14838e-09	3.287e-08
	ENSMUSG00000022010	21807	Tsc22d1	1.89532	4.29312e-14	8.16954e-13
	ENSMUSG00000098132	78748	Rassf10	1.89524	5.48895e-07	1.41765e-06
	ENSMUSG00000004558	29811	Ndrg2	1.89402	0.000177768	0.000316883
	ENSMUSG00000021895	71704	Arhgef3	1.89157	2.07693e-12	1.95609e-11
	ENSMUSG00000030616	83671	Sytl2	1.89076	4.23724e-10	2.04013e-09
	ENSMUSG00000045394	17075	Epcam	1.89065	3.40224e-15	1.14536e-13
	ENSMUSG00000087385	433752	Frg2f1	1.89048	6.76576e-07	1.7197e-06
	ENSMUSG00000091575	69206	2010016I18Rik	1.88927	4.95133e-07	1.28826e-06
	ENSMUSG00000078566	12176	Bnip3	1.8867	0.00421506	0.00627328
	ENSMUSG00000032596	74153	Uba7	1.88512	5.29194e-07	1.37125e-06
	ENSMUSG00000028957	18628	Per3	1.88386	3.46372e-12	3.01747e-11
	ENSMUSG00000026303	171531	Mlph	1.88231	1.04142e-12	1.09944e-11
	ENSMUSG00000023000	13363	Dhh	1.881	3.60868e-05	7.07209e-05
	ENSMUSG00000020325	83554	Fstl3	1.87924	3.994e-06	9.00214e-06
	ENSMUSG00000026435	212980	Slc45a3	1.87906	1.36631e-05	2.84874e-05
	ENSMUSG00000032584	19882	Mst1r	1.87803	3.4286e-11	2.18086e-10
	ENSMUSG00000097184	100043102	4632428C04Rik	1.87615	1.97684e-05	4.01909e-05
	ENSMUSG00000049555	20776	Tmie	1.87588	2.93436e-05	5.8136e-05
	ENSMUSG00000046546	224093	Fam43a	1.87586	1.13358e-09	4.9123e-09
	ENSMUSG00000047528	108812	Flacc1	1.87533	1.20369e-06	2.95049e-06
	ENSMUSG00000037686	104816	Aspg	1.87377	6.53899e-06	1.42291e-05
	ENSMUSG00000003585	67815	Sec14l2	1.87347	5.62106e-09	2.1032e-08
	ENSMUSG00000045912	237397	C2cd4c	1.87228	0.00312435	0.00473403
	ENSMUSG00000054978	74492	Kbtbd13	1.87208	0.000520184	0.000873738
	ENSMUSG00000087362	672763	Gm13710	1.87192	0.0058489	0.00853238
	ENSMUSG00000003279	224997	Dlgap1	1.86801	3.39367e-09	1.33573e-08
	ENSMUSG00000010307	67893	Tmem86a	1.86751	3.28192e-06	7.5095e-06
	ENSMUSG00000019987	11846	Arg1	1.86565	0.000274769	0.000477031
	ENSMUSG00000020424	71962	Castor1	1.86508	5.7646e-08	1.7728e-07
	ENSMUSG00000050947	229715	Amigo1	1.86321	6.49567e-11	3.81719e-10
	ENSMUSG00000040717	171463	Il17rd	1.8628	9.63885e-13	1.02974e-11
	ENSMUSG00000031925	270118	Maml2	1.86113	2.53538e-14	5.3222e-13
	ENSMUSG00000027134	99010	Lpcat4	1.86098	1.56396e-17	2.23709e-15
	ENSMUSG00000026031	12633	Cflar	1.86067	8.76114e-19	2.64044e-16
	ENSMUSG00000027611	19124	Procr	1.85568	9.13258e-08	2.71171e-07
	ENSMUSG00000022091	20410	Sorbs3	1.85483	1.2435e-09	5.3429e-09
	ENSMUSG00000042751	226518	Nmnat2	1.8533	0.00218387	0.00337897
	ENSMUSG00000028557	29864	Rnf11	1.8522	3.50024e-17	3.88649e-15
	ENSMUSG00000030259	71323	Rassf8	1.84412	1.25198e-10	6.82791e-10
	ENSMUSG00000038859	66898	Baiap2l1	1.84411	1.15141e-11	8.5682e-11
	ENSMUSG00000013539	27883	Tango2	1.84279	3.18605e-12	2.81234e-11
	ENSMUSG00000015850	229595	Adamtsl4	1.84261	6.07573e-06	1.32849e-05
	ENSMUSG00000040430	71795	Pitpnc1	1.84124	1.36201e-09	5.80481e-09
	ENSMUSG00000012017	224024	Scarf2	1.83966	0.00243872	0.00375448
	ENSMUSG00000004187	16581	Kifc2	1.83956	5.1709e-09	1.94512e-08
	ENSMUSG00000001768	74030	Rin2	1.83878	3.67436e-16	2.25777e-14
	ENSMUSG00000022235	69574	Cmbl	1.83806	7.11999e-07	1.8025e-06
	ENSMUSG00000028776	94242	Tinagl1	1.83677	9.38464e-12	7.19073e-11
	ENSMUSG00000058952	12630	Cfi	1.83486	5.6562e-05	0.00010755
	ENSMUSG00000029602	19415	Rasal1	1.8325	0.000444928	0.000752525
	ENSMUSG00000042628	217695	Zfyve1	1.83204	9.14346e-18	1.58545e-15
	ENSMUSG00000017897	14049	Eya2	1.83188	0.000731693	0.00120471
	ENSMUSG00000020021	13998	Fgd6	1.83004	9.63933e-18	1.60152e-15
	ENSMUSG00000067206	231296	Lrrc66	1.82825	2.75596e-13	3.6567e-12
	ENSMUSG00000024777	225849	Ppp2r5b	1.82803	2.84054e-14	5.84642e-13
	ENSMUSG00000026399	13136	Cd55	1.82761	3.20505e-12	2.82714e-11
	ENSMUSG00000020641	58185	Rsad2	1.82595	7.36381e-05	0.000137968
	ENSMUSG00000015837	18412	Sqstm1	1.82375	7.17014e-11	4.1652e-10
	ENSMUSG00000026961	227618	Lrrc26	1.82322	6.75236e-09	2.48319e-08
	ENSMUSG00000034634	17068	Ly6d	1.82305	2.5087e-05	5.01979e-05
	ENSMUSG00000040046	21990	Tph1	1.82107	0.00182059	0.00284612
	ENSMUSG00000032194	235041	Kank2	1.82022	4.49728e-11	2.76166e-10
	ENSMUSG00000025921	98711	Rdh10	1.81952	5.5493e-09	2.0782e-08
	ENSMUSG00000024395	225341	Lims2	1.81899	0.000705462	0.0011647
	ENSMUSG00000021822	18792	Plau	1.81851	0.000117668	0.000214556
	ENSMUSG00000063160	18223	Numbl	1.81606	4.58328e-09	1.7485e-08
	ENSMUSG00000006519	13057	Cyba	1.81525	1.08245e-13	1.69075e-12
	ENSMUSG00000015354	76477	Pcolce2	1.81468	2.02424e-05	4.11017e-05
	ENSMUSG00000044854	73363	1700056E22Rik	1.81391	4.03782e-06	9.09606e-06
	ENSMUSG00000032609	78267	Klhdc8b	1.81181	6.68422e-10	3.0711e-09
	ENSMUSG00000042644	16440	Itpr3	1.81168	3.28878e-18	7.56898e-16
	ENSMUSG00000029304	20750	Spp1	1.80686	5.61978e-06	1.23649e-05
	ENSMUSG00000033545	170737	Znrf1	1.8034	1.13655e-17	1.82106e-15
	ENSMUSG00000023039	110310	Krt7	1.80091	5.79542e-10	2.69601e-09
	ENSMUSG00000020027	216233	Socs2	1.79887	7.13736e-08	2.16239e-07
	ENSMUSG00000039137	73750	Whrn	1.79843	1.07544e-07	3.14749e-07
	ENSMUSG00000002996	73389	Hbp1	1.79574	7.23073e-16	3.75109e-14
	ENSMUSG00000040543	327958	Pitpnm3	1.79552	1.28548e-05	2.69353e-05
	ENSMUSG00000047238	75625	Mageh1	1.79199	7.96744e-06	1.71371e-05
	ENSMUSG00000015143	109711	Actn1	1.79154	2.21642e-16	1.55863e-14
	ENSMUSG00000038781	106766	Stap2	1.78623	8.05811e-16	4.03964e-14
	ENSMUSG00000036181	50708	H1f2	1.78564	2.27873e-11	1.53672e-10
	ENSMUSG00000028150	19885	Rorc	1.78467	1.20907e-05	2.54185e-05
	ENSMUSG00000035722	27403	Abca7	1.78364	1.15691e-15	5.19297e-14
	ENSMUSG00000030847	29810	Bag3	1.78337	1.29687e-12	1.32492e-11
	ENSMUSG00000021453	23882	Gadd45g	1.78333	5.54298e-08	1.71004e-07
	ENSMUSG00000067787	53619	Blcap	1.78285	6.78509e-17	6.448e-15
	ENSMUSG00000060962	73712	Dmkn	1.78186	0.000628805	0.00104386
	ENSMUSG00000023249	235587	Parp3	1.78093	1.97882e-05	4.02246e-05
	ENSMUSG00000029298	236573	Gbp9	1.78076	0.00352116	0.00529849
	ENSMUSG00000023043	16668	Krt18	1.77758	1.3083e-16	1.05937e-14
	ENSMUSG00000043822	66548	Adamtsl5	1.77618	2.75474e-10	1.38756e-09
	ENSMUSG00000039153	12393	Runx2	1.77504	0.00647663	0.0093886
	ENSMUSG00000032333	69106	Stoml1	1.77457	8.3612e-13	9.1633e-12
	ENSMUSG00000024924	22359	Vldlr	1.77318	3.47165e-06	7.90646e-06
	ENSMUSG00000040605	56175	Bace2	1.77022	1.39971e-10	7.55548e-10
	ENSMUSG00000020044	21859	Timp3	1.77021	0.00081942	0.00134112
	ENSMUSG00000018102	68024	H2bc4	1.76985	4.43806e-12	3.73766e-11
	ENSMUSG00000022217	85308	Emc9	1.76812	1.35731e-07	3.90208e-07
	ENSMUSG00000029371	20311	Cxcl5	1.76434	0.0052538	0.00770955
	ENSMUSG00000054453	236643	Sytl5	1.76303	6.01404e-09	2.23439e-08
	ENSMUSG00000033256	435684	Shf	1.76198	1.86814e-09	7.72776e-09
	ENSMUSG00000026278	51800	Bok	1.76138	1.27456e-14	3.12663e-13
	ENSMUSG00000026970	56878	Rbms1	1.76084	1.9427e-13	2.7172e-12
	ENSMUSG00000032204	64008	Aqp9	1.75923	3.0648e-06	7.0471e-06
	ENSMUSG00000019088	69537	Dnase1l1	1.75826	7.81337e-15	2.17366e-13
	ENSMUSG00000028173	68151	Wls	1.75787	7.89147e-17	7.08441e-15
	ENSMUSG00000018334	16706	Ksr1	1.75746	3.5261e-11	2.23556e-10
	ENSMUSG00000006395	68180	Hyi	1.75722	9.84507e-11	5.51309e-10
	ENSMUSG00000092274	66961	Neat1	1.75564	7.97558e-10	3.5985e-09
	ENSMUSG00000079334	56441	Naa80	1.75493	1.77335e-12	1.7096e-11
	ENSMUSG00000022946	70028	Dop1b	1.75253	2.64103e-14	5.50556e-13
	ENSMUSG00000030428	57776	Ttyh1	1.75199	1.17962e-07	3.43255e-07
	ENSMUSG00000040433	245007	Zbtb38	1.75183	3.52757e-12	3.06045e-11
	ENSMUSG00000004951	15507	Hspb1	1.75096	0.00134413	0.00213342
	ENSMUSG00000029273	53315	Sult1d1	1.74859	0.00132728	0.00211065
	ENSMUSG00000032020	72828	Ubash3b	1.7485	2.58147e-10	1.31019e-09
	ENSMUSG00000096959	105246071	4930509G22Rik	1.74821	4.27781e-05	8.28847e-05
	ENSMUSG00000018920	66102	Cxcl16	1.74784	9.82539e-12	7.47414e-11
	ENSMUSG00000032489	16578	Kif9	1.74682	7.0334e-08	2.13345e-07
	ENSMUSG00000070315	78934	4930581F22Rik	1.7466	2.97488e-10	1.4872e-09
	ENSMUSG00000002797	110175	Ggct	1.74309	1.98819e-11	1.36583e-10
	ENSMUSG00000038893	215512	Fam117a	1.74291	6.0595e-08	1.85448e-07
	ENSMUSG00000079442	20448	St6galnac4	1.7428	0.000206505	0.000364617
	ENSMUSG00000037541	210274	Shank2	1.74179	4.17244e-05	8.10043e-05
	ENSMUSG00000025809	16412	Itgb1	1.74053	8.68721e-16	4.20986e-14
	ENSMUSG00000015711	229589	Prune1	1.73942	5.37556e-11	3.21416e-10
	ENSMUSG00000032109	270151	Nlrx1	1.73927	5.73883e-09	2.1422e-08
	ENSMUSG00000021928	68177	Ebpl	1.73867	1.46214e-09	6.16924e-09
	ENSMUSG00000056515	106572	Rab31	1.73712	7.33886e-12	5.76989e-11
	ENSMUSG00000032177	18577	Pde4a	1.73704	0.00441768	0.00655788
	ENSMUSG00000025510	12476	Cd151	1.73565	3.35073e-19	1.11615e-16
	ENSMUSG00000021678	14063	F2rl1	1.7343	2.14409e-09	8.77461e-09
	ENSMUSG00000023952	56055	Gtpbp2	1.73203	5.6685e-13	6.59484e-12
	ENSMUSG00000028347	230157	Tmeff1	1.73139	0.00227102	0.00350781
	ENSMUSG00000056121	225020	Fez2	1.73109	1.28403e-12	1.31341e-11
	ENSMUSG00000040987	243864	Mill2	1.73019	1.95076e-05	3.97181e-05
	ENSMUSG00000024600	225579	Slc27a6	1.72904	0.00389514	0.00582247
	ENSMUSG00000073633	66153	Fbxo36	1.72895	1.50544e-09	6.33295e-09
	ENSMUSG00000050957	27356	Insl6	1.72683	2.7916e-06	6.46471e-06
	ENSMUSG00000038545	66515	Cul7	1.72489	6.8694e-11	4.01074e-10
	ENSMUSG00000045827	20723	Serpinb9	1.72435	3.56606e-07	9.53309e-07
	ENSMUSG00000024558	225724	Mapk4	1.72331	0.000154591	0.00027772
	ENSMUSG00000055865	329731	Tafa3	1.72322	0.000232163	0.000407081
	ENSMUSG00000028793	75234	Rnf19b	1.72221	1.79036e-14	4.0541e-13
	ENSMUSG00000003541	15937	Ier3	1.72124	8.40577e-06	1.79973e-05
	ENSMUSG00000034858	235493	Fam214a	1.72112	1.22697e-08	4.28915e-08
	ENSMUSG00000040734	333654	Ppp1r13l	1.72054	1.48743e-14	3.51078e-13
	ENSMUSG00000023911	76917	Flywch2	1.72039	2.80747e-08	9.1097e-08
	ENSMUSG00000041343	73845	Ankrd42	1.72033	3.93494e-10	1.9091e-09
	ENSMUSG00000033763	244654	Mtss2	1.71997	0.000234204	0.000410318
	ENSMUSG00000039461	102791	Tcta	1.71758	2.35576e-11	1.57523e-10
	ENSMUSG00000096995	100504687	2810029C07Rik	1.71734	3.90411e-06	8.82311e-06
	ENSMUSG00000025856	18590	Pdgfa	1.71666	4.66831e-06	1.04034e-05
	ENSMUSG00000047641	406219	Krt87	1.71361	4.29961e-09	1.65273e-08
	ENSMUSG00000061731	14042	Ext1	1.71015	3.14537e-15	1.07245e-13
	ENSMUSG00000041556	230904	Fbxo2	1.70989	0.000301059	0.000520318
	ENSMUSG00000072723	218695	Gm10044	1.70842	7.69122e-05	0.000143741
	ENSMUSG00000037012	15275	Hk1	1.70776	1.80864e-09	7.50124e-09
	ENSMUSG00000056204	66522	Pgpep1	1.70676	3.93405e-18	8.41653e-16
	ENSMUSG00000022408	213956	Fam83f	1.70673	0.000689333	0.00113956
	ENSMUSG00000038264	20361	Sema7a	1.70667	3.44243e-07	9.22794e-07
	ENSMUSG00000022236	252967	Ropn1l	1.70578	6.23295e-05	0.000117844
	ENSMUSG00000043068	69627	Fam89a	1.70463	1.42479e-09	6.03124e-09
	ENSMUSG00000038967	18604	Pdk2	1.70401	9.7703e-08	2.88482e-07
	ENSMUSG00000037949	102566	Ano10	1.70361	8.20969e-16	4.07523e-14
	ENSMUSG00000079523	19240	Tmsb10	1.70353	1.03899e-10	5.77078e-10
	ENSMUSG00000037995	93842	Igsf9	1.70132	9.84695e-12	7.48605e-11
	ENSMUSG00000035692	100038882	Isg15	1.69864	0.00150049	0.00236735
	ENSMUSG00000055485	320706	Soga1	1.69777	1.07573e-05	2.2755e-05
	ENSMUSG00000040998	114249	Npnt	1.69494	4.49305e-10	2.1413e-09
	ENSMUSG00000034751	328329	Mast4	1.69474	1.05285e-13	1.66796e-12
	ENSMUSG00000060791	63986	Gmfg	1.69424	1.873e-09	7.74533e-09
	ENSMUSG00000040828	106757	Catsperd	1.69317	0.00675905	0.00976778
	ENSMUSG00000050989	74777	Selenon	1.69192	6.65341e-10	3.05917e-09
	ENSMUSG00000034947	217203	Tmem106a	1.68988	3.51132e-10	1.71939e-09
	ENSMUSG00000028100	78373	Nudt17	1.68951	4.92114e-07	1.28146e-06
	ENSMUSG00000070313	235973	Pate14	1.68724	0.00373447	0.00559684
	ENSMUSG00000023048	66151	Prr13	1.68701	5.28909e-12	4.33329e-11
	ENSMUSG00000038524	319262	Fchsd1	1.68616	9.13841e-13	9.8535e-12
	ENSMUSG00000029718	18542	Pcolce	1.68604	4.34115e-10	2.0847e-09
	ENSMUSG00000024186	50782	Rgs11	1.68215	6.88055e-07	1.74642e-06
	ENSMUSG00000005514	18984	Por	1.68185	1.1633e-10	6.38556e-10
	ENSMUSG00000021594	78925	Srd5a1	1.68169	5.55044e-07	1.43207e-06
	ENSMUSG00000004665	12798	Cnn2	1.68065	6.52507e-13	7.41421e-12
	ENSMUSG00000027692	665113	Tnik	1.67613	2.65651e-08	8.65759e-08
	ENSMUSG00000042097	22685	Zfp239	1.67596	2.17913e-11	1.47821e-10
	ENSMUSG00000033542	54324	Arhgef5	1.67499	1.87671e-15	7.39083e-14
	ENSMUSG00000024376	13824	Epb41l4a	1.67461	8.34253e-12	6.47057e-11
	ENSMUSG00000052676	215693	Zmat1	1.67448	0.00254185	0.00389997
	ENSMUSG00000034807	234407	Colgalt1	1.67348	7.48779e-17	6.86815e-15
	ENSMUSG00000001300	13642	Efnb2	1.67295	7.33682e-15	2.06377e-13
	ENSMUSG00000023033	20273	Scn8a	1.67246	0.00247028	0.0037989
	ENSMUSG00000016262	214791	Sertad4	1.67071	2.54898e-08	8.33721e-08
	ENSMUSG00000029086	19126	Prom1	1.6692	4.02372e-13	4.92099e-12
	ENSMUSG00000030397	232944	Mark4	1.66763	2.27622e-15	8.51458e-14
	ENSMUSG00000008136	14200	Fhl2	1.66762	9.05425e-13	9.7789e-12
	ENSMUSG00000031176	67117	Dynlt3	1.66503	3.43732e-16	2.17548e-14
	ENSMUSG00000038418	13653	Egr1	1.66273	4.54298e-10	2.16266e-09
	ENSMUSG00000039976	207592	Tbc1d16	1.66258	2.769e-07	7.549e-07
	ENSMUSG00000034930	20166	Rtkn	1.66216	4.53632e-16	2.68321e-14
	ENSMUSG00000096054	64009	Syne1	1.66191	6.96132e-08	2.11361e-07
	ENSMUSG00000032014	102644	Oaf	1.6607	0.000248902	0.000434386
	ENSMUSG00000059456	19229	Ptk2b	1.65998	3.64628e-10	1.78134e-09
	ENSMUSG00000045094	328967	Arhgef37	1.65941	3.89366e-05	7.59296e-05
	ENSMUSG00000002908	84036	Kcnn1	1.65645	6.5811e-05	0.000124093
	ENSMUSG00000063015	12453	Ccni	1.6563	2.05583e-11	1.40435e-10
	ENSMUSG00000047557	17035	Lxn	1.65533	2.75992e-13	3.65812e-12
	ENSMUSG00000028643	69216	Svbp	1.65493	5.88555e-14	1.05823e-12
	ENSMUSG00000027684	14013	Mecom	1.65368	6.2122e-09	2.29991e-08
	ENSMUSG00000028463	230099	Car9	1.65265	0.000582263	0.000971436
	ENSMUSG00000006360	12925	Crip1	1.65156	2.70416e-13	3.61068e-12
	ENSMUSG00000053617	14218	Sh3pxd2a	1.65095	0.000221107	0.000388826
	ENSMUSG00000049470	93736	Aff4	1.64964	3.90455e-14	7.56553e-13
	ENSMUSG00000040563	235044	Plppr2	1.64896	3.6813e-07	9.81009e-07
	ENSMUSG00000024140	13819	Epas1	1.64874	4.35699e-09	1.67225e-08
	ENSMUSG00000024055	170716	Cyp4f13	1.64696	5.99062e-12	4.8232e-11
	ENSMUSG00000017607	217169	Tns4	1.64687	4.87822e-12	4.04378e-11
	ENSMUSG00000085287	74597	4833418N02Rik	1.64685	1.17758e-08	4.13589e-08
	ENSMUSG00000028184	99633	Adgrl2	1.64631	1.07831e-05	2.28057e-05
	ENSMUSG00000025351	12512	Cd63	1.64568	1.09053e-09	4.74524e-09
	ENSMUSG00000060166	27801	Zdhhc8	1.64319	4.91023e-05	9.42579e-05
	ENSMUSG00000023467	56734	Tulp2	1.64218	0.000191486	0.000339806
	ENSMUSG00000026113	269180	Inpp4a	1.6419	1.35347e-11	9.85746e-11
	ENSMUSG00000020592	20969	Sdc1	1.64051	9.68453e-17	8.2273e-15
	ENSMUSG00000022912	19128	Pros1	1.63571	0.00416115	0.00619815
	ENSMUSG00000036478	12226	Btg1	1.63485	1.56748e-13	2.27536e-12
	ENSMUSG00000063011	56047	Msln	1.6344	2.06014e-09	8.45567e-09
	ENSMUSG00000044024	225392	Rell2	1.63434	0.0001139	0.000208134
	ENSMUSG00000044477	21769	Zfand3	1.63126	6.79974e-17	6.448e-15
	ENSMUSG00000097727	433111	F630040K05Rik	1.62903	1.82591e-05	3.73321e-05
	ENSMUSG00000022965	15980	Ifngr2	1.62762	1.5975e-13	2.30571e-12
	ENSMUSG00000045664	104252	Cdc42ep2	1.62719	1.71145e-08	5.82511e-08
	ENSMUSG00000022594	23936	Lynx1	1.62538	2.1528e-07	5.99167e-07
	ENSMUSG00000016534	16784	Lamp2	1.6252	2.63721e-10	1.33474e-09
	ENSMUSG00000028755	72269	Cda	1.62488	7.80043e-09	2.8316e-08
	ENSMUSG00000052609	263406	Plekhg3	1.62385	5.65896e-15	1.65813e-13
	ENSMUSG00000041945	211798	Mfsd9	1.62381	1.2385e-08	4.31991e-08
	ENSMUSG00000078439	72273	Smim24	1.62328	4.98143e-05	9.54654e-05
	ENSMUSG00000024511	80718	Rab27b	1.6219	2.62061e-12	2.37449e-11
	ENSMUSG00000000202	72014	Btbd17	1.62015	0.00569091	0.00831435
	ENSMUSG00000013338	74562	Fer1l4	1.61932	2.26483e-05	4.55992e-05
	ENSMUSG00000059970	15512	Hspa2	1.61928	6.04387e-10	2.80104e-09
	ENSMUSG00000041608	215446	Entpd3	1.61892	0.000976199	0.00158095
	ENSMUSG00000039217	16173	Il18	1.61891	5.7904e-05	0.000109953
	ENSMUSG00000040249	16971	Lrp1	1.61812	1.68764e-05	3.47182e-05
	ENSMUSG00000015094	18146	Npdc1	1.6141	1.10425e-16	9.13567e-15
	ENSMUSG00000068877	20342	Selenbp2	1.61332	1.13527e-05	2.39384e-05
	ENSMUSG00000036052	56323	Dnajb5	1.61324	1.30616e-11	9.54034e-11
	ENSMUSG00000040990	58194	Sh3kbp1	1.61249	0.000569066	0.000950546
	ENSMUSG00000028468	242406	Rgp1	1.60821	6.88164e-16	3.65356e-14
	ENSMUSG00000020937	72469	Plcd3	1.6054	2.94498e-12	2.62518e-11
	ENSMUSG00000002771	14814	Grin2d	1.60501	0.000103356	0.00018988
	ENSMUSG00000085069	100042178	Prdm16os	1.60475	1.23339e-06	3.01653e-06
	ENSMUSG00000000058	12390	Cav2	1.60348	3.65965e-10	1.78649e-09
	ENSMUSG00000024426	73242	Atat1	1.60262	3.19441e-10	1.58444e-09
	ENSMUSG00000022847	21832	Thpo	1.60183	0.00011682	0.0002131
	ENSMUSG00000024339	21355	Tap2	1.59999	9.78511e-07	2.4272e-06
	ENSMUSG00000026342	74150	Slc35f5	1.59988	1.43033e-13	2.11261e-12
	ENSMUSG00000057054	103844	Inca1	1.5983	3.37843e-05	6.6435e-05
	ENSMUSG00000030681	78388	Mvp	1.59439	7.99921e-12	6.23485e-11
	ENSMUSG00000022580	14787	Rhpn1	1.59401	0.000348059	0.000596982
	ENSMUSG00000087028	329358	Gm13387	1.59337	0.000822191	0.00134513
	ENSMUSG00000022620	11883	Arsa	1.59306	2.07352e-09	8.50229e-09
	ENSMUSG00000031539	64933	Ap3m2	1.59305	1.56121e-10	8.32779e-10
	ENSMUSG00000017390	11676	Aldoc	1.59145	4.37388e-05	8.46035e-05
	ENSMUSG00000023905	27279	Tnfrsf12a	1.59106	9.03734e-13	9.76897e-12
	ENSMUSG00000087476	69808	Rap1gapos	1.59049	2.32367e-06	5.45494e-06
	ENSMUSG00000042564	75729	Fam227a	1.5902	7.50991e-08	2.26496e-07
	ENSMUSG00000028300	73205	C9orf72	1.59017	1.70253e-11	1.19859e-10
	ENSMUSG00000053216	238555	Btn2a2	1.58894	0.00202149	0.0031431
	ENSMUSG00000030630	14085	Fah	1.58825	9.98569e-10	4.3919e-09
	ENSMUSG00000026880	13830	Stom	1.58697	2.77151e-08	9.0092e-08
	ENSMUSG00000001542	192657	Ell2	1.58579	1.24801e-14	3.0734e-13
	ENSMUSG00000026426	68724	Arl8a	1.58438	2.66415e-16	1.79377e-14
	ENSMUSG00000021186	23876	Fbln5	1.58246	0.00229894	0.00354792
	ENSMUSG00000052911	16779	Lamb2	1.58224	3.49069e-07	9.34542e-07
	ENSMUSG00000034708	14824	Grn	1.58177	3.51925e-15	1.16924e-13
	ENSMUSG00000004508	14389	Gab2	1.58114	3.40685e-14	6.74865e-13
	ENSMUSG00000029851	232748	Tcaf2	1.57965	2.29922e-06	5.40155e-06
	ENSMUSG00000007041	114584	Clic1	1.57958	1.53458e-16	1.19906e-14
	ENSMUSG00000054057	77940	A930004D18Rik	1.57939	7.58378e-10	3.44316e-09
	ENSMUSG00000032024	71566	Clmp	1.57897	2.62952e-09	1.059e-08
	ENSMUSG00000040322	229731	Slc25a24	1.57868	1.82086e-12	1.74477e-11
	ENSMUSG00000030122	69202	Ptms	1.57864	1.59344e-13	2.30248e-12
	ENSMUSG00000020334	30805	Slc22a4	1.57849	1.03132e-07	3.02817e-07
	ENSMUSG00000021298	56696	Gpr132	1.57816	1.35167e-07	3.88762e-07
	ENSMUSG00000073414	106722	Mpig6b	1.57773	5.40081e-05	0.000103066
	ENSMUSG00000028188	70951	Spata1	1.57736	2.30941e-06	5.42346e-06
	ENSMUSG00000030083	80283	Abtb1	1.57717	1.57534e-12	1.5506e-11
	ENSMUSG00000048612	226101	Myof	1.57696	1.27738e-11	9.36795e-11
	ENSMUSG00000098623	102465900	Mir8112	1.57648	2.58415e-05	5.16259e-05
	ENSMUSG00000031209	15203	Heph	1.57628	7.6134e-09	2.76768e-08
	ENSMUSG00000068923	229521	Syt11	1.575	1.23755e-07	3.58875e-07
	ENSMUSG00000026556	93840	Vangl2	1.57445	1.35245e-11	9.85568e-11
	ENSMUSG00000082361	12223	Btc	1.57201	3.48338e-12	3.02628e-11
	ENSMUSG00000039616	68591	Mocos	1.57131	2.19846e-11	1.48973e-10
	ENSMUSG00000031150	54648	Ccdc120	1.57115	8.13478e-14	1.3766e-12
	ENSMUSG00000091387	218476	Gcnt4	1.57045	7.84086e-06	1.68878e-05
	ENSMUSG00000040128	108767	Pnrc1	1.5666	1.36525e-09	5.81664e-09
	ENSMUSG00000041037	210146	Irgq	1.5653	2.09346e-15	8.03001e-14
	ENSMUSG00000026074	26921	Map4k4	1.5638	3.40724e-17	3.85079e-15
	ENSMUSG00000007030	27762	Vwa7	1.56365	1.39018e-05	2.8947e-05
	ENSMUSG00000030352	109246	Tspan9	1.56315	2.62295e-15	9.48607e-14
	ENSMUSG00000014837	74356	4931428F04Rik	1.56254	3.75086e-10	1.8275e-09
	ENSMUSG00000060671	54667	Atp8b2	1.56201	6.02408e-07	1.54295e-06
	ENSMUSG00000031749	20444	St3gal2	1.56126	1.19881e-06	2.94023e-06
	ENSMUSG00000032392	214424	Parp16	1.56052	9.43739e-09	3.37835e-08
	ENSMUSG00000029119	17160	Man2b2	1.56043	9.35607e-15	2.50643e-13
	ENSMUSG00000073102	381738	Drc1	1.56031	0.00138032	0.00218783
	ENSMUSG00000050106	217356	Tmc8	1.55886	1.36928e-11	9.95538e-11
	ENSMUSG00000033114	70484	Slc35d2	1.55841	5.45029e-10	2.55502e-09
	ENSMUSG00000027997	12368	Casp6	1.55792	6.48183e-11	3.81082e-10
	ENSMUSG00000060206	242466	Zfp462	1.55483	0.00446944	0.0066285
	ENSMUSG00000054855	223881	Rnd1	1.55352	2.5196e-05	5.0408e-05
	ENSMUSG00000092586	68468	Ly6g6c	1.55283	0.000448723	0.00075864
	ENSMUSG00000000325	11877	Arvcf	1.55283	3.56213e-12	3.08199e-11
	ENSMUSG00000031098	55925	Syt8	1.551	7.17213e-09	2.62005e-08
	ENSMUSG00000033502	229776	Cdc14a	1.54957	5.26349e-09	1.97819e-08
	ENSMUSG00000025357	13139	Dgka	1.54956	2.5638e-10	1.30279e-09
	ENSMUSG00000024308	21356	Tapbp	1.54879	3.25774e-10	1.61395e-09
	ENSMUSG00000002324	56739	Rec8	1.54825	4.22897e-08	1.33226e-07
	ENSMUSG00000031543	11733	Ank1	1.54639	0.00122786	0.0019634
	ENSMUSG00000072770	54137	Acrbp	1.54636	1.73622e-09	7.23167e-09
	ENSMUSG00000061111	192173	Mcrip1	1.54479	2.90774e-15	1.02403e-13
	ENSMUSG00000027463	69698	Slc52a3	1.54436	4.1095e-09	1.58737e-08
	ENSMUSG00000000544	59290	Gpa33	1.54176	9.72526e-12	7.40702e-11
	ENSMUSG00000038065	68235	Mturn	1.54013	4.5021e-05	8.69243e-05
	ENSMUSG00000074625	545481	Arhgap40	1.53903	2.14318e-08	7.12966e-08
	ENSMUSG00000061048	12560	Cdh3	1.53875	1.64935e-05	3.39748e-05
	ENSMUSG00000052605	67441	Isoc2b	1.53721	4.74787e-08	1.48465e-07
	ENSMUSG00000001552	16480	Jup	1.53688	1.40476e-15	6.06876e-14
	ENSMUSG00000044734	66222	Serpinb1a	1.53605	0.00105332	0.00169717
	ENSMUSG00000026655	66540	Fam107b	1.53557	1.81431e-11	1.2656e-10
	ENSMUSG00000029378	11839	Areg	1.53516	1.32327e-07	3.81113e-07
	ENSMUSG00000003378	14809	Grik5	1.53497	8.4915e-06	1.81665e-05
	ENSMUSG00000023909	76498	Paqr4	1.53349	2.32407e-12	2.14574e-11
	ENSMUSG00000015653	74051	Steap2	1.53245	5.02145e-14	9.32016e-13
	ENSMUSG00000033039	27008	Micall1	1.53213	2.22092e-12	2.06288e-11
	ENSMUSG00000031875	68119	Cmtm3	1.53177	9.24584e-05	0.000171177
	ENSMUSG00000024975	18569	Pdcd4	1.53142	4.74066e-09	1.80166e-08
	ENSMUSG00000028756	68943	Pink1	1.52841	8.45044e-13	9.25308e-12
	ENSMUSG00000046808	231287	Atp10d	1.52781	5.79633e-06	1.27136e-05
	ENSMUSG00000050777	170706	Tmem37	1.52725	0.000121401	0.000221011
	ENSMUSG00000031340	14404	Gabre	1.52642	2.4021e-08	7.88737e-08
	ENSMUSG00000026796	227737	Fam129b	1.52619	2.91239e-15	1.02403e-13
	ENSMUSG00000032036	67703	Kirrel3	1.52576	0.0027969	0.00427264
	ENSMUSG00000045725	78004	Prr15	1.52515	1.5725e-05	3.24817e-05
	ENSMUSG00000021819	268721	Zswim8	1.52491	4.06813e-18	8.4417e-16
	ENSMUSG00000006241	67119	Ccdc159	1.52484	8.04184e-06	1.72795e-05
	ENSMUSG00000044303	12578	Cdkn2a	1.52343	2.70561e-10	1.36554e-09
	ENSMUSG00000053581	100494	Zfand2a	1.52283	2.71897e-11	1.78034e-10
	ENSMUSG00000044712	625098	Slc38a6	1.52176	3.20881e-08	1.03168e-07
	ENSMUSG00000027954	13636	Efna1	1.52111	2.26342e-05	4.5578e-05
	ENSMUSG00000089736	100044509	Tgfbr3l	1.51993	7.30653e-06	1.58042e-05
	ENSMUSG00000054723	106639	Vmac	1.5198	1.29169e-11	9.45627e-11
	ENSMUSG00000019558	102857	Slc6a8	1.51943	3.21157e-08	1.03178e-07
	ENSMUSG00000032356	19417	Rasgrf1	1.51808	0.00182411	0.00285091
	ENSMUSG00000047227	217648	Gm527	1.51535	1.51586e-05	3.1419e-05
	ENSMUSG00000024789	16452	Jak2	1.51465	1.4429e-15	6.19128e-14
	ENSMUSG00000033713	71375	Foxn3	1.51461	2.93823e-07	7.97601e-07
	ENSMUSG00000021118	27260	Plek2	1.51454	4.17528e-12	3.53517e-11
	ENSMUSG00000046610	319888	Oacyl	1.51339	8.79452e-05	0.000163108
	ENSMUSG00000048249	77128	Crebrf	1.51321	1.11117e-09	4.82678e-09
	ENSMUSG00000047139	12484	Cd24a	1.51286	2.48889e-07	6.84042e-07
	ENSMUSG00000031357	67043	Syap1	1.5126	6.15747e-16	3.38875e-14
	ENSMUSG00000024759	109168	Atl3	1.5121	2.35291e-15	8.70852e-14
	ENSMUSG00000025464	212503	Paox	1.51021	1.36944e-13	2.04801e-12
	ENSMUSG00000019256	11622	Ahr	1.50992	1.37263e-11	9.9683e-11
	ENSMUSG00000015501	15273	Hivep2	1.50944	1.58801e-11	1.12485e-10
	ENSMUSG00000060771	211484	Tsga10	1.50883	5.64818e-10	2.63526e-09
	ENSMUSG00000022474	29858	Pmm1	1.5061	1.01126e-10	5.639e-10
	ENSMUSG00000026688	66447	Mgst3	1.50577	2.02589e-10	1.05555e-09
	ENSMUSG00000048827	244646	Pkd1l3	1.50302	2.03751e-05	4.13513e-05
	ENSMUSG00000040009	14687	Gnaz	1.50231	0.00172685	0.00270761
	ENSMUSG00000026712	17533	Mrc1	1.49928	7.60567e-05	0.00014231
	ENSMUSG00000038831	241308	Ralgps1	1.49774	1.08329e-13	1.69075e-12
	ENSMUSG00000085395	100503810	Gm13056	1.49769	2.00326e-06	4.74233e-06
	ENSMUSG00000026737	18718	Pip4k2a	1.49755	1.05242e-06	2.59983e-06
	ENSMUSG00000025498	54123	Irf7	1.49702	3.47396e-05	6.82393e-05
	ENSMUSG00000070000	74015	Fcho1	1.49699	2.79728e-05	5.5568e-05
	ENSMUSG00000050732	22320	Vamp8	1.49589	1.14581e-15	5.16147e-14
	ENSMUSG00000074384	621080	AI429214	1.49537	2.58325e-05	5.16161e-05
	ENSMUSG00000031078	13043	Cttn	1.4949	1.79223e-18	4.82682e-16
	ENSMUSG00000039474	22393	Wfs1	1.4947	2.998e-09	1.19373e-08
	ENSMUSG00000002043	67091	Trappc6a	1.4908	7.36537e-11	4.25906e-10
	ENSMUSG00000003546	74764	Klc4	1.48987	1.35513e-08	4.68156e-08
	ENSMUSG00000018736	83431	Ndel1	1.4896	4.15205e-14	7.95107e-13
	ENSMUSG00000059714	14251	Flot1	1.48925	2.87853e-07	7.82569e-07
	ENSMUSG00000034586	217310	Hid1	1.48909	3.13628e-15	1.07245e-13
	ENSMUSG00000026959	14810	Grin1	1.48875	0.000573434	0.000957084
	ENSMUSG00000005087	12505	Cd44	1.48588	2.42191e-15	8.91178e-14
	ENSMUSG00000060147	20719	Serpinb6a	1.48392	1.72162e-10	9.11812e-10
	ENSMUSG00000040680	73016	Kremen2	1.48234	0.00149254	0.00235547
	ENSMUSG00000003348	208228	Mob3a	1.48187	5.11726e-11	3.085e-10
	ENSMUSG00000043421	69573	Hilpda	1.4818	4.2308e-06	9.49697e-06
	ENSMUSG00000013523	76960	Bcas1	1.48097	1.01674e-07	2.98954e-07
	ENSMUSG00000023809	20112	Rps6ka2	1.47833	0.000302139	0.000522041
	ENSMUSG00000069833	66395	Ahnak	1.47795	5.64951e-07	1.45556e-06
	ENSMUSG00000068250	232566	Amn1	1.47794	1.84702e-11	1.28388e-10
	ENSMUSG00000040855	194590	Reps2	1.47749	3.1529e-05	6.22321e-05
	ENSMUSG00000070737	100039968	Tmem35b	1.47601	4.10559e-11	2.54998e-10
	ENSMUSG00000056671	77619	Prelid2	1.4748	3.855e-05	7.52222e-05
	ENSMUSG00000042293	434402	Gm5617	1.47418	3.13114e-06	7.18006e-06
	ENSMUSG00000021360	14538	Gcnt2	1.47225	9.97937e-14	1.61533e-12
	ENSMUSG00000046093	170638	Hpcal4	1.47216	1.69749e-07	4.80583e-07
	ENSMUSG00000038871	12183	Bpgm	1.47204	9.7745e-09	3.48916e-08
	ENSMUSG00000059326	12982	Csf2ra	1.47202	9.21876e-09	3.31038e-08
	ENSMUSG00000042851	78751	Zc3h6	1.47045	1.19471e-05	2.51249e-05
	ENSMUSG00000055415	319767	Atp10b	1.47028	2.38713e-13	3.24906e-12
	ENSMUSG00000029074	330010	Ttll10	1.4666	2.98728e-07	8.09181e-07
	ENSMUSG00000035429	545902	Ptprh	1.46584	0.00105377	0.00169767
	ENSMUSG00000047407	21815	Tgif1	1.46495	1.11569e-10	6.13814e-10
	ENSMUSG00000049721	53897	Gal3st1	1.46448	6.87515e-06	1.49195e-05
	ENSMUSG00000036908	54445	Unc93b1	1.46409	3.94848e-09	1.52843e-08
	ENSMUSG00000045039	269878	Megf8	1.46396	3.17154e-12	2.80345e-11
	ENSMUSG00000015962	69428	1700016C15Rik	1.46313	3.54871e-05	6.96103e-05
	ENSMUSG00000038651	637277	Sycp2l	1.46285	0.00060683	0.00100936
	ENSMUSG00000090031	654788	4732440D04Rik	1.46261	6.34854e-09	2.34696e-08
	ENSMUSG00000031214	94190	Ophn1	1.46213	1.27827e-12	1.30909e-11
	ENSMUSG00000008855	15184	Hdac5	1.46133	2.39586e-06	5.61503e-06
	ENSMUSG00000103088	93703	Pcdhgb6	1.46061	1.2951e-09	5.54393e-09
	ENSMUSG00000029428	13852	Stx2	1.46049	2.50968e-09	1.01559e-08
	ENSMUSG00000024193	21652	Phf1	1.46024	3.1074e-11	1.9946e-10
	ENSMUSG00000041895	52639	Wipi1	1.45866	3.96818e-15	1.2781e-13
	ENSMUSG00000041936	11603	Agrn	1.4585	1.48038e-12	1.46947e-11
	ENSMUSG00000001418	56700	Glmp	1.45836	2.87499e-13	3.77094e-12
	ENSMUSG00000026131	13518	Dst	1.45701	1.31002e-07	3.77901e-07
	ENSMUSG00000000958	20540	Slc7a7	1.45695	2.27582e-14	4.9497e-13
	ENSMUSG00000004568	102098	Arhgef18	1.45629	1.4024e-12	1.41128e-11
	ENSMUSG00000071669	74478	Snx29	1.45628	1.25479e-06	3.06684e-06
	ENSMUSG00000090946	72123	Ccdc71l	1.4554	4.41174e-09	1.68968e-08
	ENSMUSG00000055200	170742	Sertad3	1.45534	1.42472e-11	1.02817e-10
	ENSMUSG00000026029	12370	Casp8	1.44893	1.81106e-15	7.21661e-14
	ENSMUSG00000035910	195208	Dcdc2a	1.44793	0.00109179	0.0017567
	ENSMUSG00000039621	277360	Prex1	1.44691	3.34527e-05	6.58238e-05
	ENSMUSG00000020263	216190	Appl2	1.4461	9.43105e-08	2.79182e-07
	ENSMUSG00000020034	216198	Tcp11l2	1.44579	1.60466e-06	3.86449e-06
	ENSMUSG00000029166	100732	Mapre3	1.44575	2.46331e-06	5.76245e-06
	ENSMUSG00000038502	84113	Ptov1	1.4456	1.24599e-13	1.89793e-12
	ENSMUSG00000020882	12295	Cacnb1	1.44453	0.00409402	0.00610461
	ENSMUSG00000004709	18106	Cd244a	1.44374	3.2661e-05	6.4316e-05
	ENSMUSG00000039168	223453	Dap	1.44273	4.25859e-13	5.18319e-12
	ENSMUSG00000005413	15368	Hmox1	1.44191	4.88241e-06	1.08405e-05
	ENSMUSG00000026879	227753	Gsn	1.43824	1.23327e-09	5.30255e-09
	ENSMUSG00000038256	77578	Bcl9	1.43818	5.15809e-10	2.4317e-09
	ENSMUSG00000039202	54608	Abhd2	1.43724	1.91327e-13	2.68494e-12
	ENSMUSG00000031906	58994	Smpd3	1.43649	4.76063e-11	2.89991e-10
	ENSMUSG00000036661	105841	Dennd3	1.43639	1.7292e-11	1.21264e-10
	ENSMUSG00000024754	83921	Cemip2	1.43519	5.5977e-15	1.64781e-13
	ENSMUSG00000024521	58801	Pmaip1	1.43351	3.20975e-08	1.03172e-07
	ENSMUSG00000023266	107971	Frs3	1.43325	9.685e-07	2.40331e-06
	ENSMUSG00000025213	107250	Kazald1	1.43314	0.000190562	0.000338307
	ENSMUSG00000059401	333639	Mamld1	1.4329	1.44179e-05	2.99576e-05
	ENSMUSG00000043664	434325	Tmem221	1.43097	0.00355934	0.00535212
	ENSMUSG00000058317	218793	Ube2e2	1.42757	5.70338e-10	2.6571e-09
	ENSMUSG00000039530	80286	Tusc3	1.4275	1.88645e-16	1.38714e-14
	ENSMUSG00000022843	12724	Clcn2	1.42608	2.71234e-10	1.36839e-09
	ENSMUSG00000029570	16848	Lfng	1.424	1.26982e-13	1.92496e-12
	ENSMUSG00000040631	114255	Dok4	1.42389	2.37541e-08	7.80986e-08
	ENSMUSG00000029102	54426	Hgfac	1.42358	3.27262e-10	1.61879e-09
	ENSMUSG00000002668	70785	Dennd1c	1.42088	1.47348e-11	1.05673e-10
	ENSMUSG00000043432	243813	Leng9	1.42076	1.24429e-07	3.60336e-07
	ENSMUSG00000026223	64294	Itm2c	1.42015	4.69991e-14	8.81354e-13
	ENSMUSG00000031286	320302	Glt28d2	1.41987	1.58371e-07	4.50485e-07
	ENSMUSG00000027356	241639	Fermt1	1.41795	9.64134e-14	1.57942e-12
	ENSMUSG00000020042	74007	Btbd11	1.41769	0.000673273	0.00111432
	ENSMUSG00000071573	67795	Rnls	1.4154	1.68082e-05	3.46005e-05
	ENSMUSG00000006932	12387	Ctnnb1	1.41523	4.83099e-11	2.94011e-10
	ENSMUSG00000004891	18008	Nes	1.41466	2.71452e-05	5.40512e-05
	ENSMUSG00000020828	18806	Pld2	1.41383	1.89857e-16	1.38714e-14
	ENSMUSG00000017314	50997	Mpp2	1.41252	0.000230814	0.000404941
	ENSMUSG00000024937	114601	Ehbp1l1	1.41244	2.03673e-13	2.83931e-12
	ENSMUSG00000032715	228775	Trib3	1.41124	1.20953e-06	2.96365e-06
	ENSMUSG00000028358	72701	Zfp618	1.4096	6.71391e-15	1.92273e-13
	ENSMUSG00000071001	100039781	Hrct1	1.40944	0.00201008	0.00312613
	ENSMUSG00000028164	110173	Manba	1.40894	2.09512e-12	1.97029e-11
	ENSMUSG00000026014	77300	Raph1	1.40713	1.35556e-11	9.86697e-11
	ENSMUSG00000039518	386463	Cdsn	1.40621	2.65128e-07	7.25463e-07
	ENSMUSG00000022598	72373	Psca	1.40601	4.26787e-05	8.273e-05
	ENSMUSG00000020100	71279	Slc29a3	1.40531	1.30713e-13	1.97443e-12
	ENSMUSG00000079652	245884	Fam71f2	1.40498	0.00575057	0.0083986
	ENSMUSG00000051735	320435	Rinl	1.40493	0.00235886	0.00363547
	ENSMUSG00000025278	286940	Flnb	1.4046	3.77343e-10	1.83708e-09
	ENSMUSG00000024524	14680	Gnal	1.4043	9.16931e-08	2.72198e-07
	ENSMUSG00000035547	12337	Capn5	1.40403	1.72604e-12	1.67163e-11
	ENSMUSG00000033187	212998	BC016579	1.40292	6.34387e-11	3.73665e-10
	ENSMUSG00000000711	19344	Rab5b	1.40168	3.26289e-15	1.10432e-13
	ENSMUSG00000026209	13437	Dnpep	1.40163	3.13209e-16	2.01249e-14
	ENSMUSG00000026773	170768	Pfkfb3	1.40153	1.92557e-05	3.9262e-05
	ENSMUSG00000030747	67800	Dgat2	1.40054	1.28359e-07	3.70698e-07
	ENSMUSG00000029060	76580	Mib2	1.40018	8.60389e-11	4.89915e-10
	ENSMUSG00000026277	59041	Stk25	1.40001	8.74132e-17	7.63087e-15
	ENSMUSG00000030095	74122	Tmem43	1.39961	3.87438e-13	4.75673e-12
	ENSMUSG00000051000	229488	Fam160a1	1.39959	8.42728e-14	1.41315e-12
	ENSMUSG00000046550	278240	Spin2c	1.39956	0.000873518	0.00142469
	ENSMUSG00000050379	56526	Sept6	1.39873	4.94253e-12	4.09173e-11
	ENSMUSG00000003865	14936	Gys1	1.39859	6.83128e-10	3.13412e-09
	ENSMUSG00000033467	57914	Crlf2	1.39842	4.63328e-08	1.4524e-07
	ENSMUSG00000090622	320700	A930033H14Rik	1.39714	0.000217685	0.000383182
	ENSMUSG00000043279	384309	Trim56	1.39585	2.31587e-15	8.62183e-14
	ENSMUSG00000038167	213522	Plekhg6	1.39502	6.89561e-09	2.52926e-08
	ENSMUSG00000027907	20195	S100a11	1.39497	3.09973e-12	2.74764e-11
	ENSMUSG00000054509	328417	Parp4	1.39432	3.30846e-13	4.19204e-12
	ENSMUSG00000028542	14664	Slc6a9	1.39417	5.47637e-07	1.41469e-06
	ENSMUSG00000073643	69368	Wdfy1	1.39353	1.56074e-15	6.54165e-14
	ENSMUSG00000055980	16367	Irs1	1.39324	0.00336638	0.00507825
	ENSMUSG00000053080	108899	2700081O15Rik	1.39167	4.30231e-07	1.13102e-06
	ENSMUSG00000066152	20530	Slc31a2	1.39136	2.11483e-12	1.98372e-11
	ENSMUSG00000068220	16852	Lgals1	1.39001	6.85425e-06	1.48767e-05
	ENSMUSG00000028121	29815	Bcar3	1.38969	1.15027e-12	1.19345e-11
	ENSMUSG00000008090	116701	Fgfrl1	1.38942	2.31181e-11	1.55406e-10
	ENSMUSG00000036036	22715	Zfp57	1.38847	2.19904e-10	1.13383e-09
	ENSMUSG00000037606	79196	Osbpl5	1.38847	3.01393e-13	3.90409e-12
	ENSMUSG00000034445	225912	Cyb561a3	1.38816	2.34276e-11	1.5682e-10
	ENSMUSG00000006301	69660	Tmbim1	1.38811	7.35976e-15	2.06563e-13
	ENSMUSG00000040111	235283	Gramd1b	1.38734	1.87854e-11	1.30079e-10
	ENSMUSG00000063296	320709	Tmem117	1.38372	6.45354e-05	0.000121742
	ENSMUSG00000019461	70310	Plscr3	1.38339	6.57895e-18	1.22465e-15
	ENSMUSG00000020407	22271	Upp1	1.38158	3.27886e-09	1.29497e-08
	ENSMUSG00000034744	56174	Nagk	1.38063	2.3341e-14	5.02466e-13
	ENSMUSG00000040711	268396	Sh3pxd2b	1.37884	5.79676e-11	3.44787e-10
	ENSMUSG00000037824	52588	Tspan14	1.37876	5.34817e-15	1.6042e-13
	ENSMUSG00000041605	67313	Inava	1.37866	6.0271e-16	3.3461e-14
	ENSMUSG00000035235	66597	Trim13	1.37749	1.25129e-08	4.36092e-08
	ENSMUSG00000019087	54411	Atp6ap1	1.37717	4.17225e-18	8.518e-16
	ENSMUSG00000027900	67171	Dram2	1.37687	2.12406e-12	1.98716e-11
	ENSMUSG00000021477	13039	Ctsl	1.37535	3.03663e-08	9.79952e-08
	ENSMUSG00000036136	104943	Fam110c	1.37493	8.54167e-10	3.81916e-09
	ENSMUSG00000039607	207181	Rbms3	1.37482	8.80277e-10	3.91791e-09
	ENSMUSG00000014791	234683	Elmo3	1.37297	1.1917e-12	1.23139e-11
	ENSMUSG00000049191	331474	Rtl5	1.37184	0.00232926	0.00359164
	ENSMUSG00000028988	67087	Ctnnbip1	1.37169	1.21337e-08	4.24748e-08
	ENSMUSG00000089832	192192	Shkbp1	1.37167	4.4686e-15	1.40705e-13
	ENSMUSG00000073856	434232	Iqck	1.37099	1.26664e-07	3.66304e-07
	ENSMUSG00000030539	20352	Sema4b	1.37073	5.28952e-11	3.17171e-10
	ENSMUSG00000054065	56460	Pkp3	1.36595	7.06337e-16	3.68242e-14
	ENSMUSG00000032846	67263	Zswim6	1.36595	1.25365e-14	3.0813e-13
	ENSMUSG00000074364	259300	Ehd2	1.36431	6.62679e-08	2.01785e-07
	ENSMUSG00000041351	110351	Rap1gap	1.36335	6.82218e-09	2.50523e-08
	ENSMUSG00000086330	69320	1700007J10Rik	1.35762	0.00283791	0.00433268
	ENSMUSG00000053477	21413	Tcf4	1.3568	4.18697e-07	1.10299e-06
	ENSMUSG00000024750	22682	Zfand5	1.35641	2.3775e-08	7.81471e-08
	ENSMUSG00000020232	15353	Hmg20b	1.35624	1.55082e-13	2.26156e-12
	ENSMUSG00000067336	12168	Bmpr2	1.35548	6.37353e-14	1.13309e-12
	ENSMUSG00000019916	18451	P4ha1	1.35534	0.000162523	0.000290969
	ENSMUSG00000046804	53906	Phgr1	1.35444	6.89024e-05	0.000129536
	ENSMUSG00000032643	14201	Fhl3	1.35381	1.37197e-12	1.38378e-11
	ENSMUSG00000028063	16905	Lmna	1.35321	9.46836e-13	1.01396e-11
	ENSMUSG00000100017	100503842	2410022M11Rik	1.35163	1.71863e-05	3.53067e-05
	ENSMUSG00000036959	320376	Bcorl1	1.35148	1.50921e-12	1.49481e-11
	ENSMUSG00000019975	67454	Ikbip	1.35125	1.74122e-10	9.21034e-10
	ENSMUSG00000028159	26377	Dapp1	1.35102	1.92794e-11	1.33209e-10
	ENSMUSG00000040415	80904	Dtx3	1.34927	0.000778917	0.0012783
	ENSMUSG00000025227	75146	Mfsd13a	1.34912	3.16131e-07	8.52852e-07
	ENSMUSG00000061689	228836	Dlgap4	1.3484	2.37208e-13	3.23205e-12
	ENSMUSG00000022558	223658	Mroh1	1.34709	7.43231e-14	1.28522e-12
	ENSMUSG00000067925	66158	Rtl8a	1.34706	0.000890951	0.00145088
	ENSMUSG00000032359	13036	Ctsh	1.34478	4.63806e-14	8.72712e-13
	ENSMUSG00000029552	21753	Tes	1.34463	1.54001e-17	2.23709e-15
	ENSMUSG00000032357	26944	Tinag	1.34443	0.00322557	0.00487746
	ENSMUSG00000013236	19280	Ptprs	1.34381	1.21568e-08	4.2532e-08
	ENSMUSG00000059013	27387	Sh2d3c	1.3437	6.83474e-07	1.73549e-06
	ENSMUSG00000049807	58996	Arhgap23	1.34342	1.1241e-10	6.17841e-10
	ENSMUSG00000024383	26405	Map3k2	1.34289	1.94311e-11	1.34015e-10
	ENSMUSG00000030720	12752	Cln3	1.34086	2.31691e-11	1.55584e-10
	ENSMUSG00000035914	102657	Cd276	1.34027	2.00128e-16	1.4312e-14
	ENSMUSG00000085795	353310	Zfp703	1.34008	8.90311e-11	5.05362e-10
	ENSMUSG00000030659	53322	Nucb2	1.3379	1.33404e-09	5.70097e-09
	ENSMUSG00000023966	75564	Rsph9	1.33537	0.00128797	0.00205303
	ENSMUSG00000020669	24057	Sh3yl1	1.33473	7.80169e-13	8.60225e-12
	ENSMUSG00000016526	226419	Dyrk3	1.33431	3.92152e-15	1.26953e-13
	ENSMUSG00000037816	109082	Fbxw17	1.33427	3.76399e-09	1.46328e-08
	ENSMUSG00000051790	216856	Nlgn2	1.33322	1.78494e-07	5.03203e-07
	ENSMUSG00000039960	69581	Rhou	1.33299	5.5701e-10	2.60459e-09
	ENSMUSG00000035781	109284	R3hdm4	1.33215	3.94246e-12	3.36052e-11
	ENSMUSG00000004952	54153	Rasa4	1.33205	0.00176971	0.00277034
	ENSMUSG00000031799	326618	Tpm4	1.33007	7.28439e-14	1.26991e-12
	ENSMUSG00000027276	16449	Jag1	1.32936	3.1675e-06	7.2595e-06
	ENSMUSG00000018567	56486	Gabarap	1.32933	1.04279e-15	4.87071e-14
	ENSMUSG00000040511	52118	Pvr	1.32927	2.04335e-11	1.39809e-10
	ENSMUSG00000033416	68778	Gucd1	1.32861	8.10226e-09	2.93611e-08
	ENSMUSG00000017631	109934	Abr	1.32859	7.65286e-08	2.30588e-07
	ENSMUSG00000024781	16889	Lipa	1.32817	7.84041e-05	0.000146377
	ENSMUSG00000034007	244891	Scaper	1.32468	3.38789e-14	6.72161e-13
	ENSMUSG00000028073	73182	Pear1	1.32428	3.24824e-05	6.39842e-05
	ENSMUSG00000039942	19219	Ptger4	1.32392	1.71875e-05	3.53067e-05
	ENSMUSG00000031434	75746	Morc4	1.32289	5.65707e-12	4.5902e-11
	ENSMUSG00000043542	67306	Zc2hc1a	1.32259	6.55005e-11	3.84023e-10
	ENSMUSG00000035621	59090	Midn	1.32184	7.32703e-16	3.78553e-14
	ENSMUSG00000060376	12039	Bckdha	1.32081	8.39014e-14	1.41227e-12
	ENSMUSG00000040287	237611	Stac3	1.32064	0.0001044	0.000191631
	ENSMUSG00000037386	116838	Rims2	1.32008	2.70521e-06	6.27958e-06
	ENSMUSG00000019066	19340	Rab3d	1.31841	1.79227e-09	7.44311e-09
	ENSMUSG00000048696	237400	Mex3d	1.31749	4.48022e-11	2.75428e-10
	ENSMUSG00000040913	30838	Fbxw4	1.31737	1.10421e-09	4.79982e-09
	ENSMUSG00000031828	234796	Klhl36	1.31723	4.06114e-07	1.07073e-06
	ENSMUSG00000019796	237253	Lrp11	1.31712	1.01472e-09	4.45366e-09
	ENSMUSG00000058881	329003	Zfp516	1.31698	1.86184e-10	9.8074e-10
	ENSMUSG00000023017	11419	Asic1	1.31477	3.28251e-09	1.29601e-08
	ENSMUSG00000025408	13198	Ddit3	1.31469	0.00035452	0.000607077
	ENSMUSG00000026437	18557	Cdk18	1.31429	1.36454e-10	7.39105e-10
	ENSMUSG00000067377	56496	Tspan6	1.31407	0.00176194	0.00276023
	ENSMUSG00000056870	70676	Gulp1	1.31138	6.06928e-05	0.000114938
	ENSMUSG00000030590	73833	Fam98c	1.31109	2.02721e-10	1.05555e-09
	ENSMUSG00000097800	100038636	B230344G16Rik	1.31086	0.00013681	0.00024764
	ENSMUSG00000050503	74165	Fbxl22	1.31039	3.96369e-05	7.72477e-05
	ENSMUSG00000024901	240518	Peli3	1.31021	0.00118716	0.00190119
	ENSMUSG00000050530	269233	Fam171a1	1.30991	1.27191e-07	3.67576e-07
	ENSMUSG00000075254	77446	Heg1	1.30981	0.00050911	0.000856387
	ENSMUSG00000000296	21987	Tpd52l1	1.30886	6.92261e-06	1.50148e-05
	ENSMUSG00000029135	14284	Fosl2	1.30849	1.39692e-10	7.54363e-10
	ENSMUSG00000029207	11787	Apbb2	1.30847	2.84303e-10	1.42859e-09
	ENSMUSG00000007817	328365	Zmiz1	1.30829	1.01049e-09	4.4366e-09
	ENSMUSG00000042622	17133	Maff	1.30683	1.12556e-09	4.88257e-09
	ENSMUSG00000039623	231855	Ap5z1	1.30575	1.98524e-13	2.77058e-12
	ENSMUSG00000029098	80911	Acox3	1.30484	1.53621e-10	8.21517e-10
	ENSMUSG00000019302	11975	Atp6v0a1	1.30347	3.43001e-09	1.34694e-08
	ENSMUSG00000040462	216440	Os9	1.30335	6.87692e-17	6.448e-15
	ENSMUSG00000024773	329015	Atg2a	1.30043	7.82193e-13	8.61705e-12
	ENSMUSG00000034343	67921	Ube2f	1.30015	7.04322e-13	7.86877e-12
	ENSMUSG00000027381	12125	Bcl2l11	1.30007	4.01315e-10	1.94323e-09
	ENSMUSG00000022952	12394	Runx1	1.29971	2.39146e-10	1.22012e-09
	ENSMUSG00000031728	75871	Zfp821	1.29872	1.52842e-11	1.09304e-10
	ENSMUSG00000046352	14619	Gjb2	1.29846	0.000417914	0.000709871
	ENSMUSG00000057895	22646	Zfp105	1.29833	6.91562e-05	0.000129975
	ENSMUSG00000061601	26875	Pclo	1.29826	0.000244819	0.00042791
	ENSMUSG00000038260	68667	Trpm4	1.29808	1.12262e-11	8.38359e-11
	ENSMUSG00000031119	14735	Gpc4	1.29585	3.60487e-13	4.48677e-12
	ENSMUSG00000039110	104601	Mycbpap	1.29499	3.89896e-05	7.60214e-05
	ENSMUSG00000069633	69129	Pex11g	1.29464	1.65422e-09	6.90606e-09
	ENSMUSG00000046694	100342	Tent5b	1.29423	4.82007e-07	1.25903e-06
	ENSMUSG00000002058	22248	Unc119	1.29344	1.02095e-08	3.63216e-08
	ENSMUSG00000016933	18803	Plcg1	1.29265	6.47319e-16	3.50161e-14
	ENSMUSG00000032000	11796	Birc3	1.29249	4.6639e-11	2.8514e-10
	ENSMUSG00000054161	73813	Fam83e	1.29228	5.03895e-09	1.89902e-08
	ENSMUSG00000040721	239102	Zfhx2	1.29208	4.62995e-07	1.21162e-06
	ENSMUSG00000029149	69815	Krtcap3	1.2911	6.31077e-16	3.45808e-14
	ENSMUSG00000060487	320825	Samd5	1.291	1.06833e-07	3.12812e-07
	ENSMUSG00000040209	170753	Zfp704	1.2898	0.000315012	0.000542729
	ENSMUSG00000028456	22249	Unc13b	1.28942	3.87833e-15	1.25877e-13
	ENSMUSG00000049047	71703	Armcx3	1.28828	0.000550004	0.000920284
	ENSMUSG00000031367	108012	Ap1s2	1.28729	8.20646e-08	2.45806e-07
	ENSMUSG00000042207	75605	Kdm5b	1.28685	4.00504e-12	3.40469e-11
	ENSMUSG00000020400	57783	Tnip1	1.28668	1.42514e-09	6.03124e-09
	ENSMUSG00000028419	76959	Chmp5	1.28418	9.23341e-17	7.89706e-15
	ENSMUSG00000015305	70097	Sash1	1.28394	3.69965e-11	2.33102e-10
	ENSMUSG00000038497	234076	Tmco3	1.28364	6.12938e-09	2.27118e-08
	ENSMUSG00000042515	245631	Pwwp3b	1.28152	0.000668071	0.00110614
	ENSMUSG00000070563	69363	Spaca4	1.28005	5.58393e-06	1.22946e-05
	ENSMUSG00000053040	68318	Aph1c	1.27895	4.53367e-06	1.0123e-05
	ENSMUSG00000029672	27999	Fam3c	1.27889	1.0846e-13	1.69075e-12
	ENSMUSG00000031822	382034	Gse1	1.27818	4.79175e-12	3.98253e-11
	ENSMUSG00000032501	211770	Trib1	1.27781	2.29817e-11	1.54818e-10
	ENSMUSG00000004451	64143	Ralb	1.27688	6.34607e-12	5.06752e-11
	ENSMUSG00000004936	26395	Map2k1	1.27655	1.50146e-09	6.31829e-09
	ENSMUSG00000034765	240672	Dusp5	1.27438	3.09725e-06	7.11165e-06
	ENSMUSG00000058254	21912	Tspan7	1.2733	1.00487e-12	1.06466e-11
	ENSMUSG00000063172	72938	Hspb11	1.2728	4.74113e-09	1.80166e-08
	ENSMUSG00000004044	19285	Cavin1	1.27259	1.99711e-07	5.59155e-07
	ENSMUSG00000048003	329954	Catsper4	1.27071	9.49594e-05	0.000175525
	ENSMUSG00000030330	28019	Ing4	1.27027	1.04055e-14	2.67867e-13
	ENSMUSG00000015133	233328	Lrrk1	1.2697	1.7986e-13	2.54377e-12
	ENSMUSG00000020300	67579	Cpeb4	1.26945	9.10476e-09	3.27316e-08
	ENSMUSG00000072772	14790	Grcc10	1.26922	5.9008e-07	1.51444e-06
	ENSMUSG00000042046	213452	Dstyk	1.26866	2.20545e-10	1.13634e-09
	ENSMUSG00000030465	234353	Psd3	1.26856	1.08789e-11	8.15304e-11
	ENSMUSG00000022433	27373	Csnk1e	1.26781	8.06855e-08	2.41961e-07
	ENSMUSG00000007908	208982	Hmgcll1	1.26458	8.25883e-07	2.06928e-06
	ENSMUSG00000018411	17762	Mapt	1.26449	1.79207e-08	6.07337e-08
	ENSMUSG00000032540	67469	Abhd5	1.26441	1.40127e-10	7.56066e-10
	ENSMUSG00000032308	71742	Ulk3	1.26427	2.89328e-11	1.87331e-10
	ENSMUSG00000003346	216169	Abhd17a	1.26378	5.34711e-15	1.6042e-13
	ENSMUSG00000000706	12231	Btn1a1	1.26037	7.61497e-06	1.64348e-05
	ENSMUSG00000007837	65116	Prrg2	1.26021	2.43069e-15	8.91676e-14
	ENSMUSG00000029470	18438	P2rx4	1.25914	2.54012e-12	2.31133e-11
	ENSMUSG00000025202	30049	Scd3	1.25889	1.13046e-05	2.38489e-05
	ENSMUSG00000027456	228765	Sdcbp2	1.25876	2.3915e-07	6.5975e-07
	ENSMUSG00000038604	75687	Ripor1	1.25776	1.09225e-13	1.70058e-12
	ENSMUSG00000000303	12550	Cdh1	1.25753	2.40019e-14	5.11475e-13
	ENSMUSG00000031558	20563	Slit2	1.25728	0.000667297	0.001105
	ENSMUSG00000029403	53886	Cdkl2	1.25717	1.184e-08	4.1573e-08
	ENSMUSG00000052396	233549	Mogat2	1.25591	0.00151802	0.00239382
	ENSMUSG00000036731	67859	Cysrt1	1.25579	1.93663e-05	3.94684e-05
	ENSMUSG00000053716	235584	Dusp7	1.25554	1.09769e-09	4.77312e-09
	ENSMUSG00000063605	234582	Ccdc102a	1.25501	5.62824e-05	0.000107115
	ENSMUSG00000040852	213556	Plekhh2	1.25475	1.08467e-05	2.29364e-05
	ENSMUSG00000001288	19411	Rarg	1.25381	0.000110246	0.000201836
	ENSMUSG00000039208	210029	Metrnl	1.25287	9.31765e-06	1.98457e-05
	ENSMUSG00000005580	11515	Adcy9	1.25271	1.58622e-05	3.27329e-05
	ENSMUSG00000006218	277743	Fam131c	1.25165	0.000617725	0.00102654
	ENSMUSG00000024486	15200	Hbegf	1.25156	1.96189e-07	5.4966e-07
	ENSMUSG00000040883	235043	Tmem205	1.25101	7.37456e-09	2.68625e-08
	ENSMUSG00000026123	226971	Plekhb2	1.25064	1.17056e-14	2.90533e-13
	ENSMUSG00000006575	51799	Rundc3a	1.25047	1.18836e-07	3.45719e-07
	ENSMUSG00000020262	110532	Adarb1	1.2493	0.000188851	0.000335459
	ENSMUSG00000033792	11977	Atp7a	1.24929	9.0381e-14	1.49548e-12
	ENSMUSG00000025500	72000	Lmntd2	1.24889	1.0403e-09	4.55804e-09
	ENSMUSG00000010660	18799	Plcd1	1.24781	2.28234e-05	4.59153e-05
	ENSMUSG00000038451	14794	Spsb2	1.24729	5.89132e-08	1.80781e-07
	ENSMUSG00000024425	65113	Ndfip1	1.24616	3.48131e-12	3.02628e-11
	ENSMUSG00000054520	24055	Sh3bp2	1.24586	2.84359e-13	3.74545e-12
	ENSMUSG00000026107	109019	Nabp1	1.24575	5.95585e-12	4.80185e-11
	ENSMUSG00000020205	21664	Phlda1	1.24494	1.29195e-15	5.66423e-14
	ENSMUSG00000004661	56380	Arid3b	1.24317	5.99039e-09	2.22626e-08
	ENSMUSG00000054519	237775	Zfp867	1.24283	5.80527e-10	2.6996e-09
	ENSMUSG00000024900	12894	Cpt1a	1.24252	4.20377e-05	8.15874e-05
	ENSMUSG00000037622	230796	Wdtc1	1.24147	2.86667e-13	3.76413e-12
	ENSMUSG00000018042	109754	Cyb5r3	1.24116	5.01687e-15	1.5339e-13
	ENSMUSG00000017057	16164	Il13ra1	1.24039	6.05731e-08	1.85425e-07
	ENSMUSG00000037375	226861	Hhat	1.23999	2.74732e-05	5.46442e-05
	ENSMUSG00000057421	76130	Las1l	1.23909	1.87811e-11	1.30079e-10
	ENSMUSG00000032175	54721	Tyk2	1.23841	9.88025e-14	1.60549e-12
	ENSMUSG00000023074	70380	Mospd1	1.23821	3.36311e-08	1.07555e-07
	ENSMUSG00000063065	26417	Mapk3	1.23809	1.04636e-11	7.8932e-11
	ENSMUSG00000091586	208285	Cyp4f17	1.23731	4.07047e-08	1.28585e-07
	ENSMUSG00000020773	217333	Trim47	1.23609	0.000251547	0.000438639
	ENSMUSG00000041189	11443	Chrnb1	1.23595	1.26197e-11	9.26566e-11
	ENSMUSG00000028709	100465	Mob3c	1.23394	3.47738e-11	2.20746e-10
	ENSMUSG00000063354	72027	Slc39a4	1.23321	3.23229e-09	1.27857e-08
	ENSMUSG00000054582	381404	Pabpc1l	1.23251	6.77385e-05	0.000127537
	ENSMUSG00000054792	270201	Klhl18	1.23165	5.69176e-11	3.38882e-10
	ENSMUSG00000049307	14345	Fut4	1.22929	1.94295e-06	4.61078e-06
	ENSMUSG00000022681	18203	Ntan1	1.22861	1.72115e-14	3.93966e-13
	ENSMUSG00000031532	67887	Saraf	1.22847	3.06738e-16	1.99482e-14
	ENSMUSG00000074818	100503041	Pdzd7	1.22807	1.32036e-08	4.57016e-08
	ENSMUSG00000000056	67608	Narf	1.22805	1.48763e-10	7.979e-10
	ENSMUSG00000034853	329910	Acot11	1.22791	5.7529e-06	1.26292e-05
	ENSMUSG00000040389	99512	Wdr47	1.22693	4.57022e-13	5.50427e-12
	ENSMUSG00000043336	78749	Filip1l	1.2266	1.40121e-09	5.94388e-09
	ENSMUSG00000034422	547253	Parp14	1.2262	0.000145893	0.000263289
	ENSMUSG00000103567	93713	Pcdhga5	1.22585	0.00278817	0.00425982
	ENSMUSG00000020440	11844	Arf5	1.22435	1.76046e-14	4.01512e-13
	ENSMUSG00000034686	432763	Prr7	1.22336	0.00583785	0.00851822
	ENSMUSG00000052928	269037	Ctif	1.22305	5.66718e-08	1.74538e-07
	ENSMUSG00000052534	18514	Pbx1	1.22138	8.92849e-07	2.22737e-06
	ENSMUSG00000027078	56791	Ube2l6	1.22058	1.01166e-05	2.14535e-05
	ENSMUSG00000028943	56226	Espn	1.22005	0.000982288	0.00158947
	ENSMUSG00000045467	269954	Ttll13	1.21869	0.00208225	0.00323282
	ENSMUSG00000025429	19201	Pstpip2	1.21816	0.000725494	0.00119496
	ENSMUSG00000034438	76074	Gbp8	1.21697	0.00147961	0.00233615
	ENSMUSG00000046556	79233	Zfp319	1.21659	2.94394e-12	2.62518e-11
	ENSMUSG00000018001	19159	Cyth3	1.21644	7.78438e-10	3.52525e-09
	ENSMUSG00000055447	16423	Cd47	1.2163	3.85847e-12	3.3045e-11
	ENSMUSG00000025572	217353	Tmc6	1.21622	3.61551e-14	7.07343e-13
	ENSMUSG00000044952	622320	Kctd21	1.2158	1.96214e-08	6.58103e-08
	ENSMUSG00000038807	380711	Rap1gap2	1.21533	1.49107e-07	4.26049e-07
	ENSMUSG00000090952	115488819	LOC115488819	1.21441	2.85187e-06	6.59205e-06
	ENSMUSG00000037820	21817	Tgm2	1.21422	0.000147657	0.000266131
	ENSMUSG00000037822	68552	Smim14	1.21401	2.29401e-09	9.34513e-09
	ENSMUSG00000002332	52585	Dhrs1	1.21388	1.81571e-11	1.2656e-10
	ENSMUSG00000054693	11487	Adam10	1.21385	7.31369e-14	1.26991e-12
	ENSMUSG00000037679	70435	Inf2	1.21378	9.55927e-11	5.37306e-10
	ENSMUSG00000032599	76500	Ip6k2	1.21363	1.38002e-13	2.05751e-12
	ENSMUSG00000028048	14466	Gba	1.21328	1.8546e-13	2.61421e-12
	ENSMUSG00000036718	231830	Micall2	1.2126	3.23967e-11	2.07109e-10
	ENSMUSG00000035212	230514	Leprot	1.21255	2.24657e-14	4.8945e-13
	ENSMUSG00000021701	20620	Plk2	1.21203	4.28478e-11	2.65087e-10
	ENSMUSG00000000420	14423	Galnt1	1.21134	3.79497e-11	2.37967e-10
	ENSMUSG00000064307	69358	Lrrc51	1.21056	1.98713e-08	6.65778e-08
	ENSMUSG00000042331	432572	Specc1	1.21048	7.2974e-10	3.32747e-09
	ENSMUSG00000025025	17859	Mxi1	1.21009	1.9978e-07	5.59225e-07
	ENSMUSG00000031145	54630	Prickle3	1.20858	3.44344e-09	1.3507e-08
	ENSMUSG00000006281	21745	Tep1	1.2077	0.000111493	0.000203971
	ENSMUSG00000028949	66993	Smarcd3	1.20665	0.000268928	0.000467466
	ENSMUSG00000026305	16978	Lrrfip1	1.20514	7.68118e-13	8.49156e-12
	ENSMUSG00000074277	232970	Phldb3	1.20494	1.43789e-10	7.73514e-10
	ENSMUSG00000034591	338365	Slc41a2	1.20477	0.00284953	0.00434728
	ENSMUSG00000029673	319974	Auts2	1.20417	0.000349674	0.000599265
	ENSMUSG00000027215	12521	Cd82	1.20408	1.86816e-07	5.25258e-07
	ENSMUSG00000001143	214895	Lman2l	1.20306	5.501e-13	6.42952e-12
	ENSMUSG00000032890	242662	Rims3	1.20278	0.0064123	0.00930066
	ENSMUSG00000052229	574402	Gpr17	1.2026	0.000134607	0.00024379
	ENSMUSG00000021013	76260	Ttc8	1.20226	9.67775e-06	2.0578e-05
	ENSMUSG00000028841	194231	Cnksr1	1.20132	2.96074e-12	2.63737e-11
	ENSMUSG00000029156	24051	Sgcb	1.19962	3.07169e-12	2.72748e-11
	ENSMUSG00000040652	18247	Oaz2	1.19916	2.48765e-13	3.37138e-12
	ENSMUSG00000004221	16151	Ikbkg	1.19874	4.08688e-12	3.4696e-11
	ENSMUSG00000031812	67443	Map1lc3b	1.19858	2.37729e-14	5.09166e-13
	ENSMUSG00000023019	14555	Gpd1	1.19843	1.31315e-05	2.74696e-05
	ENSMUSG00000021699	238871	Pde4d	1.19388	4.72937e-08	1.47923e-07
	ENSMUSG00000097056	100043147	Gm4262	1.19272	0.000274445	0.000476533
	ENSMUSG00000021703	218442	Serinc5	1.19265	3.5782e-09	1.39879e-08
	ENSMUSG00000032232	68178	Cgnl1	1.19145	1.21281e-10	6.63717e-10
	ENSMUSG00000038213	213233	Tapbpl	1.19141	2.13872e-14	4.69999e-13
	ENSMUSG00000074500	72230	Zfp558	1.19049	8.22663e-07	2.06203e-06
	ENSMUSG00000007207	20907	Stx1a	1.19013	4.55577e-11	2.78989e-10
	ENSMUSG00000032402	17127	Smad3	1.18875	2.17264e-10	1.12158e-09
	ENSMUSG00000029449	23912	Rhof	1.18795	2.84333e-08	9.2119e-08
	ENSMUSG00000003752	233011	Itpkc	1.18786	5.21302e-12	4.28205e-11
	ENSMUSG00000026504	76816	Sdccag8	1.18779	1.41455e-10	7.62255e-10
	ENSMUSG00000055862	71564	Izumo4	1.18763	1.6911e-07	4.7888e-07
	ENSMUSG00000005251	72388	Ripk4	1.18645	1.42953e-13	2.11261e-12
	ENSMUSG00000024736	98170	Tmem132a	1.18627	1.79785e-06	4.29137e-06
	ENSMUSG00000047193	110350	Dync2h1	1.18508	1.0828e-11	8.1197e-11
	ENSMUSG00000039195	73737	1110008P14Rik	1.18352	8.56048e-10	3.82622e-09
	ENSMUSG00000057156	239099	Homez	1.18316	1.56504e-10	8.34468e-10
	ENSMUSG00000023009	380969	Nckap5l	1.18225	1.47663e-08	5.08464e-08
	ENSMUSG00000054000	69136	Tusc1	1.18154	4.11116e-06	9.24975e-06
	ENSMUSG00000005161	21672	Prdx2	1.17888	5.7512e-13	6.66045e-12
	ENSMUSG00000096215	432995	Smim22	1.17868	2.16947e-08	7.20764e-08
	ENSMUSG00000079427	100039707	Mthfsl	1.17843	1.03513e-06	2.55862e-06
	ENSMUSG00000034981	231440	Parm1	1.17811	7.1068e-05	0.00013333
	ENSMUSG00000034714	117160	Ttyh2	1.17723	2.40859e-07	6.63648e-07
	ENSMUSG00000042978	104175	Sbk1	1.17582	9.72374e-09	3.47398e-08
	ENSMUSG00000044716	231134	Dok7	1.17566	9.79225e-07	2.42821e-06
	ENSMUSG00000092341	72289	Malat1	1.17518	4.1928e-09	1.61609e-08
	ENSMUSG00000003380	14470	Rabac1	1.17464	1.4863e-09	6.25658e-09
	ENSMUSG00000024331	13506	Dsc2	1.17171	3.59493e-06	8.16828e-06
	ENSMUSG00000046229	19018	Scand1	1.17149	0.000198681	0.000351539
	ENSMUSG00000063931	18624	Pepd	1.17128	2.1548e-07	5.99592e-07
	ENSMUSG00000031360	55936	Ctps2	1.17053	3.34239e-11	2.12924e-10
	ENSMUSG00000034825	78593	Nrip3	1.1704	8.63202e-05	0.000160235
	ENSMUSG00000031958	52815	Ldhd	1.16896	0.000842147	0.00137565
	ENSMUSG00000022637	208650	Cblb	1.16894	1.48028e-08	5.09582e-08
	ENSMUSG00000029148	192292	Nrbp1	1.16849	6.38648e-17	6.34681e-15
	ENSMUSG00000042292	223701	Mrtfa	1.16683	6.73609e-14	1.1826e-12
	ENSMUSG00000024197	66905	Plin3	1.16625	5.64266e-10	2.63366e-09
	ENSMUSG00000018395	16568	Kif3a	1.16589	1.76596e-09	7.34105e-09
	ENSMUSG00000066892	30843	Fbxl12	1.16569	8.97537e-11	5.08323e-10
	ENSMUSG00000024049	17929	Myom1	1.16418	0.000442982	0.000749434
	ENSMUSG00000031328	192176	Flna	1.16398	1.59676e-09	6.68821e-09
	ENSMUSG00000004771	53869	Rab11a	1.16319	1.47687e-13	2.17375e-12
	ENSMUSG00000021823	22330	Vcl	1.16291	2.46131e-11	1.63459e-10
	ENSMUSG00000014905	27362	Dnajb9	1.16168	3.68709e-08	1.17158e-07
	ENSMUSG00000042745	15901	Id1	1.16024	0.0031791	0.00481065
	ENSMUSG00000025188	192236	Hps1	1.15996	2.43303e-11	1.62006e-10
	ENSMUSG00000001036	13855	Epn2	1.15982	2.46843e-08	8.09467e-08
	ENSMUSG00000021619	66795	Atg10	1.15929	3.31598e-08	1.06236e-07
	ENSMUSG00000051246	403174	Msantd1	1.15926	0.00193092	0.00300967
	ENSMUSG00000034855	15945	Cxcl10	1.15887	0.00233176	0.00359506
	ENSMUSG00000039382	54636	Wdr45	1.15842	2.91871e-09	1.16509e-08
	ENSMUSG00000005803	59010	Sqor	1.15575	2.9838e-12	2.65604e-11
	ENSMUSG00000031442	17207	Mcf2l	1.15569	1.677e-06	4.02647e-06
	ENSMUSG00000090100	140810	Ttbk2	1.15553	5.24882e-07	1.36119e-06
	ENSMUSG00000035776	171486	Cd99l2	1.15461	2.19732e-07	6.09547e-07
	ENSMUSG00000027583	72147	Zbtb46	1.15438	0.000443265	0.000749812
	ENSMUSG00000028559	100273	Osbpl9	1.15427	2.40563e-17	3.06018e-15
	ENSMUSG00000003762	76889	Coq8b	1.154	2.97967e-10	1.48901e-09
	ENSMUSG00000003269	19158	Cyth2	1.1537	2.46572e-14	5.20185e-13
	ENSMUSG00000000266	23947	Mid2	1.15356	1.5538e-09	6.51688e-09
	ENSMUSG00000032182	74766	Yipf2	1.15353	2.31509e-07	6.39836e-07
	ENSMUSG00000086693	102633880	A730081D07Rik	1.15322	0.00441318	0.00655196
	ENSMUSG00000009035	223693	Tmem184b	1.15302	6.65542e-13	7.52181e-12
	ENSMUSG00000035228	232821	Ccdc106	1.15202	4.10662e-06	9.24146e-06
	ENSMUSG00000015342	22439	Xk	1.15157	4.42133e-07	1.1599e-06
	ENSMUSG00000032562	14678	Gnai2	1.15134	1.46446e-14	3.47136e-13
	ENSMUSG00000057530	230857	Ece1	1.15097	2.95096e-13	3.84688e-12
	ENSMUSG00000037681	272636	Esyt3	1.14847	0.00525655	0.00771269
	ENSMUSG00000026638	54139	Irf6	1.1481	2.42659e-11	1.61662e-10
	ENSMUSG00000053175	12051	Bcl3	1.14806	5.34749e-10	2.51387e-09
	ENSMUSG00000062054	67732	Iah1	1.14766	2.94945e-11	1.9048e-10
	ENSMUSG00000020859	70834	Spag9	1.14736	3.1103e-11	1.99545e-10
	ENSMUSG00000028070	246703	Naxe	1.14693	8.65828e-13	9.4236e-12
	ENSMUSG00000026896	71586	Ifih1	1.14683	1.70588e-07	4.82526e-07
	ENSMUSG00000023571	67389	C1qtnf12	1.14673	3.81972e-07	1.01278e-06
	ENSMUSG00000029311	114664	Hsd17b11	1.14571	1.4545e-08	5.01389e-08
	ENSMUSG00000018909	109689	Arrb1	1.14446	0.00379584	0.00568411
	ENSMUSG00000078317	14070	F8a	1.14419	3.126e-08	1.00735e-07
	ENSMUSG00000028618	56374	Tmem59	1.14347	1.19464e-13	1.8285e-12
	ENSMUSG00000022537	224090	Tmem44	1.14322	0.000237171	0.00041523
	ENSMUSG00000036339	218989	Tmem260	1.14303	2.40149e-10	1.22425e-09
	ENSMUSG00000025287	56360	Acot9	1.143	3.0231e-11	1.94839e-10
	ENSMUSG00000057137	68487	Tmem140	1.14288	5.22814e-06	1.15534e-05
	ENSMUSG00000031217	13641	Efnb1	1.14199	6.29833e-11	3.72022e-10
	ENSMUSG00000051439	12475	Cd14	1.14135	1.93247e-06	4.58934e-06
	ENSMUSG00000028926	18647	Cdk14	1.14083	0.000809126	0.00132547
	ENSMUSG00000054342	16534	Kcnn4	1.13929	3.08785e-13	3.97275e-12
	ENSMUSG00000031808	26457	Slc27a1	1.13877	4.46362e-13	5.39127e-12
	ENSMUSG00000024042	17691	Sik1	1.13793	4.96705e-11	3.00972e-10
	ENSMUSG00000029186	67073	Pi4k2b	1.13781	2.36673e-10	1.20918e-09
	ENSMUSG00000029669	269831	Tspan12	1.13622	1.56668e-07	4.46143e-07
	ENSMUSG00000040502	216438	March9	1.13615	2.1021e-07	5.86088e-07
	ENSMUSG00000032883	74205	Acsl3	1.13419	3.98158e-11	2.48148e-10
	ENSMUSG00000032198	319899	Dock6	1.13413	1.47201e-09	6.20262e-09
	ENSMUSG00000025366	23943	Esyt1	1.13388	2.65446e-14	5.50822e-13
	ENSMUSG00000085421	319871	4732490B19Rik	1.1337	4.91111e-07	1.27911e-06
	ENSMUSG00000078234	242721	Klhdc7a	1.13292	0.00071037	0.00117173
	ENSMUSG00000050103	319660	Agmo	1.13207	0.000436189	0.000738731
[truncated: 1,856 more rows]

## Sheet: T48vsC0
Supplementary table 1: List of differentially expressed genes (absolute value of log2[fold change] > 1, adjusted p-value < 0.01)
	Differentially expressed genes in TKA organoids treated for 48 h with TGFβ1 (T-48) compared to organoids harvested at the onset of the experiment (C-0)
	ensembl	entrez	symbol	log2(fold change)	p-value	adjusted p-value
	ENSMUSG00000017311	217212	Pyy	12.3477	4.57665e-14	4.74069e-13
	ENSMUSG00000032420	23959	Nt5e	12.2814	8.46236e-15	1.14932e-13
	ENSMUSG00000020689	16416	Itgb3	12.1271	2.4286e-11	1.15007e-10
	ENSMUSG00000022367	15117	Has2	12.0931	3.88578e-08	9.97287e-08
	ENSMUSG00000029765	243743	Plxna4	12.0519	2.00017e-11	9.63035e-11
	ENSMUSG00000026193	14268	Fn1	11.9344	1.36682e-10	5.47854e-10
	ENSMUSG00000068196	12837	Col8a1	11.7871	6.69895e-17	2.65935e-15
	ENSMUSG00000035095	219148	Fam167a	11.4995	3.48934e-21	2.7605e-18
	ENSMUSG00000044258	13024	Ctla2a	11.4984	2.4536e-11	1.16147e-10
	ENSMUSG00000004098	53867	Col5a3	11.4953	1.22066e-05	2.23508e-05
	ENSMUSG00000032281	94180	Acsbg1	11.4878	1.22324e-20	5.85455e-18
	ENSMUSG00000041482	667742	Piezo2	11.3732	1.71451e-07	3.98731e-07
	ENSMUSG00000024365	13079	Cyp21a1	11.1409	4.90159e-17	2.1032e-15
	ENSMUSG00000027859	18049	Ngf	11.0471	6.79299e-19	1.08843e-16
	ENSMUSG00000004552	13034	Ctse	10.8285	8.83835e-19	1.25703e-16
	ENSMUSG00000038530	19736	Rgs4	10.7359	4.54783e-13	3.36252e-12
	ENSMUSG00000054555	11489	Adam12	10.7021	5.96042e-07	1.28333e-06
	ENSMUSG00000044337	12778	Ackr3	10.6029	2.46392e-08	6.53159e-08
	ENSMUSG00000028031	56811	Dkk2	10.0162	4.10924e-10	1.50462e-09
	ENSMUSG00000001870	268977	Ltbp1	10.012	1.77624e-21	1.85517e-18
	ENSMUSG00000030000	11519	Add2	9.99877	5.95418e-17	2.4391e-15
	ENSMUSG00000025475	52389	Adgra1	9.94291	1.81086e-08	4.92413e-08
	ENSMUSG00000102418	26904	Sh2d1b1	9.71588	2.82102e-12	1.67645e-11
	ENSMUSG00000046213	229697	Cym	9.57391	2.45713e-12	1.48247e-11
	ENSMUSG00000000794	140493	Kcnn3	9.5005	6.96866e-13	4.89508e-12
	ENSMUSG00000042793	329252	Lgr6	9.42582	4.30974e-09	1.30478e-08
	ENSMUSG00000026535	26388	Ifi202b	9.42544	4.65333e-12	2.60397e-11
	ENSMUSG00000099707	667931	Gm8883	9.38248	5.36207e-10	1.92112e-09
	ENSMUSG00000022226	17225	Mcpt2	9.27872	2.86192e-09	8.93151e-09
	ENSMUSG00000018862	69602	Otop3	9.20753	3.22051e-10	1.20358e-09
	ENSMUSG00000063632	20666	Sox11	9.1862	2.08033e-18	2.30989e-16
	ENSMUSG00000018008	72318	Cyth4	9.18508	9.49592e-09	2.7078e-08
	ENSMUSG00000034488	13612	Edil3	9.15665	2.26779e-05	4.00358e-05
	ENSMUSG00000058152	78923	Chsy3	9.13668	3.81505e-10	1.40544e-09
	ENSMUSG00000026185	16011	Igfbp5	9.13086	3.13243e-07	7.01651e-07
	ENSMUSG00000037169	18109	Mycn	9.10271	5.93727e-17	2.4391e-15
	ENSMUSG00000022227	17224	Mcpt1	9.05994	8.11046e-10	2.80192e-09
	ENSMUSG00000020363	14584	Gfpt2	9.01215	2.66245e-10	1.00993e-09
	ENSMUSG00000017652	21939	Cd40	8.98412	3.79799e-14	4.02301e-13
	ENSMUSG00000018916	12981	Csf2	8.94358	1.85048e-13	1.55225e-12
	ENSMUSG00000013367	210094	Iglon5	8.88756	1.11001e-11	5.65866e-11
	ENSMUSG00000052922	329547	Bpi	8.79352	5.35707e-10	1.91987e-09
	ENSMUSG00000027500	20257	Stmn2	8.77314	1.75615e-06	3.56065e-06
	ENSMUSG00000096035	381651	Odaph	8.74836	4.95159e-15	7.42621e-14
	ENSMUSG00000035456	77630	Prdm8	8.7329	6.02359e-14	5.93821e-13
	ENSMUSG00000045288	16470	Ush1g	8.68111	2.53959e-09	8.0225e-09
	ENSMUSG00000039476	20204	Prrx2	8.66094	1.44937e-08	4.00745e-08
	ENSMUSG00000054203	226695	Ifi205	8.64134	6.66319e-10	2.33378e-09
	ENSMUSG00000074874	13025	Ctla2b	8.62841	2.30005e-13	1.87469e-12
	ENSMUSG00000049719	74306	Prss46	8.60484	1.09034e-08	3.08138e-08
	ENSMUSG00000068099	76505	1500009C09Rik	8.5477	2.34452e-13	1.90253e-12
	ENSMUSG00000000489	18591	Pdgfb	8.54733	3.84977e-16	9.87425e-15
	ENSMUSG00000074415	73144	Mir100hg	8.53767	2.81848e-07	6.34923e-07
	ENSMUSG00000022157	17231	Mcpt8	8.52516	4.36378e-10	1.58726e-09
	ENSMUSG00000045573	18619	Penk	8.52083	1.77867e-09	5.79074e-09
	ENSMUSG00000100782	102640900	Gm28231	8.4583	9.76722e-10	3.32616e-09
	ENSMUSG00000004791	18654	Pgf	8.45259	4.67877e-09	1.40607e-08
	ENSMUSG00000032278	74090	Paqr5	8.45168	1.5043e-17	9.26436e-16
	ENSMUSG00000025743	20970	Sdc3	8.43854	2.39503e-21	2.16545e-18
	ENSMUSG00000021553	114304	Slc28a3	8.41372	2.65121e-12	1.58596e-11
	ENSMUSG00000037813	228846	D630003M21Rik	8.39983	2.44682e-20	8.79378e-18
	ENSMUSG00000021069	110095	Pygl	8.37414	7.51038e-08	1.84703e-07
	ENSMUSG00000045518	246086	Onecut3	8.32834	2.49466e-17	1.34946e-15
	ENSMUSG00000022321	320873	Cdh10	8.30427	8.96404e-09	2.56828e-08
	ENSMUSG00000026536	381308	Ifi211	8.29924	2.14203e-08	5.73352e-08
	ENSMUSG00000072145	385138	BC061237	8.26432	4.44006e-08	1.12924e-07
	ENSMUSG00000040488	108075	Ltbp4	8.18817	6.94947e-18	5.43002e-16
	ENSMUSG00000027977	83398	Ndst3	8.17629	1.21373e-08	3.4035e-08
	ENSMUSG00000022894	23794	Adamts5	8.14568	3.47408e-06	6.81972e-06
	ENSMUSG00000070533	277343	Wfdc8	8.14556	2.2295e-08	5.94626e-08
	ENSMUSG00000024421	16774	Lama3	8.12803	5.59241e-16	1.28009e-14
	ENSMUSG00000032013	72169	Trim29	8.12197	2.0147e-13	1.67777e-12
	ENSMUSG00000001334	384061	Fndc5	8.11863	2.11425e-08	5.66754e-08
	ENSMUSG00000050578	17386	Mmp13	8.1122	1.31569e-06	2.7101e-06
	ENSMUSG00000047842	68203	Diras2	8.03666	8.68999e-08	2.1125e-07
	ENSMUSG00000039385	12563	Cdh6	8.0331	2.77544e-10	1.0487e-09
	ENSMUSG00000029819	109648	Npy	8.0316	0.000149203	0.000239307
	ENSMUSG00000042064	329421	Myo3b	8.01159	1.24236e-14	1.59952e-13
	ENSMUSG00000035615	666060	Frmpd1	7.97067	6.18621e-13	4.42902e-12
	ENSMUSG00000011148	11565	Adssl1	7.92815	2.20505e-19	4.50187e-17
	ENSMUSG00000046318	320924	Ccbe1	7.89011	5.65771e-06	1.08001e-05
	ENSMUSG00000052688	226421	Rab7b	7.86708	5.0438e-07	1.09736e-06
	ENSMUSG00000019775	56533	Rgs17	7.80017	6.5124e-15	9.2208e-14
	ENSMUSG00000072849	20704	Serpina1e	7.79283	1.77934e-09	5.79143e-09
	ENSMUSG00000050635	20760	Sprr2f	7.79001	1.50891e-07	3.54029e-07
	ENSMUSG00000039109	74145	F13a1	7.78499	2.81806e-05	4.91945e-05
	ENSMUSG00000032936	235604	Camkv	7.77161	4.58587e-10	1.66184e-09
	ENSMUSG00000030433	381836	Sbk2	7.7699	5.77218e-09	1.7083e-08
	ENSMUSG00000020836	216961	Coro6	7.76068	3.46388e-18	3.32165e-16
	ENSMUSG00000057604	30937	Lmcd1	7.75685	1.01897e-05	1.88349e-05
	ENSMUSG00000041324	16323	Inhba	7.75488	1.01632e-12	6.78156e-12
	ENSMUSG00000028747	15565	Htr6	7.74002	6.74913e-10	2.36126e-09
	ENSMUSG00000067860	22773	Zic3	7.71398	1.56599e-06	3.19818e-06
	ENSMUSG00000049128	16447	Ivl	7.71303	1.93213e-11	9.31689e-11
	ENSMUSG00000024910	13041	Ctsw	7.70802	2.52131e-14	2.86745e-13
	ENSMUSG00000070576	433938	Mn1	7.65844	1.51054e-08	4.16205e-08
	ENSMUSG00000002565	20259	Scin	7.64287	2.67771e-10	1.01481e-09
	ENSMUSG00000047562	17384	Mmp10	7.6182	4.42679e-05	7.55586e-05
	ENSMUSG00000034675	56320	Dbn1	7.6147	6.39903e-19	1.03845e-16
	ENSMUSG00000092009	667772	Myh15	7.60109	3.64502e-12	2.10008e-11
	ENSMUSG00000028963	24111	Uts2	7.59981	1.38718e-09	4.58579e-09
	ENSMUSG00000099222	102465699	Mir7213	7.58675	7.39815e-09	2.15476e-08
	ENSMUSG00000030131	17837	Mug2	7.56667	0.000183799	0.000291545
	ENSMUSG00000026579	14067	F5	7.52291	8.01152e-08	1.95961e-07
	ENSMUSG00000096847	210573	Tmem151b	7.49101	1.16367e-09	3.89986e-09
	ENSMUSG00000024386	19123	Proc	7.4791	1.98455e-11	9.55874e-11
	ENSMUSG00000064080	14115	Fbln2	7.46345	6.53313e-16	1.44574e-14
	ENSMUSG00000046203	20761	Sprr2g	7.46314	4.56012e-05	7.76982e-05
	ENSMUSG00000009687	18301	Fxyd5	7.45841	1.50698e-15	2.85132e-14
	ENSMUSG00000025650	12836	Col7a1	7.44518	7.26338e-20	1.91541e-17
	ENSMUSG00000015134	56847	Aldh1a3	7.41751	8.33442e-07	1.7539e-06
	ENSMUSG00000056270	109314	Prr9	7.41402	1.45288e-05	2.63589e-05
	ENSMUSG00000001588	216859	Acap1	7.41358	4.53933e-13	3.36017e-12
	ENSMUSG00000016498	58205	Pdcd1lg2	7.40504	2.46315e-07	5.60262e-07
	ENSMUSG00000050359	20753	Sprr1a	7.3718	3.6584e-11	1.658e-10
	ENSMUSG00000026069	17082	Il1rl1	7.37177	0.000135782	0.000219058
	ENSMUSG00000032502	20840	Stac	7.35935	1.42514e-13	1.23897e-12
	ENSMUSG00000039372	381270	March4	7.3567	2.27959e-13	1.86162e-12
	ENSMUSG00000026070	16182	Il18r1	7.35633	2.14049e-11	1.02591e-10
	ENSMUSG00000035775	66809	Krt20	7.33355	2.83504e-09	8.86292e-09
	ENSMUSG00000035187	18096	Nkx6-1	7.2788	2.44086e-09	7.74345e-09
	ENSMUSG00000028469	230103	Npr2	7.24442	5.94072e-13	4.26794e-12
	ENSMUSG00000030162	108078	Olr1	7.23048	2.7207e-17	1.44399e-15
	ENSMUSG00000054779	329626	Fgf2os	7.2219	0.000116429	0.000189356
	ENSMUSG00000043753	242523	Dmrta1	7.2159	2.2477e-05	3.97033e-05
	ENSMUSG00000070880	14415	Gad1	7.16591	2.35398e-06	4.69979e-06
	ENSMUSG00000022438	170736	Parvb	7.15858	5.17891e-09	1.54355e-08
	ENSMUSG00000007097	98660	Atp1a2	7.14236	1.69678e-07	3.94887e-07
	ENSMUSG00000050640	231503	Tmem150c	7.09825	2.89686e-15	4.81213e-14
	ENSMUSG00000040093	171543	Bmf	7.06542	2.54468e-13	2.04252e-12
	ENSMUSG00000033213	433470	AA467197	7.05798	1.14563e-09	3.8465e-09
	ENSMUSG00000056812	20451	St8sia3	7.05642	9.55902e-06	1.77157e-05
	ENSMUSG00000020388	30794	Pdlim4	7.03495	1.47032e-08	4.05916e-08
	ENSMUSG00000079293	56644	Clec7a	7.03029	3.69131e-10	1.36343e-09
	ENSMUSG00000024451	106952	Arap3	7.02589	2.72867e-08	7.17928e-08
	ENSMUSG00000053687	319446	Dpep2	7.02372	3.64588e-08	9.38762e-08
	ENSMUSG00000075316	20274	Scn9a	7.01701	3.55829e-05	6.13302e-05
	ENSMUSG00000028128	14066	F3	7.00885	1.02682e-18	1.44228e-16
	ENSMUSG00000029832	18025	Nfe2l3	6.9967	2.70375e-13	2.1511e-12
	ENSMUSG00000026068	16174	Il18rap	6.98238	3.52038e-16	9.29629e-15
	ENSMUSG00000005124	22402	Ccn4	6.96938	4.93608e-05	8.38333e-05
	ENSMUSG00000037411	18787	Serpine1	6.93174	5.69809e-12	3.10834e-11
	ENSMUSG00000027107	11435	Chrna1	6.92763	8.21124e-10	2.83441e-09
	ENSMUSG00000064023	259277	Klk8	6.91705	1.00628e-07	2.42711e-07
	ENSMUSG00000000320	11684	Alox12	6.90866	1.75011e-09	5.70216e-09
	ENSMUSG00000036256	29817	Igfbp7	6.85864	1.67781e-17	1.00178e-15
	ENSMUSG00000043903	195209	Zfp469	6.85505	4.28284e-11	1.90888e-10
	ENSMUSG00000039911	74646	Spsb1	6.81378	3.07571e-17	1.56719e-15
	ENSMUSG00000073489	15951	Ifi204	6.81327	1.09637e-06	2.27468e-06
	ENSMUSG00000030074	232313	Gxylt2	6.80852	0.00556591	0.0075683
	ENSMUSG00000041889	77552	Shisa4	6.78837	5.21405e-14	5.24846e-13
	ENSMUSG00000053930	380702	Shisa6	6.78674	4.91086e-07	1.07028e-06
	ENSMUSG00000058260	71907	Serpina9	6.78285	1.64392e-07	3.83572e-07
	ENSMUSG00000004105	26360	Angptl2	6.75577	4.86719e-12	2.70452e-11
	ENSMUSG00000026414	21956	Tnnt2	6.74115	1.55666e-22	8.04034e-19
	ENSMUSG00000029716	50765	Tfr2	6.72395	0.00156635	0.00225126
	ENSMUSG00000020357	14257	Flt4	6.6826	1.56139e-09	5.12687e-09
	ENSMUSG00000031520	22341	Vegfc	6.64774	3.95991e-09	1.20578e-08
	ENSMUSG00000002900	16777	Lamb1	6.64641	7.07229e-15	9.83764e-14
	ENSMUSG00000061068	17227	Mcpt4	6.61575	8.92378e-08	2.16601e-07
	ENSMUSG00000053062	67374	Jam2	6.60634	5.20762e-17	2.21201e-15
	ENSMUSG00000031871	12562	Cdh5	6.59724	0.000117142	0.000190369
	ENSMUSG00000000126	216795	Wnt9a	6.57408	2.63774e-18	2.75497e-16
	ENSMUSG00000049699	171530	Ucn2	6.54504	3.16024e-09	9.78292e-09
	ENSMUSG00000037852	12876	Cpe	6.52092	6.61017e-20	1.78025e-17
	ENSMUSG00000024544	52662	Ldlrad4	6.52023	6.4341e-20	1.7705e-17
	ENSMUSG00000007888	12931	Crlf1	6.51336	1.19433e-18	1.55854e-16
	ENSMUSG00000025383	83430	Il23a	6.49853	8.5888e-14	8.0234e-13
	ENSMUSG00000031734	16373	Irx3	6.47891	1.53473e-10	6.0784e-10
	ENSMUSG00000047712	338362	Ust	6.44662	1.69633e-07	3.94854e-07
	ENSMUSG00000063415	232174	Cyp26b1	6.44183	9.29454e-09	2.65576e-08
	ENSMUSG00000070436	12406	Serpinh1	6.42871	3.36543e-12	1.96312e-11
	ENSMUSG00000026875	22029	Traf1	6.40801	2.91258e-10	1.09627e-09
	ENSMUSG00000014164	100503085	Klhl3	6.39284	7.25444e-07	1.54357e-06
	ENSMUSG00000034353	51801	Ramp1	6.39152	5.72313e-20	1.60985e-17
	ENSMUSG00000046402	19659	Rbp1	6.37044	6.95226e-08	1.71878e-07
	ENSMUSG00000033355	67775	Rtp4	6.31222	1.52294e-11	7.53609e-11
	ENSMUSG00000024027	14652	Glp1r	6.28836	2.88551e-05	5.02958e-05
	ENSMUSG00000032363	108153	Adamts7	6.27333	1.39214e-20	6.29348e-18
	ENSMUSG00000074782	373852	4833422C13Rik	6.26363	1.47272e-06	3.01743e-06
	ENSMUSG00000051043	70355	Gprc5c	6.25648	3.57592e-05	6.16255e-05
	ENSMUSG00000045763	70350	Basp1	6.21717	1.48012e-13	1.27712e-12
	ENSMUSG00000022037	12759	Clu	6.21349	2.6411e-16	7.47898e-15
	ENSMUSG00000042286	192187	Stab1	6.20418	5.34434e-14	5.34349e-13
	ENSMUSG00000045672	373864	Col27a1	6.18908	4.8977e-16	1.15879e-14
	ENSMUSG00000031342	14758	Gpm6b	6.1851	2.81982e-13	2.23923e-12
	ENSMUSG00000063522	67038	Ly6m	6.15913	2.4763e-08	6.56028e-08
	ENSMUSG00000001864	108897	Aif1l	6.15786	1.07941e-13	9.76642e-13
	ENSMUSG00000030411	384569	Nova2	6.15617	2.01245e-10	7.77345e-10
	ENSMUSG00000047502	381538	Mroh7	6.13555	6.76074e-12	3.63078e-11
	ENSMUSG00000033805	384214	Ephx4	6.12752	1.05637e-06	2.19638e-06
	ENSMUSG00000048142	269642	Nat8l	6.12672	5.05456e-16	1.18483e-14
	ENSMUSG00000032323	13070	Cyp11a1	6.09723	1.8838e-09	6.09309e-09
	ENSMUSG00000070867	666048	Trabd2b	6.07526	1.23906e-08	3.46914e-08
	ENSMUSG00000101731	320069	3830432H09Rik	6.0728	1.35881e-06	2.79445e-06
	ENSMUSG00000021614	13003	Vcan	6.06001	4.81625e-16	1.14594e-14
	ENSMUSG00000026204	19275	Ptprn	6.05924	1.20383e-08	3.37649e-08
	ENSMUSG00000001497	18511	Pax9	6.04745	1.4038e-08	3.89583e-08
	ENSMUSG00000015243	11303	Abca1	6.02086	3.1013e-11	1.43428e-10
	ENSMUSG00000042124	67828	Lce1f	6.01636	1.5048e-06	3.07917e-06
	ENSMUSG00000018819	16985	Lsp1	5.96921	8.33994e-06	1.5598e-05
	ENSMUSG00000024030	11307	Abcg1	5.96139	1.67726e-11	8.24176e-11
	ENSMUSG00000022176	140743	Rem2	5.95356	2.73633e-15	4.58762e-14
	ENSMUSG00000049593	67718	Lce1h	5.95131	6.3642e-10	2.23835e-09
	ENSMUSG00000020427	16009	Igfbp3	5.94034	1.34819e-15	2.60939e-14
	ENSMUSG00000038151	12142	Prdm1	5.94008	2.06848e-12	1.26978e-11
	ENSMUSG00000030256	79362	Bhlhe41	5.93706	2.45317e-06	4.89242e-06
	ENSMUSG00000028167	69772	Bdh2	5.93639	3.38317e-08	8.75572e-08
	ENSMUSG00000039542	17967	Ncam1	5.92748	5.87998e-07	1.26709e-06
	ENSMUSG00000026420	93672	Il24	5.91689	6.43102e-08	1.59772e-07
	ENSMUSG00000028444	12804	Cntfr	5.91104	4.98972e-09	1.49138e-08
	ENSMUSG00000026315	20725	Serpinb8	5.9107	4.36166e-10	1.58695e-09
	ENSMUSG00000037469	101744	Acp7	5.90585	1.65763e-09	5.42597e-09
	ENSMUSG00000087461	329387	C230014O12Rik	5.90534	5.3134e-07	1.15247e-06
	ENSMUSG00000042804	100129	Gpr153	5.89	8.14836e-12	4.27975e-11
	ENSMUSG00000042246	209760	Tmc7	5.8894	6.69177e-13	4.72417e-12
	ENSMUSG00000015468	18132	Notch4	5.88692	6.46465e-14	6.28009e-13
	ENSMUSG00000030123	67784	Plxnd1	5.88464	1.41717e-13	1.23297e-12
	ENSMUSG00000028558	108802	Calr4	5.88338	5.45775e-10	1.95043e-09
	ENSMUSG00000028445	69638	Enho	5.88028	4.30449e-13	3.21453e-12
	ENSMUSG00000043557	74762	Mdga1	5.8381	6.66228e-10	2.33378e-09
	ENSMUSG00000056423	224065	Uts2b	5.82417	2.19515e-07	5.01828e-07
	ENSMUSG00000029648	14254	Flt1	5.82038	9.75832e-07	2.03897e-06
	ENSMUSG00000036172	74603	Cd200r3	5.8159	1.19705e-10	4.84106e-10
	ENSMUSG00000028965	21942	Tnfrsf9	5.79597	1.20997e-09	4.03897e-09
	ENSMUSG00000025469	17703	Msx3	5.77793	7.42358e-13	5.1659e-12
	ENSMUSG00000025582	18164	Nptx1	5.77172	6.95891e-12	3.72299e-11
	ENSMUSG00000060402	68947	Chst8	5.76364	3.34214e-08	8.66298e-08
	ENSMUSG00000097072	768252	Foxl2os	5.76084	8.68012e-10	2.98406e-09
	ENSMUSG00000073421	14961	H2-Ab1	5.75766	2.15463e-06	4.32087e-06
	ENSMUSG00000027358	12156	Bmp2	5.75434	2.85626e-09	8.91823e-09
	ENSMUSG00000045502	80885	Hcar2	5.7352	2.25792e-07	5.15526e-07
	ENSMUSG00000027015	73649	Cybrd1	5.729	3.85517e-07	8.52826e-07
	ENSMUSG00000069873	73988	4930438A08Rik	5.72033	0.000673585	0.00100735
	ENSMUSG00000047496	320311	Rnf152	5.71557	1.95884e-08	5.28628e-08
	ENSMUSG00000020674	69675	Pxdn	5.71379	1.03437e-12	6.89469e-12
	ENSMUSG00000000861	14025	Bcl11a	5.69205	2.38483e-08	6.33784e-08
	ENSMUSG00000050737	64292	Ptges	5.68383	5.65147e-09	1.67611e-08
	ENSMUSG00000034205	94352	Loxl2	5.66852	2.31781e-12	1.40579e-11
	ENSMUSG00000038775	22351	Vill	5.64166	5.81937e-21	3.68308e-18
	ENSMUSG00000001506	12842	Col1a1	5.63553	1.81341e-13	1.52621e-12
	ENSMUSG00000062151	208898	Unc13c	5.62568	0.000151963	0.000243429
	ENSMUSG00000024238	21417	Zeb1	5.62473	2.18323e-06	4.37683e-06
	ENSMUSG00000014158	63873	Trpv4	5.59931	5.56023e-07	1.20187e-06
	ENSMUSG00000017737	17395	Mmp9	5.5839	1.04209e-07	2.5087e-07
	ENSMUSG00000016194	15483	Hsd11b1	5.56932	2.22244e-08	5.92995e-08
	ENSMUSG00000023411	73181	Nfatc4	5.56593	2.47152e-14	2.82607e-13
	ENSMUSG00000052727	17755	Map1b	5.55486	5.71964e-10	2.03255e-09
	ENSMUSG00000044317	319197	Gpr4	5.54335	1.49051e-09	4.91196e-09
	ENSMUSG00000079451	320454	Tmprss11g	5.54317	7.74917e-05	0.000128726
	ENSMUSG00000031253	68792	Srpx2	5.51485	8.48351e-08	2.06429e-07
	ENSMUSG00000030650	74424	Tmc5	5.50792	3.2198e-06	6.34635e-06
	ENSMUSG00000027978	19142	Prss12	5.50002	2.86158e-15	4.76604e-14
	ENSMUSG00000029925	21391	Tbxas1	5.48609	1.19303e-11	6.03813e-11
	ENSMUSG00000038777	20360	Sema6c	5.47891	4.82156e-08	1.21965e-07
	ENSMUSG00000020019	57764	Ntn4	5.47845	6.29198e-14	6.15011e-13
	ENSMUSG00000004609	12489	Cd33	5.47726	9.66737e-06	1.79086e-05
	ENSMUSG00000023945	63993	Slc5a7	5.46674	7.75505e-05	0.000128806
	ENSMUSG00000029231	18595	Pdgfra	5.45579	5.42661e-12	2.99043e-11
	ENSMUSG00000027225	66811	Duoxa2	5.45568	3.30057e-06	6.49947e-06
	ENSMUSG00000025997	22779	Ikzf2	5.45368	6.21333e-06	1.17984e-05
	ENSMUSG00000036356	234356	Csgalnact1	5.44892	5.0708e-10	1.82347e-09
	ENSMUSG00000020333	216739	Acsl6	5.44695	1.39334e-07	3.2865e-07
	ENSMUSG00000029503	231602	P2rx2	5.44084	1.46114e-14	1.82218e-13
	ENSMUSG00000054364	11852	Rhob	5.43767	5.19029e-20	1.52788e-17
	ENSMUSG00000006576	20536	Slc4a3	5.4375	5.09777e-16	1.18909e-14
	ENSMUSG00000032724	99382	Abtb2	5.43715	1.47378e-18	1.79376e-16
	ENSMUSG00000034463	219151	Scara3	5.4251	3.30887e-13	2.56483e-12
	ENSMUSG00000034771	21886	Tle2	5.4249	4.5877e-18	3.95041e-16
	ENSMUSG00000022156	14942	Gzme	5.42016	6.55032e-05	0.000109733
	ENSMUSG00000006205	56213	Htra1	5.4178	1.82678e-07	4.22267e-07
	ENSMUSG00000071984	68655	Fndc1	5.40912	2.16701e-08	5.79181e-08
	ENSMUSG00000068735	277414	Trp53i11	5.39814	4.51746e-19	7.98442e-17
	ENSMUSG00000095440	668225	Fignl2	5.38968	2.15437e-13	1.77924e-12
	ENSMUSG00000032807	11686	Alox12b	5.38386	1.32447e-05	2.41572e-05
	ENSMUSG00000035540	14473	Gc	5.38025	2.73117e-07	6.1635e-07
	ENSMUSG00000032968	16322	Inha	5.37805	9.43098e-06	1.75066e-05
	ENSMUSG00000024526	12683	Cidea	5.37788	5.74765e-07	1.23942e-06
	ENSMUSG00000093661	66892	Eif4e3	5.37525	1.7642e-10	6.90727e-10
	ENSMUSG00000022358	67731	Fbxo32	5.37486	8.20533e-18	6.14575e-16
	ENSMUSG00000031373	56078	Car5b	5.36319	3.50702e-11	1.60086e-10
	ENSMUSG00000054537	243084	Tmprss11e	5.35835	1.77728e-05	3.18112e-05
	ENSMUSG00000055675	74901	Kbtbd11	5.35613	2.14802e-07	4.91854e-07
	ENSMUSG00000053004	15465	Hrh1	5.34576	6.84292e-12	3.66558e-11
	ENSMUSG00000060441	667823	Trim5	5.30482	4.9522e-11	2.17656e-10
	ENSMUSG00000022146	18414	Osmr	5.30009	1.22373e-12	7.95442e-12
	ENSMUSG00000000627	20355	Sema4f	5.29074	1.87378e-11	9.06662e-11
	ENSMUSG00000028108	13601	Ecm1	5.28774	1.59548e-14	1.95505e-13
	ENSMUSG00000009646	69836	Pla2g12b	5.27924	2.10836e-06	4.23211e-06
	ENSMUSG00000009654	18302	Oit3	5.26682	4.22266e-11	1.88538e-10
	ENSMUSG00000047344	236285	Lancl3	5.24879	3.47295e-13	2.66913e-12
	ENSMUSG00000042759	171504	Apobr	5.2448	1.96153e-12	1.21413e-11
	ENSMUSG00000043079	104027	Synpo	5.24342	3.97201e-10	1.45817e-09
	ENSMUSG00000051159	12705	Cited1	5.23332	9.49674e-06	1.76157e-05
	ENSMUSG00000045312	218454	Lhfpl2	5.22871	9.28729e-15	1.23356e-13
	ENSMUSG00000097960	434353	A330074K22Rik	5.1952	1.11733e-07	2.67507e-07
	ENSMUSG00000050762	213171	Prss27	5.17785	8.0035e-10	2.76723e-09
	ENSMUSG00000050345	214639	4930486L24Rik	5.16541	3.84291e-11	1.73294e-10
	ENSMUSG00000036390	13197	Gadd45a	5.14996	1.07277e-19	2.56209e-17
	ENSMUSG00000074805	329514	Il1bos	5.14735	4.23625e-08	1.08199e-07
	ENSMUSG00000079507	15006	H2-Q1	5.13116	0.000328551	0.000507852
	ENSMUSG00000022425	18606	Enpp2	5.12992	1.55371e-05	2.80794e-05
	ENSMUSG00000038600	140494	Atp6v0a4	5.12518	4.28769e-06	8.32799e-06
	ENSMUSG00000001156	17119	Mxd1	5.12291	2.86785e-15	4.77021e-14
	ENSMUSG00000040640	238988	Erc2	5.12083	1.02281e-10	4.20348e-10
	ENSMUSG00000038400	65112	Pmepa1	5.07601	2.74636e-21	2.31756e-18
	ENSMUSG00000034813	74053	Grip1	5.05548	1.99813e-12	1.23377e-11
	ENSMUSG00000029095	231148	Ablim2	5.05502	1.29008e-08	3.60401e-08
	ENSMUSG00000021765	14313	Fst	5.03592	1.05602e-07	2.53934e-07
	ENSMUSG00000094845	100503361	Tmem95	5.01426	1.40387e-11	7.01273e-11
	ENSMUSG00000031637	67620	Lrp2bp	5.00785	1.59788e-08	4.38457e-08
	ENSMUSG00000027399	16175	Il1a	5.00329	4.27059e-10	1.55695e-09
	ENSMUSG00000050063	19144	Klk6	5.00166	9.563e-11	3.95454e-10
	ENSMUSG00000054793	260299	Cadm4	4.98194	4.89441e-15	7.34917e-14
	ENSMUSG00000018339	14778	Gpx3	4.98098	3.14385e-17	1.58545e-15
	ENSMUSG00000050747	69097	Trim15	4.97186	3.78299e-13	2.87426e-12
	ENSMUSG00000044522	100503044	A730020M07Rik	4.97139	8.79908e-11	3.66981e-10
	ENSMUSG00000025658	245684	Cnksr2	4.952	8.29161e-07	1.74634e-06
	ENSMUSG00000001095	20500	Slc13a2	4.95154	0.000559077	0.000844688
	ENSMUSG00000035104	232146	Eva1a	4.9437	3.13577e-06	6.19036e-06
	ENSMUSG00000068246	71898	Apol9b	4.93228	2.24941e-07	5.13862e-07
	ENSMUSG00000037239	101809	Spred3	4.93204	2.20369e-15	3.82114e-14
	ENSMUSG00000032172	244723	Olfm2	4.92996	4.34343e-12	2.45552e-11
	ENSMUSG00000041120	17965	Nbl1	4.92955	2.2607e-17	1.26551e-15
	ENSMUSG00000025176	67432	Hoga1	4.91254	4.99221e-15	7.46943e-14
	ENSMUSG00000090369	66765	4933411K16Rik	4.86808	1.19832e-10	4.84457e-10
	ENSMUSG00000055322	21961	Tns1	4.86708	4.70452e-09	1.41281e-08
	ENSMUSG00000024548	240427	Setbp1	4.85281	5.12098e-08	1.29023e-07
	ENSMUSG00000022102	13449	Dok2	4.8513	7.12445e-14	6.82158e-13
	ENSMUSG00000092130	100303738	D030025P21Rik	4.85106	0.000219306	0.000344714
	ENSMUSG00000024621	12978	Csf1r	4.84294	7.64821e-07	1.62162e-06
	ENSMUSG00000085272	381835	Sbk3	4.84025	3.1603e-05	5.48063e-05
	ENSMUSG00000030093	22421	Wnt7a	4.83804	8.15949e-11	3.42563e-10
	ENSMUSG00000029185	68303	Fam114a1	4.83717	5.37109e-15	7.9147e-14
	ENSMUSG00000030790	11535	Adm	4.81727	4.01009e-07	8.84933e-07
	ENSMUSG00000097357	100504714	Gm16793	4.80317	2.45894e-09	7.79105e-09
	ENSMUSG00000022099	13829	Dmtn	4.79854	6.44155e-07	1.38057e-06
	ENSMUSG00000055737	14600	Ghr	4.79555	2.94091e-09	9.14645e-09
	ENSMUSG00000030930	77590	Chst15	4.79451	6.9596e-11	2.96715e-10
	ENSMUSG00000072589	100038654	Gm10371	4.79391	4.98126e-08	1.25703e-07
	ENSMUSG00000063727	18383	Tnfrsf11b	4.78592	3.8926e-16	9.87425e-15
	ENSMUSG00000035964	67937	Tmem59l	4.77668	1.6406e-08	4.48815e-08
	ENSMUSG00000029510	71951	Gpc2	4.76273	3.39105e-14	3.65789e-13
	ENSMUSG00000014686	330483	Ceacam16	4.75366	6.64441e-09	1.95003e-08
	ENSMUSG00000037712	218952	Fermt2	4.75363	2.53175e-08	6.68758e-08
	ENSMUSG00000020609	238055	Apob	4.7507	1.10194e-09	3.71443e-09
	ENSMUSG00000022098	12153	Bmp1	4.73457	2.80878e-19	5.38689e-17
	ENSMUSG00000026797	20910	Stxbp1	4.73181	2.92099e-15	4.84586e-14
	ENSMUSG00000090291	278795	Lrrc10b	4.7316	3.16492e-08	8.23973e-08
	ENSMUSG00000042766	360213	Trim46	4.72721	2.94046e-09	9.14645e-09
	ENSMUSG00000020668	16570	Kif3c	4.72252	2.71243e-14	3.06006e-13
	ENSMUSG00000049044	56508	Rapgef4	4.71938	1.99085e-06	4.00512e-06
	ENSMUSG00000018387	71774	Shroom1	4.71425	1.36503e-15	2.6354e-14
	ENSMUSG00000060183	56066	Cxcl11	4.70964	1.19663e-06	2.47337e-06
	ENSMUSG00000046731	216858	Kctd11	4.69806	2.06726e-15	3.62931e-14
	ENSMUSG00000026443	16980	Lrrn2	4.69459	8.1557e-05	0.000135018
	ENSMUSG00000036395	244757	Glb1l2	4.68478	0.000220876	0.000347095
	ENSMUSG00000053797	16666	Krt16	4.67149	2.49244e-08	6.60027e-08
	ENSMUSG00000046245	231805	Pilra	4.66312	9.4518e-07	1.97786e-06
	ENSMUSG00000000204	20558	Slfn4	4.64692	0.000874142	0.00129112
	ENSMUSG00000022883	19876	Robo1	4.63917	0.000534139	0.000809329
	ENSMUSG00000029338	71914	Antxr2	4.63717	1.01468e-20	5.35157e-18
	ENSMUSG00000021846	93834	Peli2	4.63595	5.1446e-05	8.71642e-05
	ENSMUSG00000030089	71699	Slc41a3	4.63194	6.77194e-11	2.89592e-10
	ENSMUSG00000036867	17130	Smad6	4.60708	4.97655e-06	9.5807e-06
	ENSMUSG00000046876	20238	Atxn1	4.60687	2.54079e-22	8.04034e-19
	ENSMUSG00000044976	546144	Wdr72	4.59707	0.000280604	0.000436242
	ENSMUSG00000045027	70835	Prss22	4.59546	1.35614e-19	3.0813e-17
	ENSMUSG00000018593	20692	Sparc	4.57349	5.3527e-05	9.05324e-05
	ENSMUSG00000045777	320802	Ifitm10	4.56924	1.48322e-06	3.03746e-06
	ENSMUSG00000037613	79201	Tnfrsf23	4.56427	5.93368e-22	1.50217e-18
	ENSMUSG00000070509	244058	Rgma	4.56409	4.63538e-06	8.9648e-06
	ENSMUSG00000040118	12293	Cacna2d1	4.55946	1.00643e-15	2.06473e-14
	ENSMUSG00000063851	76072	Rnf183	4.55823	3.29696e-12	1.92673e-11
	ENSMUSG00000055137	192136	Sugct	4.5578	1.44228e-08	3.99133e-08
	ENSMUSG00000046447	66259	Camk2n1	4.55446	1.24286e-14	1.59952e-13
	ENSMUSG00000033377	114301	Palmd	4.5486	6.28221e-10	2.2132e-09
	ENSMUSG00000026678	19737	Rgs5	4.5467	2.80732e-06	5.56889e-06
	ENSMUSG00000040270	12014	Bach2	4.54639	1.22661e-09	4.08697e-09
	ENSMUSG00000048988	243312	Elfn1	4.54595	1.70803e-09	5.57798e-09
	ENSMUSG00000022790	207683	Igsf11	4.54291	8.31976e-16	1.76106e-14
	ENSMUSG00000030167	16641	Klrc1	4.54286	8.47572e-05	0.00013995
	ENSMUSG00000026062	226999	Slc9a2	4.54224	9.27523e-14	8.58857e-13
	ENSMUSG00000028494	11520	Plin2	4.54033	1.87392e-16	5.81788e-15
	ENSMUSG00000010825	170935	Grid2ip	4.53904	4.19973e-09	1.2736e-08
	ENSMUSG00000046169	108154	Adamts6	4.53717	6.81891e-05	0.000113991
	ENSMUSG00000049709	244202	Nlrp10	4.53539	1.1999e-05	2.19929e-05
	ENSMUSG00000060224	74580	Pyroxd2	4.52081	1.39751e-06	2.86891e-06
	ENSMUSG00000021792	70564	Prxl2a	4.52051	3.23449e-12	1.89284e-11
	ENSMUSG00000009633	14373	G0s2	4.5138	1.77596e-05	3.18009e-05
	ENSMUSG00000049939	192198	Lrrc4	4.50724	0.00123533	0.00179404
	ENSMUSG00000033730	13655	Egr3	4.50323	1.86958e-08	5.06706e-08
	ENSMUSG00000060961	54403	Slc4a4	4.4901	4.0558e-12	2.30217e-11
	ENSMUSG00000025161	80879	Slc16a3	4.48279	1.72603e-06	3.50354e-06
	ENSMUSG00000030257	259302	Srgap3	4.47886	1.18534e-09	3.96407e-09
	ENSMUSG00000048482	12064	Bdnf	4.47648	7.48459e-08	1.84149e-07
	ENSMUSG00000029581	14086	Fscn1	4.47263	5.61137e-10	1.99912e-09
	ENSMUSG00000030562	50490	Nox4	4.46965	3.07646e-06	6.07706e-06
	ENSMUSG00000042439	328977	Zfp532	4.46578	2.10227e-06	4.22121e-06
	ENSMUSG00000034209	75668	Rasl10a	4.45361	1.30244e-06	2.68418e-06
	ENSMUSG00000024940	16998	Ltbp3	4.44954	7.80799e-10	2.70185e-09
	ENSMUSG00000032487	19225	Ptgs2	4.4446	3.00755e-09	9.33994e-09
	ENSMUSG00000025017	83490	Pik3ap1	4.42549	4.42723e-11	1.96769e-10
	ENSMUSG00000006219	74202	Fblim1	4.41919	2.53738e-20	8.79378e-18
	ENSMUSG00000040152	21825	Thbs1	4.40998	4.13602e-10	1.51268e-09
	ENSMUSG00000002603	21803	Tgfb1	4.40946	2.00823e-16	6.17972e-15
	ENSMUSG00000021256	238328	Vash1	4.39902	1.22941e-09	4.09415e-09
	ENSMUSG00000041132	100637	N4bp2l1	4.39716	2.69552e-11	1.2609e-10
	ENSMUSG00000096094	381272	A630095N17Rik	4.39105	8.24504e-08	2.0115e-07
	ENSMUSG00000020101	74048	Vsir	4.38733	3.82607e-05	6.57485e-05
	ENSMUSG00000020435	74309	Osbp2	4.38511	5.60751e-10	1.99831e-09
	ENSMUSG00000015957	22411	Wnt11	4.38322	0.000251164	0.000392256
	ENSMUSG00000031635	26359	Anxa10	4.37962	1.61476e-08	4.42608e-08
	ENSMUSG00000025938	240726	Slco5a1	4.37871	7.82417e-12	4.13176e-11
	ENSMUSG00000024593	70417	Megf10	4.37372	0.00296533	0.00414341
	ENSMUSG00000034295	225288	Fhod3	4.36823	9.76326e-11	4.02945e-10
	ENSMUSG00000087203	329496	Gm13986	4.36375	9.08937e-10	3.11291e-09
	ENSMUSG00000000555	16402	Itga5	4.35473	1.74647e-12	1.09711e-11
	ENSMUSG00000101581	319707	C430002N11Rik	4.35038	1.78197e-07	4.12965e-07
	ENSMUSG00000035085	66330	1700020L24Rik	4.34507	4.16993e-08	1.06611e-07
	ENSMUSG00000024512	75577	Dynap	4.33889	1.13847e-05	2.09275e-05
	ENSMUSG00000016942	71753	Tmprss6	4.33882	0.000202101	0.000318858
	ENSMUSG00000019564	13496	Arid3a	4.33846	2.69827e-13	2.1481e-12
	ENSMUSG00000029869	13848	Ephb6	4.33705	2.90942e-08	7.62e-08
	ENSMUSG00000053158	14159	Fes	4.33542	1.59809e-15	2.97917e-14
	ENSMUSG00000056313	69068	Tcim	4.32866	5.41108e-15	7.94588e-14
	ENSMUSG00000030589	233046	Rasgrp4	4.32716	1.34563e-08	3.74433e-08
	ENSMUSG00000068452	214593	Duox2	4.30985	4.6795e-06	9.04736e-06
	ENSMUSG00000013419	270210	Zfp651	4.30748	4.19287e-11	1.87406e-10
	ENSMUSG00000050822	243328	Slc29a4	4.30601	1.23068e-16	4.1764e-15
	ENSMUSG00000042784	17829	Muc1	4.30152	7.59754e-08	1.86556e-07
	ENSMUSG00000056632	13512	Dsg3	4.29755	1.6154e-08	4.42688e-08
	ENSMUSG00000049420	77220	Tmem200a	4.29523	4.76841e-08	1.2079e-07
	ENSMUSG00000026360	19735	Rgs2	4.29376	1.23048e-10	4.96347e-10
	ENSMUSG00000046191	93891	Pcdhb20	4.29061	4.55988e-05	7.76982e-05
	ENSMUSG00000056144	94094	Trim34a	4.28701	6.50762e-14	6.31214e-13
	ENSMUSG00000034799	382018	Unc13a	4.27388	9.53755e-11	3.94702e-10
	ENSMUSG00000018340	11749	Anxa6	4.27336	1.67984e-22	8.04034e-19
	ENSMUSG00000020848	13447	Doc2b	4.26739	1.46511e-06	3.00232e-06
	ENSMUSG00000032356	19417	Rasgrf1	4.26731	2.34548e-09	7.4652e-09
	ENSMUSG00000037060	109042	Cavin3	4.26564	8.67026e-14	8.07565e-13
	ENSMUSG00000030607	11595	Acan	4.26101	2.52176e-05	4.43217e-05
	ENSMUSG00000037716	382077	Ccdc33	4.26007	0.00665284	0.00897301
	ENSMUSG00000045348	243300	Nyap1	4.25862	9.94794e-09	2.82905e-08
	ENSMUSG00000047910	93887	Pcdhb16	4.25636	1.01745e-05	1.88151e-05
	ENSMUSG00000037605	319387	Adgrl3	4.24736	2.54439e-09	8.03564e-09
	ENSMUSG00000038463	320078	Olfml2b	4.24539	1.23887e-08	3.46914e-08
	ENSMUSG00000028364	21923	Tnc	4.24238	7.78216e-06	1.46217e-05
	ENSMUSG00000057123	14613	Gja5	4.24005	2.16739e-07	4.96108e-07
	ENSMUSG00000043313	93890	Pcdhb19	4.23967	5.33621e-05	9.02655e-05
	ENSMUSG00000030798	12493	Cd37	4.2395	0.000432644	0.000661642
	ENSMUSG00000028195	16007	Ccn1	4.23002	5.01396e-16	1.17749e-14
	ENSMUSG00000000983	14038	Wfdc18	4.22903	2.26868e-07	5.17889e-07
	ENSMUSG00000028236	242285	Sdr16c5	4.22894	5.22288e-05	8.84313e-05
	ENSMUSG00000019989	209558	Enpp3	4.22568	1.14824e-05	2.10889e-05
	ENSMUSG00000004698	79221	Hdac9	4.22267	5.61439e-05	9.47307e-05
	ENSMUSG00000024501	22240	Dpysl3	4.22041	2.05417e-11	9.86779e-11
	ENSMUSG00000102674	77543	8030442B05Rik	4.212	1.5237e-08	4.19555e-08
	ENSMUSG00000074665	381399	Bpifb4	4.20682	1.47555e-07	3.46714e-07
	ENSMUSG00000028789	242669	Azin2	4.19993	2.6321e-11	1.23397e-10
	ENSMUSG00000014602	16560	Kif1a	4.19094	4.21423e-11	1.88228e-10
	ENSMUSG00000030717	56312	Nupr1	4.18935	1.98036e-10	7.65884e-10
	ENSMUSG00000040466	233016	Blvrb	4.18795	3.07137e-14	3.39136e-13
	ENSMUSG00000036002	230088	Fam214b	4.18266	1.99925e-20	7.90828e-18
	ENSMUSG00000090958	434215	Lrrc32	4.1783	6.33599e-05	0.00010641
	ENSMUSG00000073802	12579	Cdkn2b	4.17708	1.94987e-20	7.90828e-18
	ENSMUSG00000046387	93888	Pcdhb17	4.17182	2.1254e-06	4.26495e-06
	ENSMUSG00000025586	12877	Cpeb1	4.16812	1.19659e-08	3.35842e-08
	ENSMUSG00000025880	17131	Smad7	4.163	3.04549e-16	8.32609e-15
	ENSMUSG00000033917	56209	Gde1	4.16287	2.19936e-14	2.561e-13
	ENSMUSG00000056271	235416	Lman1l	4.16247	3.57926e-12	2.06973e-11
	ENSMUSG00000084989	381284	Crocc2	4.16209	5.73827e-11	2.48665e-10
	ENSMUSG00000038740	72543	Mvb12b	4.15635	1.14548e-06	2.37229e-06
	ENSMUSG00000009739	19009	Pou6f1	4.14794	4.79549e-10	1.73383e-09
	ENSMUSG00000086544	329427	Chn1os3	4.14156	3.86744e-05	6.64235e-05
	ENSMUSG00000031385	140571	Plxnb3	4.13149	3.84124e-07	8.50042e-07
	ENSMUSG00000038201	16495	Kcna7	4.12182	1.13405e-05	2.08555e-05
	ENSMUSG00000070056	52065	Mfhas1	4.11873	3.68739e-13	2.81854e-12
	ENSMUSG00000041420	17537	Meis3	4.11548	7.8967e-14	7.45387e-13
	ENSMUSG00000040189	211535	Ccdc114	4.11488	1.4442e-11	7.1971e-11
	ENSMUSG00000068551	68910	Zfp467	4.11005	1.95613e-08	5.28172e-08
	ENSMUSG00000039116	215798	Adgrg6	4.10415	5.6501e-12	3.08937e-11
	ENSMUSG00000000901	17385	Mmp11	4.10237	8.09266e-15	1.10147e-13
	ENSMUSG00000030701	27276	Plekhb1	4.09849	9.52651e-12	4.94815e-11
	ENSMUSG00000032387	71973	Rbpms2	4.09812	1.14274e-10	4.64211e-10
	ENSMUSG00000032035	23871	Ets1	4.09641	2.63216e-15	4.43647e-14
	ENSMUSG00000026614	226781	Slc30a10	4.09141	4.34189e-05	7.42005e-05
	ENSMUSG00000034220	14733	Gpc1	4.0891	1.07222e-11	5.49037e-11
	ENSMUSG00000031910	15118	Has3	4.06837	1.83316e-12	1.14419e-11
	ENSMUSG00000092517	11871	Art2a	4.06198	4.93499e-06	9.50648e-06
	ENSMUSG00000073399	195359	Trim40	4.05994	1.91872e-08	5.18956e-08
	ENSMUSG00000031028	22141	Tub	4.0573	1.28835e-05	2.35391e-05
	ENSMUSG00000036306	211134	Lzts1	4.05693	6.68523e-10	2.34085e-09
	ENSMUSG00000021725	52552	Parp8	4.05673	2.72933e-12	1.62885e-11
	ENSMUSG00000057143	319236	Trim12c	4.05373	1.00487e-13	9.19051e-13
	ENSMUSG00000048772	68777	Tmem53	4.05285	1.4053e-13	1.22593e-12
	ENSMUSG00000028631	60613	Kcnq4	4.05126	9.56822e-12	4.96601e-11
	ENSMUSG00000075010	107350	AW112010	4.04964	6.14499e-13	4.40199e-12
	ENSMUSG00000058145	233332	Adamts17	4.0405	3.17679e-07	7.1121e-07
	ENSMUSG00000066607	319477	Insyn1	4.03929	7.48016e-09	2.17764e-08
	ENSMUSG00000037306	230815	Man1c1	4.03682	2.51219e-11	1.18389e-10
	ENSMUSG00000023913	27226	Pla2g7	4.03644	0.00643803	0.00869254
	ENSMUSG00000030761	17921	Myo7a	4.03567	1.48558e-21	1.85517e-18
	ENSMUSG00000026479	16782	Lamc2	4.03354	9.86807e-20	2.54918e-17
	ENSMUSG00000037972	20621	Snn	4.01904	1.62977e-21	1.85517e-18
	ENSMUSG00000047143	242620	Dmrta2	4.01893	9.7189e-07	2.0314e-06
	ENSMUSG00000020607	105005	Lratd1	4.01198	2.57047e-20	8.79378e-18
	ENSMUSG00000070687	15552	Htr1d	4.01183	1.30673e-07	3.09806e-07
	ENSMUSG00000027624	13821	Epb41l1	4.00736	7.39998e-19	1.14977e-16
	ENSMUSG00000041202	18782	Pla2g2d	3.99993	3.98373e-11	1.78879e-10
	ENSMUSG00000025265	14163	Fgd1	3.99595	4.59543e-12	2.57498e-11
	ENSMUSG00000037833	328381	Sh2d4b	3.98698	5.49877e-10	1.96453e-09
	ENSMUSG00000020682	118453	Mmp28	3.9825	2.95279e-07	6.63174e-07
	ENSMUSG00000016356	73368	Col20a1	3.98084	2.85933e-14	3.19729e-13
	ENSMUSG00000022548	11815	Apod	3.97853	2.90233e-09	9.04423e-09
	ENSMUSG00000025875	74257	Tspan17	3.96777	1.05677e-18	1.45397e-16
	ENSMUSG00000053522	16858	Lgals7	3.9604	1.22623e-06	2.53374e-06
	ENSMUSG00000048078	23966	Tenm4	3.95499	1.2992e-05	2.37238e-05
	ENSMUSG00000030187	16633	Klra2	3.95345	6.67387e-06	1.26256e-05
	ENSMUSG00000006651	11803	Aplp1	3.94864	7.02895e-13	4.92104e-12
	ENSMUSG00000102752	665574	Gm7694	3.9425	8.67219e-10	2.98281e-09
	ENSMUSG00000001131	21857	Timp1	3.94165	2.03756e-08	5.48172e-08
	ENSMUSG00000025481	76974	Urah	3.94084	4.32884e-08	1.10384e-07
	ENSMUSG00000066682	545812	Pilrb2	3.93891	1.38001e-07	3.25959e-07
	ENSMUSG00000041798	103988	Gck	3.92974	1.77012e-07	4.10521e-07
	ENSMUSG00000016496	60533	Cd274	3.92347	4.28617e-09	1.29888e-08
	ENSMUSG00000031169	53627	Porcn	3.92295	1.63485e-11	8.0521e-11
	ENSMUSG00000024846	73720	Cst6	3.92262	1.33851e-06	2.75494e-06
	ENSMUSG00000040483	327959	Xaf1	3.92149	4.93277e-09	1.4747e-08
	ENSMUSG00000039328	68867	Rnf122	3.92023	1.0064e-08	2.86012e-08
	ENSMUSG00000042834	27528	Nrep	3.91742	3.16078e-12	1.854e-11
	ENSMUSG00000064215	52668	Ifi27	3.91586	4.75945e-09	1.42727e-08
	ENSMUSG00000038602	215085	Slc35f1	3.9154	4.24042e-08	1.08282e-07
	ENSMUSG00000058498	433809	Rnf207	3.90464	2.76909e-09	8.67817e-09
	ENSMUSG00000029371	20311	Cxcl5	3.90403	5.29339e-07	1.1487e-06
	ENSMUSG00000102224	76873	4930447F24Rik	3.89958	3.06163e-09	9.48925e-09
	ENSMUSG00000032238	19883	Rora	3.89203	1.0858e-07	2.60748e-07
	ENSMUSG00000051457	20737	Spn	3.88874	1.361e-07	3.21891e-07
	ENSMUSG00000040747	12508	Cd53	3.88543	0.000142383	0.000229065
	ENSMUSG00000062661	14299	Ncs1	3.8813	1.06422e-19	2.56209e-17
	ENSMUSG00000029595	16873	Lhx5	3.87724	5.63976e-07	1.21781e-06
	ENSMUSG00000081058	97114	H3c15	3.87644	1.36962e-06	2.81486e-06
	ENSMUSG00000071604	381217	Fam189a2	3.87522	1.07209e-08	3.03456e-08
	ENSMUSG00000048186	209645	Bend7	3.86875	9.64603e-05	0.00015855
	ENSMUSG00000001435	12822	Col18a1	3.86839	1.79436e-09	5.83283e-09
	ENSMUSG00000024907	14419	Gal	3.85111	0.000136591	0.000220139
	ENSMUSG00000022040	13850	Ephx2	3.84818	1.47966e-10	5.88795e-10
	ENSMUSG00000066258	76681	Trim12a	3.84135	1.65387e-14	2.01683e-13
	ENSMUSG00000034450	268756	Gulo	3.83671	0.000133352	0.00021522
	ENSMUSG00000023906	54419	Cldn6	3.82517	3.68483e-06	7.21017e-06
	ENSMUSG00000074121	78405	Ntf5	3.81327	3.43847e-14	3.69253e-13
	ENSMUSG00000020312	216148	Shc2	3.80573	2.27577e-06	4.55297e-06
	ENSMUSG00000049538	271127	Adamts16	3.79831	4.54695e-07	9.94906e-07
	ENSMUSG00000038677	268935	Scube3	3.77594	7.35942e-06	1.38583e-05
	ENSMUSG00000048376	14062	F2r	3.77308	4.8533e-13	3.56962e-12
	ENSMUSG00000031480	56229	Thsd1	3.77151	1.60622e-09	5.2686e-09
	ENSMUSG00000021950	11752	Anxa8	3.77134	2.66818e-11	1.24949e-10
	ENSMUSG00000092216	100502736	Gm19345	3.76329	2.93774e-05	5.11498e-05
	ENSMUSG00000019194	20266	Scn1b	3.75728	8.335e-08	2.0301e-07
	ENSMUSG00000039004	12161	Bmp6	3.75382	5.45662e-07	1.18129e-06
	ENSMUSG00000023951	22339	Vegfa	3.74986	1.88243e-10	7.32262e-10
	ENSMUSG00000003420	14132	Fcgrt	3.74911	0.000655987	0.000982428
	ENSMUSG00000058070	68519	Eml1	3.74908	3.74989e-06	7.32729e-06
	ENSMUSG00000028019	54635	Pdgfc	3.74209	1.87203e-13	1.56824e-12
	ENSMUSG00000069874	54396	Irgm2	3.74195	4.40963e-08	1.12263e-07
	ENSMUSG00000061878	20698	Sphk1	3.72505	2.1117e-16	6.30611e-15
	ENSMUSG00000015484	329274	Fam163a	3.72427	9.43734e-09	2.69413e-08
	ENSMUSG00000038473	70729	Nos1ap	3.72273	6.59201e-09	1.93555e-08
	ENSMUSG00000035969	100213	Rusc2	3.71985	1.07769e-10	4.40612e-10
	ENSMUSG00000020032	77976	Nuak1	3.71909	2.69191e-06	5.35168e-06
	ENSMUSG00000022996	22410	Wnt10b	3.71519	4.96224e-06	9.55753e-06
	ENSMUSG00000041423	68957	Paqr6	3.71189	5.55599e-10	1.98218e-09
	ENSMUSG00000047810	78317	Ccdc88b	3.70433	5.54227e-12	3.03829e-11
	ENSMUSG00000021250	14281	Fos	3.70281	1.39732e-17	8.96582e-16
	ENSMUSG00000064262	243374	Gimap8	3.70131	1.05102e-06	2.18632e-06
	ENSMUSG00000069114	229055	Zbtb10	3.69823	4.28897e-11	1.91094e-10
	ENSMUSG00000012017	224024	Scarf2	3.69771	3.57804e-07	7.94576e-07
	ENSMUSG00000031538	18791	Plat	3.69727	1.00758e-09	3.42112e-09
	ENSMUSG00000030559	72433	Rab38	3.69379	2.92364e-10	1.1001e-09
	ENSMUSG00000066705	59095	Fxyd6	3.69247	4.74475e-09	1.42387e-08
	ENSMUSG00000049404	109222	Rarres1	3.692	0.00179548	0.00256544
	ENSMUSG00000037499	66208	Nenf	3.68094	4.92997e-18	4.18816e-16
	ENSMUSG00000022885	20440	St6gal1	3.67835	1.81987e-16	5.67387e-15
	ENSMUSG00000078485	231002	Plekhn1	3.67649	1.27178e-17	8.38448e-16
	ENSMUSG00000094651	381334	Gal3st2	3.67303	1.24149e-05	2.27058e-05
	ENSMUSG00000031891	15484	Hsd11b2	3.67031	3.73309e-06	7.29557e-06
	ENSMUSG00000026839	76654	Upp2	3.66496	1.48104e-11	7.36043e-11
	ENSMUSG00000062743	210503	Zfp677	3.65967	3.35852e-07	7.48453e-07
	ENSMUSG00000066720	56863	Cldn9	3.65688	1.18153e-07	2.82026e-07
	ENSMUSG00000028927	18600	Padi2	3.65156	1.93906e-07	4.46429e-07
	ENSMUSG00000034685	217219	Fam171a2	3.65156	5.0378e-09	1.50504e-08
	ENSMUSG00000020432	21452	Tcn2	3.65087	9.12659e-15	1.21861e-13
	ENSMUSG00000049775	19241	Tmsb4x	3.64345	5.28222e-16	1.22683e-14
	ENSMUSG00000029385	12452	Ccng2	3.64285	2.10994e-16	6.30611e-15
	ENSMUSG00000020023	319880	Tmcc3	3.63791	2.68776e-16	7.59413e-15
	ENSMUSG00000034258	217721	Flvcr2	3.63749	1.82482e-10	7.12038e-10
	ENSMUSG00000072754	381667	Lrcol1	3.63095	8.39599e-06	1.57005e-05
	ENSMUSG00000006411	71740	Nectin4	3.62885	7.02311e-13	4.92104e-12
	ENSMUSG00000027843	19260	Ptpn22	3.62634	3.27043e-08	8.49301e-08
	ENSMUSG00000023055	67488	Calcoco1	3.62396	7.37735e-21	4.16855e-18
	ENSMUSG00000078920	15953	Ifi47	3.62308	5.97247e-15	8.61042e-14
	ENSMUSG00000044165	229672	Bcl2l15	3.62086	1.49112e-10	5.92237e-10
	ENSMUSG00000033278	19274	Ptprm	3.62045	0.00554337	0.00753846
	ENSMUSG00000079620	140474	Muc4	3.61894	1.1225e-10	4.57014e-10
	ENSMUSG00000030666	116903	Calcb	3.61253	0.00305198	0.00425932
	ENSMUSG00000040212	13732	Emp3	3.60901	3.61533e-12	2.08867e-11
	ENSMUSG00000035105	112407	Egln3	3.60879	9.52014e-06	1.76518e-05
	ENSMUSG00000053216	238555	Btn2a2	3.60779	7.34068e-08	1.80916e-07
	ENSMUSG00000097842	320950	9330104G04Rik	3.60285	2.15565e-10	8.29116e-10
	ENSMUSG00000062861	22690	Zfp28	3.59856	2.77132e-10	1.04746e-09
	ENSMUSG00000054720	100604	Lrrc8c	3.59653	4.33689e-18	3.78595e-16
	ENSMUSG00000057454	72434	Lypd3	3.59366	5.88328e-08	1.46885e-07
	ENSMUSG00000078486	74183	Perm1	3.58622	6.50715e-17	2.63155e-15
	ENSMUSG00000027602	66734	Map1lc3a	3.58251	4.58588e-18	3.95041e-16
	ENSMUSG00000046668	67393	Cxxc5	3.58149	3.6691e-09	1.12481e-08
	ENSMUSG00000050212	230752	Eva1b	3.57897	6.49012e-11	2.78954e-10
	ENSMUSG00000078853	16145	Igtp	3.56724	6.15734e-06	1.16991e-05
	ENSMUSG00000026121	20353	Sema4c	3.56437	4.19497e-14	4.39205e-13
	ENSMUSG00000039115	104099	Itga9	3.56148	4.28342e-08	1.09313e-07
	ENSMUSG00000047104	76400	Pbp2	3.55898	4.41914e-12	2.48943e-11
	ENSMUSG00000095115	319622	Itpripl2	3.55839	1.13788e-09	3.82254e-09
	ENSMUSG00000052942	226075	Glis3	3.55341	3.37938e-12	1.96853e-11
	ENSMUSG00000027544	18019	Nfatc2	3.54394	8.71876e-17	3.20451e-15
	ENSMUSG00000043924	230822	Ncmap	3.5417	2.06677e-13	1.71661e-12
	ENSMUSG00000020000	59012	Moxd1	3.54152	3.16026e-10	1.18281e-09
	ENSMUSG00000024063	77889	Lbh	3.53897	1.18537e-13	1.0574e-12
	ENSMUSG00000022580	14787	Rhpn1	3.53431	3.05091e-09	9.46531e-09
	ENSMUSG00000039497	212898	Dse	3.52943	6.07768e-10	2.15073e-09
	ENSMUSG00000019997	14219	Ccn2	3.52752	2.48258e-13	1.99828e-12
	ENSMUSG00000024909	58859	Efemp2	3.5263	5.6168e-15	8.1861e-14
	ENSMUSG00000034614	216505	Pik3ip1	3.52141	1.98073e-15	3.51783e-14
	ENSMUSG00000028539	11876	Artn	3.51403	0.000147971	0.000237438
	ENSMUSG00000027257	80708	Pacsin3	3.5115	8.20369e-17	3.0632e-15
	ENSMUSG00000055976	71908	Cldn23	3.51137	3.39779e-14	3.65789e-13
	ENSMUSG00000051343	52055	Rab11fip5	3.50661	7.63004e-07	1.61804e-06
	ENSMUSG00000042734	69480	Ttc9	3.50644	3.73047e-18	3.4978e-16
	ENSMUSG00000042821	20613	Snai1	3.50549	8.58027e-07	1.80294e-06
	ENSMUSG00000034949	103406	Zfr2	3.50526	1.11848e-12	7.38148e-12
	ENSMUSG00000020057	71712	Dram1	3.50308	8.25102e-07	1.73837e-06
	ENSMUSG00000037580	14528	Gch1	3.50031	2.50747e-13	2.01393e-12
	ENSMUSG00000005125	17988	Ndrg1	3.49373	7.99836e-07	1.68936e-06
	ENSMUSG00000031557	83436	Plekha2	3.49305	3.44407e-13	2.65402e-12
	ENSMUSG00000026639	16780	Lamb3	3.49225	7.3387e-19	1.14977e-16
	ENSMUSG00000032578	12700	Cish	3.48934	4.08346e-13	3.06393e-12
	ENSMUSG00000022773	106369	Ypel1	3.4887	3.62039e-11	1.64313e-10
	ENSMUSG00000070313	235973	Pate14	3.486	2.68048e-07	6.05884e-07
	ENSMUSG00000042041	69861	2010003K11Rik	3.48504	5.02134e-06	9.66105e-06
	ENSMUSG00000072235	22142	Tuba1a	3.48153	3.67752e-17	1.74345e-15
	ENSMUSG00000073400	19824	Trim10	3.48106	2.46222e-07	5.6015e-07
	ENSMUSG00000080316	75202	Spaca6	3.48102	3.76888e-14	3.99552e-13
	ENSMUSG00000054423	27062	Cadps	3.47797	0.00651608	0.00879511
	ENSMUSG00000047735	209086	Samd9l	3.47488	3.23532e-08	8.40399e-08
	ENSMUSG00000046634	171395	Pkd1l1	3.47416	9.92993e-08	2.39689e-07
	ENSMUSG00000003545	14282	Fosb	3.47237	1.12124e-12	7.39199e-12
	ENSMUSG00000028573	75578	Fggy	3.46796	3.93129e-10	1.44448e-09
	ENSMUSG00000030088	107747	Aldh1l1	3.46446	3.29137e-08	8.53907e-08
	ENSMUSG00000055148	16598	Klf2	3.45982	5.2144e-09	1.5534e-08
	ENSMUSG00000027985	16842	Lef1	3.45972	0.00321607	0.00448239
	ENSMUSG00000004562	268739	Arhgef40	3.45541	2.64805e-12	1.58482e-11
	ENSMUSG00000048191	353328	Muc6	3.45363	0.00329482	0.00458709
	ENSMUSG00000038067	12985	Csf3	3.44696	0.000419884	0.000642749
	ENSMUSG00000079049	380839	Serpinb1c	3.44216	0.000122011	0.000197899
	ENSMUSG00000047501	12740	Cldn4	3.43903	2.00744e-18	2.27693e-16
	ENSMUSG00000006931	66180	P3h4	3.43501	1.11111e-12	7.34293e-12
	ENSMUSG00000029094	70292	Afap1	3.42533	2.47007e-11	1.16752e-10
	ENSMUSG00000036533	260409	Cdc42ep3	3.41716	2.07751e-15	3.64225e-14
	ENSMUSG00000021306	83924	Gpr137b	3.41392	5.37609e-13	3.90646e-12
	ENSMUSG00000040703	74134	Cyp2s1	3.41345	3.52782e-05	6.08546e-05
	ENSMUSG00000069662	17118	Marcks	3.41201	5.81354e-11	2.51668e-10
	ENSMUSG00000018570	70419	2810408A11Rik	3.41183	8.8652e-13	6.02339e-12
	ENSMUSG00000057706	108797	Mex3b	3.41065	1.44521e-16	4.727e-15
	ENSMUSG00000030160	330428	Tmem52b	3.4063	5.42381e-06	1.03818e-05
	ENSMUSG00000020325	83554	Fstl3	3.40583	1.52498e-10	6.04548e-10
	ENSMUSG00000087362	672763	Gm13710	3.40305	7.10444e-06	1.33981e-05
	ENSMUSG00000019970	20393	Sgk1	3.40184	3.26688e-14	3.56792e-13
	ENSMUSG00000031750	76527	Il34	3.39975	4.43878e-13	3.30118e-12
	ENSMUSG00000061451	381199	Tmem151a	3.39707	6.6771e-11	2.85826e-10
	ENSMUSG00000028339	12819	Col15a1	3.39408	1.74759e-05	3.1324e-05
	ENSMUSG00000040543	327958	Pitpnm3	3.39365	1.17699e-09	3.93721e-09
	ENSMUSG00000025069	68214	Gsto2	3.3896	1.72082e-09	5.61539e-09
	ENSMUSG00000049288	280411	Lix1l	3.38695	6.83184e-09	1.99948e-08
	ENSMUSG00000025473	11501	Adam8	3.38632	8.03757e-16	1.72524e-14
	ENSMUSG00000030220	11857	Arhgdib	3.38458	7.94602e-07	1.67944e-06
	ENSMUSG00000034159	71874	Mab21l4	3.37632	7.94153e-11	3.34077e-10
	ENSMUSG00000032068	76509	Plet1	3.37135	2.84011e-08	7.45081e-08
	ENSMUSG00000053646	235611	Plxnb1	3.36737	7.03533e-17	2.73319e-15
	ENSMUSG00000044903	243862	Psg22	3.35534	0.000624664	0.000937959
	ENSMUSG00000036564	234593	Ndrg4	3.35025	1.09901e-11	5.6094e-11
	ENSMUSG00000034059	241525	Ypel4	3.34497	4.19353e-07	9.23482e-07
	ENSMUSG00000026080	98388	Chst10	3.34393	0.000178318	0.000283171
	ENSMUSG00000078716	242409	Tmem8b	3.34214	3.26925e-16	8.69372e-15
	ENSMUSG00000024190	19252	Dusp1	3.34203	1.41005e-09	4.65895e-09
	ENSMUSG00000000530	11482	Acvrl1	3.33665	2.13219e-08	5.71081e-08
	ENSMUSG00000023972	71461	Ptk7	3.33401	1.4769e-07	3.46968e-07
	ENSMUSG00000103749	93702	Pcdhgb5	3.3288	6.54224e-05	0.000109612
	ENSMUSG00000063060	20680	Sox7	3.32865	0.000365975	0.000562949
	ENSMUSG00000045991	225631	Onecut2	3.32593	1.59764e-12	1.00812e-11
	ENSMUSG00000030730	11937	Atp2a1	3.32261	4.5009e-07	9.85341e-07
	ENSMUSG00000039934	212167	Gsap	3.32002	2.29639e-14	2.64734e-13
	ENSMUSG00000015619	14462	Gata3	3.31258	2.62462e-05	4.604e-05
	ENSMUSG00000051550	68490	Zfp579	3.31172	1.05018e-13	9.57031e-13
	ENSMUSG00000071724	100503915	Smpd5	3.31061	1.54165e-13	1.32479e-12
	ENSMUSG00000048965	244238	Mrgpre	3.30863	2.61496e-10	9.93105e-10
	ENSMUSG00000079652	245884	Fam71f2	3.30809	2.86973e-07	6.45664e-07
	ENSMUSG00000055333	245827	Fat2	3.30709	4.7309e-10	1.71125e-09
	ENSMUSG00000021493	67399	Pdlim7	3.30596	5.58612e-19	9.42789e-17
	ENSMUSG00000055799	21415	Tcf7l1	3.30373	3.31038e-05	5.72599e-05
	ENSMUSG00000038042	218232	Ptpdc1	3.2928	1.86857e-10	7.27767e-10
	ENSMUSG00000042757	81907	Tmem108	3.29246	3.84986e-05	6.61395e-05
	ENSMUSG00000024304	12558	Cdh2	3.28996	0.000103663	0.00016986
	ENSMUSG00000018554	53422	Ybx2	3.28629	1.56082e-09	5.12634e-09
	ENSMUSG00000038860	99326	Garnl3	3.28272	2.49498e-13	2.00645e-12
	ENSMUSG00000034520	14615	Gjc1	3.27981	1.7409e-06	3.53088e-06
	ENSMUSG00000048644	330695	Ctxn1	3.27849	1.27961e-18	1.61973e-16
	ENSMUSG00000030107	24110	Usp18	3.27562	3.0219e-06	5.97581e-06
	ENSMUSG00000023904	353502	Hcfc1r1	3.2744	2.04649e-11	9.83466e-11
	ENSMUSG00000037106	631797	Fer1l6	3.27082	2.50574e-10	9.55065e-10
	ENSMUSG00000046841	216197	Ckap4	3.2682	8.89677e-16	1.85834e-14
	ENSMUSG00000030796	21677	Tead2	3.2641	1.58178e-10	6.24328e-10
	ENSMUSG00000047963	52331	Stbd1	3.25938	5.18164e-07	1.1258e-06
	ENSMUSG00000024766	381236	Lipo3	3.25239	5.31705e-07	1.15305e-06
	ENSMUSG00000031790	17388	Mmp15	3.25238	5.63327e-15	8.19344e-14
	ENSMUSG00000029359	57816	Tesc	3.24862	1.63905e-05	2.95038e-05
	ENSMUSG00000002228	71887	Ppm1j	3.24724	7.64546e-11	3.22587e-10
	ENSMUSG00000018378	70393	2210416O15Rik	3.24446	1.6839e-12	1.05938e-11
	ENSMUSG00000050064	242109	Zfp697	3.24444	7.57194e-13	5.25758e-12
	ENSMUSG00000024558	225724	Mapk4	3.24344	1.73308e-08	4.72178e-08
	ENSMUSG00000023328	11423	Ache	3.24211	1.316e-06	2.7101e-06
	ENSMUSG00000021411	66895	Pxdc1	3.23084	4.12444e-15	6.3901e-14
	ENSMUSG00000026065	110895	Slc9a4	3.23038	5.3604e-08	1.346e-07
	ENSMUSG00000018750	75580	Zbtb4	3.22858	3.16554e-17	1.59005e-15
	ENSMUSG00000074445	100042514	Sprr2a3	3.22684	4.35625e-08	1.10993e-07
	ENSMUSG00000039384	63953	Dusp10	3.22301	6.98008e-13	4.90038e-12
	ENSMUSG00000031493	243897	Ggn	3.22273	5.62711e-10	2.00303e-09
	ENSMUSG00000097015	381967	Gm26705	3.22267	7.37468e-07	1.56731e-06
	ENSMUSG00000001248	52857	Gramd1a	3.22171	1.69499e-07	3.94668e-07
	ENSMUSG00000070858	381633	Gm1673	3.22019	7.89155e-11	3.32528e-10
	ENSMUSG00000027200	214968	Sema6d	3.2179	0.000127511	0.000206267
	ENSMUSG00000024014	18712	Pim1	3.20378	2.7172e-11	1.26916e-10
	ENSMUSG00000041245	279561	Wnk3	3.19935	8.89061e-08	2.15878e-07
	ENSMUSG00000031661	93960	Nkd1	3.19688	0.00153926	0.00221333
	ENSMUSG00000006403	240913	Adamts4	3.19132	2.48333e-08	6.57752e-08
	ENSMUSG00000002409	13549	Dyrk1b	3.18941	4.22637e-18	3.7151e-16
	ENSMUSG00000020121	117600	Srgap1	3.18421	1.17946e-08	3.31473e-08
	ENSMUSG00000024143	104215	Rhoq	3.1839	3.25978e-10	1.21646e-09
	ENSMUSG00000040714	232943	Klc3	3.18147	3.16018e-18	3.10089e-16
	ENSMUSG00000040219	235330	Ttc12	3.17865	1.08123e-11	5.5298e-11
	ENSMUSG00000046687	432466	Gm5424	3.17609	1.91586e-15	3.43498e-14
	ENSMUSG00000004328	53417	Hif3a	3.17319	0.000101499	0.000166486
	ENSMUSG00000047875	269604	Gpr157	3.17059	1.02401e-09	3.4704e-09
	ENSMUSG00000044349	319317	Snhg11	3.16858	3.49915e-06	6.86489e-06
	ENSMUSG00000029154	231293	Cwh43	3.168	5.70026e-11	2.47187e-10
	ENSMUSG00000035274	21983	Tpbg	3.16779	3.48253e-13	2.67487e-12
	ENSMUSG00000020122	13649	Egfr	3.16597	1.40954e-17	8.96582e-16
	ENSMUSG00000031841	12554	Cdh13	3.16463	3.34491e-10	1.24566e-09
	ENSMUSG00000009614	192166	Sardh	3.15423	1.95752e-08	5.28434e-08
	ENSMUSG00000049191	331474	Rtl5	3.15222	7.5911e-08	1.8647e-07
	ENSMUSG00000030103	20893	Bhlhe40	3.15087	5.80827e-16	1.32232e-14
	ENSMUSG00000046794	244416	Ppp1r3b	3.15046	9.6807e-05	0.000159017
	ENSMUSG00000028125	11304	Abca4	3.14984	5.12656e-11	2.24462e-10
	ENSMUSG00000030748	16190	Il4ra	3.1471	1.86806e-17	1.07972e-15
	ENSMUSG00000050821	78408	Fam131a	3.14661	6.67471e-07	1.42765e-06
	ENSMUSG00000034330	234779	Plcg2	3.14541	1.30708e-12	8.40277e-12
	ENSMUSG00000097404	100502985	Gm10814	3.14326	9.0927e-08	2.20574e-07
	ENSMUSG00000047793	208777	Sned1	3.14175	9.86402e-06	1.82569e-05
	ENSMUSG00000069227	26913	Gprin1	3.13991	1.14784e-10	4.65685e-10
	ENSMUSG00000002459	58175	Rgs20	3.13787	2.61187e-06	5.19501e-06
	ENSMUSG00000018427	77864	Ypel2	3.1377	6.2593e-13	4.47881e-12
	ENSMUSG00000049001	68169	Ndnf	3.13762	0.000112213	0.000182899
	ENSMUSG00000035713	244144	Usp35	3.1371	9.73688e-14	8.94408e-13
	ENSMUSG00000033906	108672	Zdhhc15	3.13657	7.25978e-08	1.79096e-07
	ENSMUSG00000016382	102866	Pls3	3.13517	1.74747e-13	1.48056e-12
	ENSMUSG00000040249	16971	Lrp1	3.13229	9.40406e-10	3.212e-09
	ENSMUSG00000027994	66815	Mcub	3.1321	1.76971e-08	4.81639e-08
	ENSMUSG00000030792	50722	Dkkl1	3.13196	4.25936e-06	8.27424e-06
	ENSMUSG00000021097	94040	Clmn	3.12996	1.55229e-05	2.80578e-05
	ENSMUSG00000034595	76448	Ppp1r18	3.1277	2.55544e-12	1.53375e-11
	ENSMUSG00000096001	70045	2610528A11Rik	3.12671	3.54721e-05	6.11558e-05
	ENSMUSG00000005045	269610	Chd5	3.12656	1.08903e-05	2.00567e-05
	ENSMUSG00000024424	72747	Ttc39c	3.12618	1.69522e-07	3.94668e-07
	ENSMUSG00000035539	381522	Ccdc180	3.12599	9.32394e-06	1.73206e-05
	ENSMUSG00000018906	18452	P4ha2	3.11904	3.06079e-09	9.48896e-09
	ENSMUSG00000029561	23962	Oasl2	3.11681	2.63709e-11	1.23585e-10
	ENSMUSG00000023033	20273	Scn8a	3.11655	1.50685e-06	3.08287e-06
	ENSMUSG00000013076	75723	Amotl1	3.11604	3.76524e-16	9.84288e-15
	ENSMUSG00000021559	69635	Dapk1	3.1139	5.70693e-06	1.08891e-05
	ENSMUSG00000032285	58233	Dnaja4	3.11197	4.88494e-13	3.58456e-12
	ENSMUSG00000039770	383295	Ypel5	3.11112	1.90529e-21	1.85517e-18
	ENSMUSG00000031274	12830	Col4a5	3.11004	1.92997e-12	1.19694e-11
	ENSMUSG00000021838	74480	Samd4	3.10583	1.09466e-14	1.43143e-13
	ENSMUSG00000051113	75538	Fam71e1	3.1038	2.10314e-08	5.63896e-08
	ENSMUSG00000043541	320662	Casc1	3.10312	3.85272e-08	9.89403e-08
	ENSMUSG00000063765	214685	Chadl	3.10242	1.10883e-06	2.29828e-06
	ENSMUSG00000063160	18223	Numbl	3.10089	2.98976e-13	2.3558e-12
	ENSMUSG00000025268	80884	Maged2	3.0978	4.51984e-17	1.98653e-15
	ENSMUSG00000085148	100042498	Mir22hg	3.09418	5.71444e-14	5.66432e-13
	ENSMUSG00000028597	67305	Gpx7	3.09272	2.80373e-05	4.89608e-05
	ENSMUSG00000097011	100043793	Gm4651	3.08249	3.54846e-09	1.09153e-08
	ENSMUSG00000020178	11540	Adora2a	3.07221	3.46491e-05	5.98183e-05
	ENSMUSG00000061048	12560	Cdh3	3.06439	4.03792e-10	1.48065e-09
	ENSMUSG00000031340	14404	Gabre	3.06251	1.1259e-13	1.01004e-12
	ENSMUSG00000096956	100616095	Snhg18	3.06173	2.15642e-07	4.93687e-07
	ENSMUSG00000019767	100504234	Ccdc170	3.06014	2.69465e-05	4.7203e-05
	ENSMUSG00000019944	69288	Rhobtb1	3.05853	1.21938e-11	6.16408e-11
	ENSMUSG00000085183	100040617	Wincr1	3.05638	5.39374e-15	7.93883e-14
	ENSMUSG00000079685	77777	Ulbp1	3.05448	4.90678e-06	9.45646e-06
	ENSMUSG00000074218	12865	Cox7a1	3.05135	8.41168e-07	1.76928e-06
	ENSMUSG00000020429	16006	Igfbp1	3.0509	0.0058492	0.00793135
	ENSMUSG00000028270	14469	Gbp2	3.05069	0.000422287	0.000646193
	ENSMUSG00000037217	20964	Syn1	3.05024	1.85125e-09	5.99621e-09
	ENSMUSG00000033006	20665	Sox10	3.04732	0.00522856	0.0071318
	ENSMUSG00000033276	269209	Stk36	3.0397	3.61705e-12	2.08872e-11
	ENSMUSG00000052676	215693	Zmat1	3.03961	1.60364e-06	3.27031e-06
	ENSMUSG00000103585	93701	Pcdhgb4	3.03795	0.000186239	0.00029512
	ENSMUSG00000038387	20130	Rras	3.03673	2.21628e-15	3.83771e-14
	ENSMUSG00000025171	226122	Ubtd1	3.03565	9.60389e-17	3.4438e-15
	ENSMUSG00000015745	67220	Plekho1	3.03404	1.34184e-12	8.59567e-12
	ENSMUSG00000041827	231655	Oasl1	3.02939	5.60365e-08	1.40291e-07
	ENSMUSG00000043004	14702	Gng2	3.02346	0.00190046	0.00270962
	ENSMUSG00000045545	16664	Krt14	3.02343	0.0058049	0.00787465
	ENSMUSG00000022562	75475	Oplah	3.02339	3.8835e-16	9.87425e-15
	ENSMUSG00000020653	194655	Klf11	3.02251	1.1642e-15	2.31078e-14
	ENSMUSG00000025279	13421	Dnase1l3	3.02157	9.58763e-09	2.73211e-08
	ENSMUSG00000052837	16477	Junb	3.02037	1.84912e-15	3.33896e-14
	ENSMUSG00000022564	66168	Grina	3.01953	3.83849e-16	9.87425e-15
	ENSMUSG00000045231	320099	BC106179	3.01883	1.49164e-05	2.70271e-05
	ENSMUSG00000063687	93876	Pcdhb5	3.01808	9.72433e-05	0.000159692
	ENSMUSG00000067889	20743	Sptbn2	3.01639	2.03025e-09	6.53085e-09
	ENSMUSG00000036611	67484	Eepd1	3.01493	4.79042e-12	2.66889e-11
	ENSMUSG00000018800	217265	Abca5	3.0149	6.50413e-11	2.79461e-10
	ENSMUSG00000050914	654824	Ankrd37	3.00167	4.35904e-07	9.56466e-07
	ENSMUSG00000078532	67149	Nkain1	3.0014	9.18831e-18	6.64604e-16
	ENSMUSG00000045934	194126	Mtmr11	3.0014	2.65322e-08	6.99385e-08
	ENSMUSG00000007039	51793	Ddah2	2.99931	2.52686e-07	5.74134e-07
	ENSMUSG00000040811	72205	Eml2	2.99888	1.13618e-17	7.81616e-16
	ENSMUSG00000002020	16997	Ltbp2	2.99234	5.111e-06	9.82014e-06
	ENSMUSG00000021763	408066	BC067074	2.9907	6.79335e-05	0.000113608
	ENSMUSG00000026971	16420	Itgb6	2.98998	7.39361e-14	7.03197e-13
	ENSMUSG00000031880	56437	Rrad	2.98905	2.34697e-08	6.24116e-08
	ENSMUSG00000022665	67896	Ccdc80	2.98417	1.11711e-05	2.05558e-05
	ENSMUSG00000042675	66090	Ypel3	2.97618	8.53788e-15	1.15833e-13
	ENSMUSG00000031805	16453	Jak3	2.97409	4.54598e-12	2.55067e-11
	ENSMUSG00000040699	67803	Limd2	2.97325	1.624e-18	1.9393e-16
	ENSMUSG00000031647	71306	Mfap3l	2.9723	1.93134e-05	3.44517e-05
	ENSMUSG00000020262	110532	Adarb1	2.97207	5.58416e-10	1.99167e-09
	ENSMUSG00000026836	11477	Acvr1	2.97021	6.46072e-21	3.89427e-18
	ENSMUSG00000038903	381175	Ccdc68	2.96912	6.47729e-11	2.78497e-10
	ENSMUSG00000027297	17005	Ltk	2.96887	1.46234e-11	7.27894e-11
	ENSMUSG00000040146	71746	Rgl3	2.96831	0.000165869	0.000264596
	ENSMUSG00000002797	110175	Ggct	2.96549	1.14262e-15	2.28489e-14
	ENSMUSG00000025064	12821	Col17a1	2.96184	0.00124588	0.00180812
	ENSMUSG00000026888	50915	Grb14	2.9618	8.7466e-12	4.57687e-11
	ENSMUSG00000059824	13170	Dbp	2.9557	7.02911e-09	2.05294e-08
	ENSMUSG00000040829	574428	Zmynd15	2.95389	6.74015e-09	1.97538e-08
	ENSMUSG00000040430	71795	Pitpnc1	2.95187	3.25129e-13	2.52639e-12
	ENSMUSG00000091898	21924	Tnnc1	2.95089	2.26618e-09	7.22917e-09
	ENSMUSG00000048960	109294	Prex2	2.94715	0.00291197	0.00407469
	ENSMUSG00000037568	226841	Vash2	2.94473	1.03027e-10	4.23277e-10
	ENSMUSG00000002059	19376	Rab34	2.94188	1.12686e-15	2.2605e-14
	ENSMUSG00000028009	433646	1700061I17Rik	2.93857	4.2465e-07	9.34171e-07
	ENSMUSG00000023000	13363	Dhh	2.93316	8.57384e-08	2.08547e-07
	ENSMUSG00000055632	665700	Hmcn2	2.9234	3.17942e-10	1.18927e-09
	ENSMUSG00000028957	18628	Per3	2.91771	1.04627e-15	2.13263e-14
	ENSMUSG00000043673	238076	Kcns3	2.91744	0.00121697	0.00176919
	ENSMUSG00000087230	76422	Mroh3	2.91586	2.15118e-13	1.77924e-12
	ENSMUSG00000034858	235493	Fam214a	2.91558	9.83738e-13	6.59193e-12
	ENSMUSG00000032717	17240	Mdfi	2.91337	4.30471e-16	1.05653e-14
	ENSMUSG00000085457	68808	1110046J04Rik	2.91318	4.34574e-07	9.54012e-07
	ENSMUSG00000020469	17898	Myl7	2.91209	5.31348e-07	1.15247e-06
	ENSMUSG00000010830	105785	Kdelr3	2.90948	1.43553e-12	9.14031e-12
	ENSMUSG00000023800	24001	Tiam2	2.9085	6.25442e-16	1.40121e-14
	ENSMUSG00000034762	230587	Glis1	2.9073	5.9375e-05	9.99294e-05
	ENSMUSG00000048911	51902	Rnf24	2.90569	1.36084e-14	1.71912e-13
	ENSMUSG00000027375	17153	Mal	2.90561	0.000535294	0.000810885
	ENSMUSG00000025185	67573	Loxl4	2.89554	3.64801e-11	1.65389e-10
	ENSMUSG00000027298	22174	Tyro3	2.89549	3.38528e-14	3.65622e-13
	ENSMUSG00000065408	723895	Mir31	2.8919	1.3873e-12	8.86551e-12
	ENSMUSG00000030657	233781	Xylt1	2.88843	1.25338e-06	2.58645e-06
	ENSMUSG00000039236	57444	Isg20	2.88191	2.08794e-14	2.44941e-13
	ENSMUSG00000103472	93715	Pcdhga7	2.88043	8.12026e-08	1.98467e-07
	ENSMUSG00000000253	66355	Gmpr	2.87869	4.42302e-09	1.33524e-08
	ENSMUSG00000036913	330863	Trim67	2.87803	0.00365889	0.0050733
	ENSMUSG00000027660	20482	Skil	2.87625	2.18884e-22	8.04034e-19
	ENSMUSG00000026418	21952	Tnni1	2.87536	3.40153e-07	7.57239e-07
	ENSMUSG00000042306	66166	S100a14	2.86968	6.57451e-11	2.82294e-10
	ENSMUSG00000027087	16410	Itgav	2.86928	5.14511e-21	3.42773e-18
	ENSMUSG00000026413	18772	Pkp1	2.86741	4.03542e-13	3.03148e-12
	ENSMUSG00000006154	67425	Eps8l1	2.86719	2.68301e-08	7.06501e-08
	ENSMUSG00000042500	76850	Ago4	2.86703	9.30821e-09	2.65907e-08
	ENSMUSG00000022041	110902	Chrna2	2.86275	0.000144786	0.000232636
	ENSMUSG00000028059	16800	Arhgef2	2.8626	1.59758e-12	1.00812e-11
	ENSMUSG00000015944	80909	Castor2	2.85681	3.8106e-16	9.87425e-15
	ENSMUSG00000038276	171209	Asic3	2.85278	5.23005e-07	1.13593e-06
	ENSMUSG00000083282	56464	Ctsf	2.84875	4.81876e-12	2.68114e-11
	ENSMUSG00000016179	215303	Camk1g	2.84788	8.71134e-12	4.56219e-11
	ENSMUSG00000042289	101502	Hsd3b7	2.84772	7.93027e-15	1.08403e-13
	ENSMUSG00000037348	71904	Paqr7	2.84614	6.01568e-12	3.26529e-11
	ENSMUSG00000045136	73710	Tubb2b	2.83977	1.58521e-14	1.94622e-13
	ENSMUSG00000035314	233552	Gdpd5	2.83941	4.30463e-14	4.492e-13
	ENSMUSG00000062901	75785	Klhl24	2.83768	2.28047e-16	6.65119e-15
	ENSMUSG00000030605	17304	Mfge8	2.83726	4.30397e-17	1.90488e-15
	ENSMUSG00000022199	59049	Slc22a17	2.83462	0.000503717	0.000765125
	ENSMUSG00000050957	27356	Insl6	2.82498	1.27948e-09	4.24638e-09
	ENSMUSG00000048537	102693	Phldb1	2.82418	5.1753e-11	2.26138e-10
	ENSMUSG00000040289	15213	Hey1	2.82306	0.000156696	0.000250658
	ENSMUSG00000044083	100504221	Efcab8	2.82143	1.76547e-06	3.57844e-06
	ENSMUSG00000090394	67647	4930523C07Rik	2.81644	1.84339e-08	5.00185e-08
	ENSMUSG00000050931	74442	Sgms2	2.81379	4.37788e-12	2.47168e-11
	ENSMUSG00000053030	69982	Spink2	2.80876	0.000289248	0.000449129
	ENSMUSG00000003352	12297	Cacnb3	2.80793	3.91289e-20	1.24862e-17
	ENSMUSG00000045838	214239	Ccdc9b	2.80774	6.95854e-13	4.89068e-12
	ENSMUSG00000073787	100126795	Gm10575	2.80633	4.07811e-14	4.28743e-13
	ENSMUSG00000017314	50997	Mpp2	2.80469	2.13823e-08	5.72455e-08
	ENSMUSG00000035246	236899	Pcyt1b	2.80463	5.48587e-15	8.02777e-14
	ENSMUSG00000049532	50524	Sall2	2.80248	2.97922e-10	1.12035e-09
	ENSMUSG00000021457	20963	Syk	2.80043	8.21098e-11	3.44497e-10
	ENSMUSG00000024462	54393	Gabbr1	2.79748	5.39479e-14	5.38119e-13
	ENSMUSG00000048489	213393	Depp1	2.79656	7.9965e-07	1.68925e-06
	ENSMUSG00000087028	329358	Gm13387	2.79502	7.11498e-07	1.51619e-06
	ENSMUSG00000010021	286942	Kif19a	2.79229	0.00098921	0.00145159
	ENSMUSG00000032014	102644	Oaf	2.79033	4.25777e-07	9.36162e-07
	ENSMUSG00000000957	17387	Mmp14	2.78639	1.04544e-09	3.53924e-09
	ENSMUSG00000076431	20677	Sox4	2.78504	1.66197e-15	3.08011e-14
	ENSMUSG00000039646	246154	Vasn	2.78328	7.12689e-18	5.53449e-16
	ENSMUSG00000026880	13830	Stom	2.777	2.0177e-12	1.24282e-11
	ENSMUSG00000000202	72014	Btbd17	2.77661	1.93101e-05	3.44507e-05
	ENSMUSG00000030124	16768	Lag3	2.77354	1.02131e-07	2.46149e-07
	ENSMUSG00000008398	13713	Elk3	2.77004	1.1053e-20	5.59637e-18
	ENSMUSG00000044674	14362	Fzd1	2.76895	0.00448331	0.00615907
	ENSMUSG00000028150	19885	Rorc	2.76846	1.2786e-08	3.57511e-08
	ENSMUSG00000026347	72160	Tmem163	2.76793	1.47215e-05	2.66816e-05
	ENSMUSG00000043085	213989	Tmem82	2.76596	4.31175e-09	1.30507e-08
	ENSMUSG00000076441	11898	Ass1	2.76288	2.44609e-17	1.34037e-15
	ENSMUSG00000032066	170752	Bco2	2.76021	1.86753e-06	3.77321e-06
	ENSMUSG00000059713	53902	Rcan3	2.76017	5.45657e-18	4.55441e-16
	ENSMUSG00000046623	14621	Gjb4	2.75869	1.34837e-13	1.18361e-12
	ENSMUSG00000020883	72194	Fbxl20	2.75272	1.2488e-20	5.85455e-18
	ENSMUSG00000000731	11634	Aire	2.74727	0.00100206	0.00146976
	ENSMUSG00000025212	94280	Sfxn3	2.7447	5.05682e-20	1.52403e-17
	ENSMUSG00000039007	54381	Cpq	2.74367	0.00199529	0.00283843
	ENSMUSG00000039910	17684	Cited2	2.73998	2.25442e-12	1.37129e-11
	ENSMUSG00000067212	15040	H2-T23	2.73856	2.34685e-17	1.29158e-15
	ENSMUSG00000018566	20528	Slc2a4	2.73837	1.78789e-09	5.81328e-09
	ENSMUSG00000047281	55948	Sfn	2.73673	5.32021e-15	7.84886e-14
	ENSMUSG00000057335	545389	Cep170	2.73651	1.01603e-16	3.59243e-15
	ENSMUSG00000020646	67216	Mboat2	2.73612	3.64046e-09	1.11684e-08
	ENSMUSG00000045912	237397	C2cd4c	2.73325	7.01665e-05	0.000117157
	ENSMUSG00000037447	214855	Arid5a	2.72773	1.25873e-13	1.11575e-12
	ENSMUSG00000052684	16476	Jun	2.72769	1.39056e-11	6.9517e-11
	ENSMUSG00000038648	208647	Creb3l2	2.72584	3.89949e-15	6.09379e-14
	ENSMUSG00000029499	19301	Pxmp2	2.72215	2.42845e-13	1.95917e-12
	ENSMUSG00000024395	225341	Lims2	2.72094	5.87355e-06	1.11902e-05
	ENSMUSG00000003378	14809	Grik5	2.71801	1.03103e-09	3.49324e-09
	ENSMUSG00000025321	320910	Itgb8	2.71706	2.93888e-05	5.11556e-05
	ENSMUSG00000073591	93893	Pcdhb22	2.71577	1.61527e-05	2.91047e-05
	ENSMUSG00000059498	14131	Fcgr3	2.71395	6.85398e-07	1.46377e-06
	ENSMUSG00000015533	16398	Itga2	2.7125	5.5626e-09	1.65091e-08
	ENSMUSG00000075289	107239	Carns1	2.71143	3.25299e-07	7.26342e-07
	ENSMUSG00000030287	16439	Itpr2	2.70895	0.00021481	0.000337899
	ENSMUSG00000021396	75124	Nxnl2	2.70838	1.2094e-05	2.21511e-05
	ENSMUSG00000047108	57755	Dnajb7	2.70655	1.17732e-06	2.43545e-06
	ENSMUSG00000007655	12389	Cav1	2.70137	1.1161e-11	5.68744e-11
	ENSMUSG00000056737	12332	Capg	2.70122	2.24184e-14	2.59389e-13
	ENSMUSG00000019872	57319	Smpdl3a	2.69378	4.51967e-09	1.36149e-08
	ENSMUSG00000086330	69320	1700007J10Rik	2.69342	6.74715e-07	1.44193e-06
	ENSMUSG00000053111	66930	Fank1	2.69281	3.2159e-06	6.34063e-06
	ENSMUSG00000070644	214253	Etnk2	2.69258	8.00582e-08	1.9586e-07
	ENSMUSG00000053702	74103	Nebl	2.69173	2.66282e-09	8.38102e-09
	ENSMUSG00000002233	11853	Rhoc	2.68911	3.15496e-13	2.46363e-12
	ENSMUSG00000021365	18003	Nedd9	2.68701	2.36257e-15	4.03582e-14
	ENSMUSG00000020458	68585	Rtn4	2.68549	8.3621e-19	1.21726e-16
	ENSMUSG00000022377	13196	Asap1	2.6806	4.69678e-15	7.11998e-14
	ENSMUSG00000040828	106757	Catsperd	2.67959	7.02599e-05	0.000117282
	ENSMUSG00000026308	70788	Klhl30	2.67654	0.000386838	0.000593383
	ENSMUSG00000034401	67946	Spata6	2.66378	6.1914e-08	1.54091e-07
	ENSMUSG00000038893	215512	Fam117a	2.66269	5.46331e-11	2.37563e-10
	ENSMUSG00000020230	15468	Prmt2	2.66165	2.34502e-15	4.01125e-14
	ENSMUSG00000037664	12577	Cdkn1c	2.6609	1.93759e-10	7.51179e-10
	ENSMUSG00000020334	30805	Slc22a4	2.65795	1.44508e-11	7.19868e-11
	ENSMUSG00000020108	74747	Ddit4	2.65218	8.97396e-12	4.68584e-11
	ENSMUSG00000026494	269152	Kif26b	2.65049	3.65854e-05	6.30066e-05
	ENSMUSG00000031758	75796	Cdyl2	2.647	3.42763e-06	6.73605e-06
	ENSMUSG00000004891	18008	Nes	2.64539	2.83687e-09	8.86644e-09
	ENSMUSG00000023393	228993	Slc17a9	2.63776	0.00527908	0.00719606
	ENSMUSG00000055926	623781	Gm14137	2.6371	2.67005e-11	1.24991e-10
	ENSMUSG00000066684	170741	Pilrb1	2.63654	5.78983e-05	9.75348e-05
	ENSMUSG00000021835	12159	Bmp4	2.63547	5.00484e-05	8.49326e-05
	ENSMUSG00000086786	101056149	Gm15908	2.635	7.30237e-07	1.55298e-06
	ENSMUSG00000053137	19094	Mapk11	2.63426	4.30367e-17	1.90488e-15
	ENSMUSG00000042515	245631	Pwwp3b	2.6318	4.23634e-08	1.08199e-07
	ENSMUSG00000028347	230157	Tmeff1	2.63104	3.81124e-05	6.55116e-05
	ENSMUSG00000078657	381457	Crnn	2.62548	0.00113732	0.00165836
	ENSMUSG00000040663	56708	Clcf1	2.62284	8.6374e-12	4.52534e-11
	ENSMUSG00000031875	68119	Cmtm3	2.61925	5.00247e-08	1.26213e-07
	ENSMUSG00000038188	380713	Scarf1	2.61708	4.62382e-05	7.87412e-05
	ENSMUSG00000074480	72640	Mex3a	2.61579	8.18973e-14	7.70748e-13
	ENSMUSG00000018417	17912	Myo1b	2.61308	1.95561e-10	7.57005e-10
	ENSMUSG00000044080	20193	S100a1	2.61266	6.10402e-11	2.63432e-10
	ENSMUSG00000047945	17357	Marcksl1	2.60692	6.59889e-17	2.65171e-15
	ENSMUSG00000040717	171463	Il17rd	2.60592	1.76439e-15	3.2274e-14
	ENSMUSG00000087691	102640368	Cd55os	2.60463	1.15783e-08	3.25901e-08
	ENSMUSG00000028943	56226	Espn	2.60349	4.95411e-08	1.25118e-07
	ENSMUSG00000071176	234094	Arhgef10	2.6028	2.47994e-09	7.85366e-09
	ENSMUSG00000020151	19279	Ptprr	2.59936	0.000153373	0.000245622
	ENSMUSG00000062310	14659	Glrp1	2.59919	3.2571e-07	7.27131e-07
	ENSMUSG00000015850	229595	Adamtsl4	2.59299	4.77346e-08	1.20893e-07
	ENSMUSG00000004187	16581	Kifc2	2.59213	1.29918e-11	6.53357e-11
	ENSMUSG00000073413	114654	Ly6g6d	2.58977	8.99556e-07	1.88707e-06
	ENSMUSG00000030208	13730	Emp1	2.58961	2.53554e-12	1.52565e-11
	ENSMUSG00000051669	239691	AU021092	2.58902	7.8312e-07	1.65754e-06
	ENSMUSG00000021831	50527	Ero1l	2.58778	4.00691e-07	8.84385e-07
	ENSMUSG00000037465	21847	Klf10	2.58774	3.84996e-16	9.87425e-15
	ENSMUSG00000067786	18111	Nnat	2.58215	8.62949e-09	2.47973e-08
	ENSMUSG00000032372	18828	Plscr2	2.58199	1.44675e-05	2.62551e-05
	ENSMUSG00000026463	381290	Atp2b4	2.5767	9.33298e-07	1.95397e-06
	ENSMUSG00000020661	13435	Dnmt3a	2.57181	1.72287e-13	1.46461e-12
	ENSMUSG00000042340	13019	Ctf1	2.56897	2.94571e-08	7.71184e-08
	ENSMUSG00000051790	216856	Nlgn2	2.56845	2.92893e-12	1.73407e-11
	ENSMUSG00000074796	269356	Slc4a11	2.56453	2.18213e-13	1.7971e-12
	ENSMUSG00000034818	319586	Celf5	2.56417	2.58509e-10	9.83233e-10
	ENSMUSG00000028385	209131	Snx30	2.56323	1.0745e-16	3.76758e-15
	ENSMUSG00000000706	12231	Btn1a1	2.56227	1.0825e-10	4.42153e-10
	ENSMUSG00000035773	114229	Kiss1r	2.5617	2.40709e-08	6.39164e-08
	ENSMUSG00000074766	319909	Ism1	2.55981	0.00417689	0.00575687
	ENSMUSG00000041556	230904	Fbxo2	2.55803	1.80474e-06	3.65335e-06
	ENSMUSG00000024302	13527	Dtna	2.55631	1.42053e-05	2.57978e-05
	ENSMUSG00000041261	12319	Car8	2.55438	0.000106553	0.000174279
	ENSMUSG00000039153	12393	Runx2	2.55367	0.000340795	0.000526072
	ENSMUSG00000009145	93838	Dqx1	2.55361	1.89487e-12	1.1769e-11
	ENSMUSG00000055994	257632	Nod2	2.55077	5.55017e-07	1.2001e-06
	ENSMUSG00000028015	229445	Ctso	2.55071	4.71005e-11	2.07952e-10
	ENSMUSG00000055485	320706	Soga1	2.54763	2.5036e-08	6.62428e-08
	ENSMUSG00000019850	21929	Tnfaip3	2.54753	2.52019e-11	1.18722e-10
	ENSMUSG00000038855	320404	Itpkb	2.5446	6.47116e-13	4.59111e-12
	ENSMUSG00000025647	66940	Shisa5	2.54457	1.03084e-19	2.5585e-17
	ENSMUSG00000034394	16878	Lif	2.54391	3.35162e-13	2.5932e-12
	ENSMUSG00000097209	105975	AU022754	2.53908	0.00132833	0.00192226
	ENSMUSG00000020154	19263	Ptprb	2.53602	1.31647e-13	1.16044e-12
	ENSMUSG00000034863	382014	Ano8	2.53514	3.87425e-11	1.74458e-10
	ENSMUSG00000023232	230779	Serinc2	2.53359	7.57439e-21	4.16855e-18
	ENSMUSG00000029314	231510	Gpat3	2.52691	2.96669e-16	8.16357e-15
	ENSMUSG00000026870	77996	Cutal	2.52626	8.14507e-07	1.71805e-06
	ENSMUSG00000020231	64451	Dip2a	2.5257	4.02806e-18	3.61053e-16
	ENSMUSG00000021061	20741	Sptb	2.52026	6.7571e-14	6.50923e-13
	ENSMUSG00000024953	54683	Prdx5	2.51964	6.35978e-12	3.43293e-11
	ENSMUSG00000025809	16412	Itgb1	2.51797	8.53592e-19	1.22781e-16
	ENSMUSG00000090071	12570	Cdk5r2	2.51475	0.00430856	0.00593253
	ENSMUSG00000030278	14311	Cidec	2.51407	0.0030602	0.00427032
	ENSMUSG00000049555	20776	Tmie	2.51295	5.67443e-07	1.22446e-06
	ENSMUSG00000022594	23936	Lynx1	2.51165	1.84899e-10	7.20803e-10
	ENSMUSG00000002504	65962	Slc9a3r2	2.50867	5.46448e-12	3.00345e-11
	ENSMUSG00000051076	242122	Vtcn1	2.5066	1.41389e-10	5.65823e-10
	ENSMUSG00000057897	12323	Camk2b	2.50576	2.99286e-15	4.93276e-14
	ENSMUSG00000061603	238161	Akap6	2.50574	0.00265196	0.00372528
	ENSMUSG00000029761	109624	Cald1	2.50282	3.07426e-13	2.41252e-12
	ENSMUSG00000020027	216233	Socs2	2.5019	3.18268e-10	1.19014e-09
	ENSMUSG00000018931	24083	Natd1	2.50027	1.70647e-17	1.00937e-15
	ENSMUSG00000021751	93732	Acox2	2.4945	8.13949e-12	4.27687e-11
	ENSMUSG00000042751	226518	Nmnat2	2.4926	0.000125919	0.000203952
	ENSMUSG00000003363	18807	Pld3	2.49248	2.3236e-15	3.98539e-14
	ENSMUSG00000023008	22379	Fmnl3	2.49161	2.84203e-12	1.68657e-11
	ENSMUSG00000068758	16188	Il3ra	2.48996	1.97913e-05	3.52346e-05
	ENSMUSG00000027175	320554	Tcp11l1	2.48674	4.17899e-10	1.52663e-09
	ENSMUSG00000037686	104816	Aspg	2.47734	9.49149e-08	2.29807e-07
	ENSMUSG00000100798	100503197	Gm19589	2.47519	3.75573e-08	9.65476e-08
	ENSMUSG00000033508	67855	Asprv1	2.47283	3.32935e-06	6.55207e-06
	ENSMUSG00000041046	56089	Ramp3	2.47181	0.000252074	0.000393628
	ENSMUSG00000060206	242466	Zfp462	2.46974	6.60808e-05	0.000110627
	ENSMUSG00000069893	667214	9930111J21Rik1	2.46938	1.83095e-08	4.97237e-08
	ENSMUSG00000030530	18550	Furin	2.46787	8.72568e-22	1.61873e-18
	ENSMUSG00000045211	213484	Nudt18	2.46748	5.55142e-17	2.33455e-15
	ENSMUSG00000050288	57265	Fzd2	2.46636	6.52927e-07	1.39796e-06
	ENSMUSG00000020042	74007	Btbd11	2.46528	9.49535e-07	1.98599e-06
	ENSMUSG00000055865	329731	Tafa3	2.46437	2.33912e-06	4.67201e-06
	ENSMUSG00000036565	78339	Ttyh3	2.46323	1.37841e-13	1.2058e-12
	ENSMUSG00000022636	11658	Alcam	2.46192	3.45131e-15	5.50903e-14
	ENSMUSG00000042851	78751	Zc3h6	2.46191	5.25191e-09	1.56421e-08
	ENSMUSG00000023926	19743	Rhag	2.45845	3.59659e-06	7.0473e-06
	ENSMUSG00000014599	12977	Csf1	2.45829	1.86919e-06	3.77597e-06
	ENSMUSG00000029298	236573	Gbp9	2.45665	0.000166032	0.00026479
	ENSMUSG00000067006	20724	Serpinb5	2.45452	2.29256e-12	1.39315e-11
	ENSMUSG00000035671	212168	Zswim4	2.45059	1.21808e-18	1.57332e-16
	ENSMUSG00000058656	320679	Samd12	2.45009	4.8284e-13	3.55336e-12
	ENSMUSG00000034751	328329	Mast4	2.44935	1.06292e-16	3.74765e-15
	ENSMUSG00000030653	207728	Pde2a	2.44928	0.000921655	0.00135702
	ENSMUSG00000030699	21389	Tbx6	2.44629	2.61494e-05	4.58829e-05
	ENSMUSG00000052616	320022	Terb1	2.44458	2.08467e-07	4.78039e-07
	ENSMUSG00000027712	11747	Anxa5	2.44197	1.39591e-15	2.68126e-14
	ENSMUSG00000025283	20229	Sat1	2.4387	3.04396e-15	4.99746e-14
	ENSMUSG00000052911	16779	Lamb2	2.43825	3.45629e-10	1.28411e-09
	ENSMUSG00000030428	57776	Ttyh1	2.43529	4.33588e-10	1.57843e-09
	ENSMUSG00000067377	56496	Tspan6	2.43375	1.61103e-06	3.28328e-06
	ENSMUSG00000032177	18577	Pde4a	2.43148	0.000212093	0.000333873
	ENSMUSG00000027954	13636	Efna1	2.42951	3.12264e-08	8.14138e-08
	ENSMUSG00000000386	17857	Mx1	2.42918	7.85949e-07	1.6628e-06
	ENSMUSG00000027377	228576	Mall	2.42896	1.61e-12	1.01542e-11
	ENSMUSG00000033684	104009	Qsox1	2.42444	9.87824e-15	1.30385e-13
	ENSMUSG00000049866	320982	Arl4c	2.42335	8.77099e-13	5.98186e-12
	ENSMUSG00000003573	26558	Homer3	2.4212	3.79864e-17	1.76776e-15
	ENSMUSG00000035930	26887	Chst4	2.41717	1.09455e-07	2.626e-07
	ENSMUSG00000044864	99696	Ankrd50	2.4104	3.1017e-18	3.06729e-16
	ENSMUSG00000030110	19713	Ret	2.40979	1.35804e-06	2.79377e-06
	ENSMUSG00000013698	18611	Pea15a	2.4087	5.68041e-12	3.10192e-11
	ENSMUSG00000021822	18792	Plau	2.40852	4.2393e-06	8.23781e-06
	ENSMUSG00000042010	100705	Acacb	2.40405	2.67601e-07	6.0509e-07
	ENSMUSG00000027611	19124	Procr	2.40315	1.49309e-09	4.91919e-09
	ENSMUSG00000041736	12257	Tspo	2.4024	9.66293e-22	1.61873e-18
	ENSMUSG00000032036	67703	Kirrel3	2.40229	2.90537e-05	5.0621e-05
	ENSMUSG00000042268	320718	Slc26a9	2.40113	1.60694e-06	3.27652e-06
	ENSMUSG00000037541	210274	Shank2	2.40066	6.58203e-07	1.40867e-06
	ENSMUSG00000026475	19734	Rgs16	2.39734	0.00496842	0.00679381
	ENSMUSG00000021453	23882	Gadd45g	2.3966	4.06497e-10	1.4897e-09
	ENSMUSG00000038020	268480	Rapgefl1	2.39485	9.71396e-14	8.9425e-13
	ENSMUSG00000028184	99633	Adgrl2	2.39241	5.36587e-08	1.34711e-07
	ENSMUSG00000040624	213783	Plekhg1	2.3917	6.5127e-09	1.9136e-08
	ENSMUSG00000029822	71720	Osbpl3	2.39134	3.25225e-18	3.16669e-16
	ENSMUSG00000022537	224090	Tmem44	2.39033	5.67688e-09	1.68246e-08
	ENSMUSG00000034168	238330	Irf2bpl	2.38596	5.28206e-13	3.84475e-12
	ENSMUSG00000027316	14588	Gfra4	2.38547	6.0682e-07	1.30476e-06
	ENSMUSG00000019734	353499	Tmc4	2.38463	3.86653e-21	2.87897e-18
	ENSMUSG00000022421	73340	Nptxr	2.38186	1.77285e-06	3.59167e-06
	ENSMUSG00000004371	16156	Il11	2.38033	0.00537022	0.00731119
	ENSMUSG00000022565	18810	Plec	2.3802	7.80301e-14	7.38748e-13
	ENSMUSG00000001943	57276	Vsig2	2.3792	0.00729037	0.00977766
	ENSMUSG00000026959	14810	Grin1	2.37865	1.85231e-06	3.74386e-06
	ENSMUSG00000003541	15937	Ier3	2.3774	1.00167e-07	2.4173e-07
	ENSMUSG00000022376	11514	Adcy8	2.37672	0.000140522	0.000226214
	ENSMUSG00000102440	93717	Pcdhga9	2.37371	5.7381e-05	9.67149e-05
	ENSMUSG00000028967	74155	Errfi1	2.36998	1.31298e-13	1.15898e-12
	ENSMUSG00000039137	73750	Whrn	2.3687	1.19684e-09	3.9983e-09
	ENSMUSG00000031207	17698	Msn	2.36676	5.36156e-11	2.337e-10
	ENSMUSG00000089736	100044509	Tgfbr3l	2.36663	7.96683e-09	2.30238e-08
	ENSMUSG00000079037	19122	Prnp	2.36611	1.79997e-13	1.51792e-12
	ENSMUSG00000040563	235044	Plppr2	2.36273	9.76184e-10	3.32612e-09
	ENSMUSG00000026211	98733	Obsl1	2.36064	1.76505e-05	3.1619e-05
	ENSMUSG00000028047	21827	Thbs3	2.35965	7.0893e-07	1.51148e-06
	ENSMUSG00000019055	18822	Plod1	2.35828	1.3574e-14	1.71797e-13
	ENSMUSG00000040987	243864	Mill2	2.35808	2.57267e-07	5.8339e-07
	ENSMUSG00000070000	74015	Fcho1	2.35715	5.09478e-08	1.28466e-07
	ENSMUSG00000035640	100503659	Cbarp	2.35699	3.50691e-09	1.07954e-08
	ENSMUSG00000028464	22004	Tpm2	2.35576	2.46989e-05	4.34583e-05
	ENSMUSG00000017765	20498	Slc12a4	2.35516	3.37395e-14	3.64709e-13
	ENSMUSG00000097727	433111	F630040K05Rik	2.35212	8.20607e-08	2.00371e-07
	ENSMUSG00000047181	217125	Samd14	2.35149	3.36929e-09	1.03944e-08
	ENSMUSG00000051435	329977	Fhad1	2.35106	0.000131504	0.000212373
	ENSMUSG00000027333	228608	Smox	2.34643	2.77506e-07	6.25698e-07
	ENSMUSG00000062127	80281	Cttnbp2nl	2.34409	1.02306e-21	1.61873e-18
	ENSMUSG00000038418	13653	Egr1	2.34224	9.89374e-13	6.62468e-12
	ENSMUSG00000043664	434325	Tmem221	2.34193	1.98058e-05	3.52555e-05
	ENSMUSG00000010751	79202	Tnfrsf22	2.33868	1.17665e-17	7.92234e-16
	ENSMUSG00000037552	101497	Plekhg2	2.33495	2.58648e-16	7.37379e-15
	ENSMUSG00000037784	72507	Dzip1l	2.33477	0.00150568	0.00216751
	ENSMUSG00000025856	18590	Pdgfa	2.33462	5.47529e-08	1.37213e-07
	ENSMUSG00000039474	22393	Wfs1	2.33357	1.19823e-12	7.82219e-12
	ENSMUSG00000041119	18585	Pde9a	2.33329	1.56139e-10	6.16854e-10
	ENSMUSG00000024426	73242	Atat1	2.33298	3.63791e-13	2.78576e-12
	ENSMUSG00000024008	240058	Cpne5	2.33244	2.82499e-05	4.93087e-05
	ENSMUSG00000038375	68728	Trp53inp2	2.3307	1.47377e-13	1.27287e-12
	ENSMUSG00000052353	80982	Cemip	2.33	1.51188e-07	3.54659e-07
	ENSMUSG00000070661	66825	Rnf186	2.32995	8.58444e-05	0.000141708
	ENSMUSG00000026435	212980	Slc45a3	2.32657	8.13281e-07	1.71575e-06
	ENSMUSG00000031075	101772	Ano1	2.32373	4.44301e-11	1.97338e-10
	ENSMUSG00000105651	76398	1700017M07Rik	2.32243	2.62464e-08	6.92284e-08
	ENSMUSG00000022817	16419	Itgb5	2.31464	2.97648e-05	5.17673e-05
	ENSMUSG00000048827	244646	Pkd1l3	2.313	3.18145e-08	8.27765e-08
	ENSMUSG00000008855	15184	Hdac5	2.31218	2.01561e-09	6.48871e-09
	ENSMUSG00000074457	67860	S100a16	2.31135	5.35095e-06	1.02526e-05
	ENSMUSG00000007030	27762	Vwa7	2.31119	4.67945e-08	1.18774e-07
	ENSMUSG00000037225	14173	Fgf2	2.31077	4.95137e-05	8.40703e-05
	ENSMUSG00000029101	71729	Rgs12	2.31038	3.58989e-11	1.63221e-10
	ENSMUSG00000028073	73182	Pear1	2.30863	1.11089e-08	3.13463e-08
	ENSMUSG00000033029	27660	1700088E04Rik	2.30843	4.51354e-09	1.36062e-08
	ENSMUSG00000025810	18186	Nrp1	2.30799	4.52519e-07	9.90486e-07
	ENSMUSG00000021678	14063	F2rl1	2.30794	1.70853e-11	8.38891e-11
	ENSMUSG00000042644	16440	Itpr3	2.30602	3.32669e-20	1.10814e-17
	ENSMUSG00000057054	103844	Inca1	2.30449	1.58001e-07	3.69682e-07
	ENSMUSG00000024901	240518	Peli3	2.30004	7.89983e-08	1.93379e-07
	ENSMUSG00000068877	20342	Selenbp2	2.29989	5.46563e-08	1.37025e-07
	ENSMUSG00000078566	12176	Bnip3	2.29789	0.000875885	0.00129354
	ENSMUSG00000038217	380712	Tlcd2	2.29722	1.33916e-05	2.4404e-05
	ENSMUSG00000013338	74562	Fer1l4	2.29668	1.82128e-07	4.21303e-07
	ENSMUSG00000030539	20352	Sema4b	2.29554	4.17205e-15	6.44022e-14
	ENSMUSG00000031925	270118	Maml2	2.29293	4.81378e-16	1.14594e-14
	ENSMUSG00000020424	71962	Castor1	2.29193	1.96133e-09	6.322e-09
	ENSMUSG00000028849	245877	Map7d1	2.29149	6.0078e-15	8.64167e-14
	ENSMUSG00000045031	207175	Cetn4	2.28798	4.24751e-07	9.34231e-07
	ENSMUSG00000019823	171580	Mical1	2.2864	1.28903e-12	8.3192e-12
	ENSMUSG00000038175	218203	Mylip	2.28126	2.43933e-05	4.29445e-05
	ENSMUSG00000072244	94088	Trim6	2.27905	1.83131e-12	1.1436e-11
	ENSMUSG00000030895	15458	Hpx	2.2711	0.00432988	0.00595864
	ENSMUSG00000049036	69195	Tmem121	2.2701	1.17931e-06	2.43916e-06
	ENSMUSG00000031980	11606	Agt	2.26978	0.00235146	0.00332159
	ENSMUSG00000032609	78267	Klhdc8b	2.26966	1.25802e-11	6.34676e-11
	ENSMUSG00000064125	73072	Prr36	2.26919	2.7276e-05	4.77339e-05
	ENSMUSG00000026556	93840	Vangl2	2.26445	1.56561e-14	1.92777e-13
	ENSMUSG00000023266	107971	Frs3	2.26358	5.3757e-10	1.92491e-09
	ENSMUSG00000090622	320700	A930033H14Rik	2.26143	3.21433e-07	7.19105e-07
	ENSMUSG00000022382	22422	Wnt7b	2.25063	0.000612103	0.000920956
	ENSMUSG00000039286	72007	Fndc3b	2.24941	1.98257e-18	2.27693e-16
	ENSMUSG00000039405	76453	Prss23	2.24853	8.92086e-08	2.16571e-07
	ENSMUSG00000040498	70080	Igsf23	2.24553	9.05514e-06	1.6841e-05
	ENSMUSG00000038651	637277	Sycp2l	2.24432	3.435e-06	6.7495e-06
	ENSMUSG00000026764	16574	Kif5c	2.24295	2.92354e-05	5.09165e-05
	ENSMUSG00000022843	12724	Clcn2	2.2426	7.39434e-14	7.03197e-13
	ENSMUSG00000045394	17075	Epcam	2.24105	1.43756e-16	4.71415e-15
	ENSMUSG00000030137	53857	Tuba8	2.23605	3.65378e-07	8.10968e-07
	ENSMUSG00000092171	74601	4833427F10Rik	2.23563	0.00740483	0.00991541
	ENSMUSG00000044162	414084	Tnip3	2.23541	0.000281906	0.000438158
	ENSMUSG00000043421	69573	Hilpda	2.23165	9.61913e-09	2.74047e-08
	ENSMUSG00000024087	13078	Cyp1b1	2.23003	5.43656e-05	9.18895e-05
	ENSMUSG00000003282	56711	Plag1	2.22772	0.000821083	0.00121644
	ENSMUSG00000031539	64933	Ap3m2	2.2229	3.6079e-13	2.76613e-12
	ENSMUSG00000043165	16939	Lor	2.22257	1.09338e-06	2.26886e-06
	ENSMUSG00000026679	71233	Enkur	2.22177	6.07237e-06	1.15481e-05
	ENSMUSG00000032020	72828	Ubash3b	2.21977	3.60743e-12	2.08506e-11
	ENSMUSG00000040852	213556	Plekhh2	2.21879	1.83845e-09	5.95779e-09
	ENSMUSG00000029304	20750	Spp1	2.21631	3.38807e-07	7.54506e-07
	ENSMUSG00000051998	240754	Lax1	2.21321	0.000551447	0.000833857
	ENSMUSG00000024854	69745	Pold4	2.21065	1.08768e-13	9.81312e-13
	ENSMUSG00000054978	74492	Kbtbd13	2.21047	8.09567e-05	0.000134147
	ENSMUSG00000068349	625599	Gml	2.20974	0.00386512	0.00534754
	ENSMUSG00000015143	109711	Actn1	2.20967	4.21521e-18	3.7151e-16
	ENSMUSG00000022500	56722	Litaf	2.20869	8.02098e-18	6.07961e-16
	ENSMUSG00000030499	233107	Kctd15	2.20812	1.77219e-05	3.17379e-05
	ENSMUSG00000021585	12380	Cast	2.20551	6.91988e-17	2.71182e-15
	ENSMUSG00000047238	75625	Mageh1	2.20486	3.7154e-07	8.23922e-07
	ENSMUSG00000068874	20341	Selenbp1	2.20285	4.58231e-05	7.80553e-05
	ENSMUSG00000042628	217695	Zfyve1	2.20203	2.54866e-19	5.12079e-17
	ENSMUSG00000040287	237611	Stac3	2.20181	7.27585e-08	1.79458e-07
	ENSMUSG00000049470	93736	Aff4	2.20146	1.7663e-16	5.58946e-15
	ENSMUSG00000041809	71877	Efhc1	2.20117	4.59055e-06	8.88626e-06
	ENSMUSG00000000078	23849	Klf6	2.19911	2.85691e-16	7.94786e-15
	ENSMUSG00000026712	17533	Mrc1	2.1986	4.81295e-07	1.0502e-06
	ENSMUSG00000059970	15512	Hspa2	2.19818	2.63135e-12	1.57693e-11
	ENSMUSG00000031398	18846	Plxna3	2.19765	8.1401e-13	5.59682e-12
	ENSMUSG00000015709	11864	Arnt2	2.19756	0.000243535	0.000380763
	ENSMUSG00000027947	16194	Il6ra	2.19709	0.000214266	0.000337085
	ENSMUSG00000027068	241452	Dhrs9	2.19566	7.42201e-05	0.000123486
	ENSMUSG00000011832	213027	Evi5l	2.19356	1.71784e-11	8.42806e-11
	ENSMUSG00000035692	100038882	Isg15	2.19269	0.00011043	0.000180155
	ENSMUSG00000040009	14687	Gnaz	2.18931	2.74217e-05	4.79757e-05
	ENSMUSG00000049047	71703	Armcx3	2.18853	6.08465e-07	1.30785e-06
	ENSMUSG00000030659	53322	Nucb2	2.18764	1.7979e-13	1.51718e-12
	ENSMUSG00000026399	13136	Cd55	2.18159	1.26307e-13	1.11829e-12
	ENSMUSG00000004952	54153	Rasa4	2.18068	9.50714e-06	1.76324e-05
	ENSMUSG00000006395	68180	Hyi	2.17797	2.02146e-12	1.24453e-11
	ENSMUSG00000022217	85308	Emc9	2.17507	4.53582e-09	1.36571e-08
	ENSMUSG00000044712	625098	Slc38a6	2.17381	7.8607e-11	3.31338e-10
	ENSMUSG00000073987	14590	Ggh	2.17208	2.65529e-18	2.75497e-16
	ENSMUSG00000097800	100038636	B230344G16Rik	2.16958	1.38456e-07	3.26851e-07
	ENSMUSG00000036368	381110	Rmdn2	2.16914	1.32088e-06	2.71954e-06
	ENSMUSG00000022235	69574	Cmbl	2.1689	6.0359e-08	1.50339e-07
	ENSMUSG00000039763	246738	Dnajc28	2.16533	5.0221e-10	1.80904e-09
	ENSMUSG00000037960	68480	Card19	2.16493	1.5388e-10	6.09071e-10
	ENSMUSG00000035509	213311	Fbxl21	2.16185	3.51305e-08	9.06958e-08
	ENSMUSG00000029166	100732	Mapre3	2.16183	5.09278e-09	1.52003e-08
	ENSMUSG00000020882	12295	Cacnb1	2.16053	7.85849e-05	0.000130405
	ENSMUSG00000041361	102371	Myzap	2.15893	2.80794e-10	1.06003e-09
	ENSMUSG00000021928	68177	Ebpl	2.15744	3.3742e-11	1.54973e-10
	ENSMUSG00000034161	20289	Scx	2.1568	0.00142731	0.00205937
	ENSMUSG00000004798	29869	Ulk2	2.15483	3.37708e-17	1.67397e-15
	ENSMUSG00000038264	20361	Sema7a	2.15097	1.03854e-08	2.94575e-08
	ENSMUSG00000057948	70450	Unc13d	2.1508	9.87366e-12	5.09502e-11
	ENSMUSG00000070315	78934	4930581F22Rik	2.15054	7.12591e-12	3.80269e-11
	ENSMUSG00000092341	72289	Malat1	2.14996	9.02522e-14	8.39392e-13
	ENSMUSG00000034758	114606	Tle6	2.14984	0.000160526	0.000256525
	ENSMUSG00000020021	13998	Fgd6	2.14906	4.39825e-19	7.9533e-17
	ENSMUSG00000024413	18145	Npc1	2.14754	6.18973e-14	6.07833e-13
	ENSMUSG00000047193	110350	Dync2h1	2.14705	1.27623e-16	4.2964e-15
	ENSMUSG00000034947	217203	Tmem106a	2.14623	5.01915e-12	2.78041e-11
	ENSMUSG00000103567	93713	Pcdhga5	2.14333	5.09762e-06	9.7974e-06
	ENSMUSG00000024055	170716	Cyp4f13	2.14187	4.50537e-14	4.6745e-13
	ENSMUSG00000038967	18604	Pdk2	2.14084	2.45883e-09	7.79105e-09
	ENSMUSG00000056185	225861	Snx32	2.14039	1.64205e-05	2.95453e-05
	ENSMUSG00000061751	545156	Kalrn	2.14016	7.77356e-09	2.25166e-08
	ENSMUSG00000033545	170737	Znrf1	2.13532	4.25728e-19	7.9248e-17
	ENSMUSG00000037419	71946	Endod1	2.13417	4.5481e-14	4.71498e-13
	ENSMUSG00000037235	17122	Mxd4	2.13177	7.588e-12	4.02215e-11
	ENSMUSG00000031576	16532	Kcnu1	2.13132	0.000809622	0.00120002
	ENSMUSG00000002996	73389	Hbp1	2.13118	2.72645e-17	1.44399e-15
	ENSMUSG00000031785	14766	Adgrg1	2.12887	6.37262e-16	1.42331e-14
	ENSMUSG00000021895	71704	Arhgef3	2.1275	2.46431e-13	1.98683e-12
	ENSMUSG00000021913	239017	Ogdhl	2.12684	2.6654e-08	7.02302e-08
	ENSMUSG00000042564	75729	Fam227a	2.12635	5.28078e-10	1.8936e-09
	ENSMUSG00000052396	233549	Mogat2	2.12451	4.59195e-06	8.8876e-06
	ENSMUSG00000033149	208177	Phldb2	2.12371	3.88408e-13	2.93871e-12
	ENSMUSG00000023952	56055	Gtpbp2	2.1218	1.31939e-14	1.68185e-13
	ENSMUSG00000027858	70747	Tspan2	2.12007	6.23313e-05	0.000104738
	ENSMUSG00000030259	71323	Rassf8	2.1196	1.06297e-11	5.44822e-11
	ENSMUSG00000032584	19882	Mst1r	2.11939	3.99919e-12	2.27411e-11
	ENSMUSG00000009731	16506	Kcnd1	2.11866	0.000164179	0.000261966
	ENSMUSG00000035697	70719	Arhgap45	2.11855	2.74244e-15	4.58977e-14
	ENSMUSG00000031712	16168	Il15	2.11731	4.01644e-08	1.02853e-07
	ENSMUSG00000068923	229521	Syt11	2.11587	9.22607e-10	3.15717e-09
	ENSMUSG00000053007	231991	Creb5	2.11581	2.78073e-05	4.85905e-05
	ENSMUSG00000057092	17178	Fxyd3	2.11566	1.09618e-14	1.43193e-13
	ENSMUSG00000034918	268663	Cdhr2	2.1152	4.97543e-11	2.18525e-10
	ENSMUSG00000015501	15273	Hivep2	2.11242	3.07575e-14	3.39136e-13
	ENSMUSG00000016024	16803	Lbp	2.11234	5.69649e-05	9.60776e-05
	ENSMUSG00000029718	18542	Pcolce	2.11169	8.06378e-12	4.24589e-11
	ENSMUSG00000032548	24059	Slco2a1	2.11096	0.000354784	0.000546864
	ENSMUSG00000062078	19317	Qk	2.11	0.00104385	0.00152876
	ENSMUSG00000037946	30938	Fgd3	2.10984	5.78259e-10	2.05261e-09
	ENSMUSG00000024521	58801	Pmaip1	2.10979	4.88073e-11	2.14739e-10
	ENSMUSG00000020592	20969	Sdc1	2.10866	8.01357e-19	1.21726e-16
	ENSMUSG00000015452	11596	Ager	2.10761	1.00014e-08	2.84361e-08
	ENSMUSG00000002908	84036	Kcnn1	2.10755	2.54917e-06	5.07428e-06
	ENSMUSG00000042613	229534	Pbxip1	2.10688	2.61362e-17	1.40183e-15
	ENSMUSG00000003534	12305	Ddr1	2.10683	1.61453e-20	6.81226e-18
	ENSMUSG00000053617	14218	Sh3pxd2a	2.10624	1.42916e-05	2.59471e-05
	ENSMUSG00000038797	22691	Zscan2	2.10578	4.90719e-13	3.59671e-12
	ENSMUSG00000020916	16673	Krt36	2.1015	0.000212668	0.000334737
	ENSMUSG00000085069	100042178	Prdm16os	2.10102	1.77946e-08	4.84083e-08
	ENSMUSG00000035722	27403	Abca7	2.09957	5.17189e-17	2.20424e-15
	ENSMUSG00000020641	58185	Rsad2	2.09938	1.37709e-05	2.5052e-05
	ENSMUSG00000034634	17068	Ly6d	2.0991	4.22384e-06	8.21154e-06
	ENSMUSG00000024268	108013	Celf4	2.09875	9.04862e-10	3.10064e-09
	ENSMUSG00000039232	74732	Stx11	2.09694	1.58541e-05	2.86033e-05
	ENSMUSG00000103088	93703	Pcdhgb6	2.09651	1.94187e-12	1.20314e-11
	ENSMUSG00000067158	12829	Col4a4	2.09478	0.00673043	0.00906895
	ENSMUSG00000062760	72301	Shisal1	2.09324	0.00708789	0.00952224
	ENSMUSG00000018774	12514	Cd68	2.09277	1.45734e-07	3.42563e-07
	ENSMUSG00000019256	11622	Ahr	2.09097	3.3263e-14	3.611e-13
	ENSMUSG00000031558	20563	Slit2	2.09064	1.57335e-06	3.21165e-06
	ENSMUSG00000026970	56878	Rbms1	2.09043	8.01021e-15	1.0926e-13
	ENSMUSG00000000325	11877	Arvcf	2.08952	1.33335e-14	1.69794e-13
	ENSMUSG00000073758	66938	Sh3d21	2.08852	5.70358e-09	1.68879e-08
	ENSMUSG00000034438	76074	Gbp8	2.08772	3.15251e-06	6.2205e-06
	ENSMUSG00000048249	77128	Crebrf	2.0875	3.64285e-12	2.09978e-11
	ENSMUSG00000040473	207686	Cfap69	2.08736	2.31332e-08	6.15685e-08
	ENSMUSG00000025498	54123	Irf7	2.08388	3.97594e-07	8.77702e-07
	ENSMUSG00000037697	114874	Ddhd1	2.08361	1.37786e-15	2.65061e-14
	ENSMUSG00000057969	20347	Sema3b	2.08163	9.68509e-09	2.75802e-08
	ENSMUSG00000022620	11883	Arsa	2.08043	1.93004e-11	9.31394e-11
	ENSMUSG00000067787	53619	Blcap	2.07866	3.49547e-18	3.32674e-16
	ENSMUSG00000013236	19280	Ptprs	2.07796	6.88108e-12	3.6829e-11
	ENSMUSG00000091586	208285	Cyp4f17	2.07795	4.51776e-12	2.53821e-11
	ENSMUSG00000022610	29857	Mapk12	2.07535	1.27762e-07	3.03532e-07
	ENSMUSG00000053716	235584	Dusp7	2.07483	1.22184e-13	1.08686e-12
	ENSMUSG00000038146	18131	Notch3	2.06919	1.27992e-08	3.57801e-08
	ENSMUSG00000038780	75788	Smurf1	2.06815	5.47652e-20	1.5755e-17
	ENSMUSG00000029074	330010	Ttll10	2.06675	1.13485e-09	3.81439e-09
	ENSMUSG00000055809	436022	Dnaaf3	2.06653	2.601e-09	8.20214e-09
	ENSMUSG00000024140	13819	Epas1	2.0656	9.18156e-11	3.813e-10
	ENSMUSG00000022090	213019	Pdlim2	2.06412	3.55925e-14	3.80326e-13
	ENSMUSG00000036553	231147	Sh3tc1	2.06182	2.8739e-09	8.96669e-09
	ENSMUSG00000001025	20200	S100a6	2.06165	5.21052e-15	7.72305e-14
	ENSMUSG00000026223	64294	Itm2c	2.06157	3.76556e-17	1.76535e-15
	ENSMUSG00000102748	93700	Pcdhgb2	2.0615	0.00068761	0.00102704
	ENSMUSG00000032333	69106	Stoml1	2.05758	5.21841e-14	5.24846e-13
	ENSMUSG00000025213	107250	Kazald1	2.05719	1.60274e-06	3.26902e-06
	ENSMUSG00000028173	68151	Wls	2.05715	3.91044e-18	3.56104e-16
	ENSMUSG00000024924	22359	Vldlr	2.05148	4.45956e-07	9.76797e-07
	ENSMUSG00000043279	384309	Trim56	2.04613	1.3237e-18	1.65895e-16
	ENSMUSG00000027495	67017	Fam210b	2.04509	6.47062e-14	6.28107e-13
	ENSMUSG00000002885	26364	Adgre5	2.04452	1.11893e-15	2.25173e-14
	ENSMUSG00000034227	15223	Foxj1	2.04407	0.000293455	0.000455439
	ENSMUSG00000027309	228602	4930402H24Rik	2.0436	3.29203e-15	5.30835e-14
	ENSMUSG00000054057	77940	A930004D18Rik	2.04337	7.56477e-12	4.01151e-11
	ENSMUSG00000038415	15220	Foxq1	2.04324	1.52738e-13	1.31432e-12
	ENSMUSG00000072294	16597	Klf12	2.04272	0.00023046	0.000361168
	ENSMUSG00000019916	18451	P4ha1	2.04261	1.01511e-06	2.11511e-06
	ENSMUSG00000028463	230099	Car9	2.04255	6.80489e-05	0.000113786
	ENSMUSG00000006241	67119	Ccdc159	2.04101	1.14243e-07	2.73207e-07
	ENSMUSG00000037428	381677	Vgf	2.0391	0.00295505	0.00412995
	ENSMUSG00000039976	207592	Tbc1d16	2.03805	1.14354e-08	3.22024e-08
	ENSMUSG00000010307	67893	Tmem86a	2.03669	9.88692e-07	2.06346e-06
	ENSMUSG00000027939	77595	Nup210l	2.03656	4.28735e-10	1.56261e-09
	ENSMUSG00000043822	66548	Adamtsl5	2.0356	2.50218e-11	1.18049e-10
	ENSMUSG00000058317	218793	Ube2e2	2.03415	9.5934e-13	6.44892e-12
	ENSMUSG00000046093	170638	Hpcal4	2.0334	9.33953e-10	3.19168e-09
	ENSMUSG00000052914	13110	Cyp2j6	2.03239	1.00579e-12	6.72549e-12
	ENSMUSG00000026342	74150	Slc35f5	2.03202	1.56576e-15	2.94056e-14
	ENSMUSG00000020758	192897	Itgb4	2.02988	5.37975e-14	5.37042e-13
	ENSMUSG00000021477	13039	Ctsl	2.02853	4.66798e-11	2.0631e-10
	ENSMUSG00000028300	73205	C9orf72	2.02848	1.89847e-13	1.58829e-12
	ENSMUSG00000036036	22715	Zfp57	2.02702	2.25018e-13	1.84235e-12
	ENSMUSG00000062210	106869	Tnfaip8	2.02392	2.67931e-14	3.0308e-13
	ENSMUSG00000027583	72147	Zbtb46	2.02365	2.9461e-07	6.61905e-07
	ENSMUSG00000038145	20623	Snrk	2.01988	3.56049e-14	3.80326e-13
	ENSMUSG00000029207	11787	Apbb2	2.0185	1.06353e-13	9.66543e-13
	ENSMUSG00000022912	19128	Pros1	2.01804	0.000642147	0.000962612
	ENSMUSG00000054855	223881	Rnd1	2.01769	7.97249e-07	1.68474e-06
	ENSMUSG00000031543	11733	Ank1	2.01553	7.39251e-05	0.000123043
	ENSMUSG00000032024	71566	Clmp	2.01474	3.46518e-11	1.58519e-10
	ENSMUSG00000020681	11421	Ace	2.01455	3.52157e-11	1.60577e-10
	ENSMUSG00000032515	215418	Csrnp1	2.01235	7.86056e-09	2.27426e-08
	ENSMUSG00000045467	269954	Ttll13	2.01118	6.92084e-06	1.30635e-05
	ENSMUSG00000026031	12633	Cflar	2.00797	2.01521e-19	4.18172e-17
	ENSMUSG00000063558	11761	Aox1	2.00792	5.89537e-05	9.92334e-05
	ENSMUSG00000034708	14824	Grn	2.00785	3.70591e-17	1.74403e-15
	ENSMUSG00000022408	213956	Fam83f	2.00679	0.000139904	0.000225335
	ENSMUSG00000040998	114249	Npnt	2.00505	2.49373e-11	1.17694e-10
	ENSMUSG00000056091	20454	St3gal5	2.00499	3.15249e-05	5.46783e-05
	ENSMUSG00000041608	215446	Entpd3	2.00398	0.000123032	0.00019948
	ENSMUSG00000006519	13057	Cyba	2.00345	1.71557e-14	2.08204e-13
	ENSMUSG00000059401	333639	Mamld1	2.00169	1.28679e-07	3.05378e-07
	ENSMUSG00000025500	72000	Lmntd2	2.00142	1.94339e-13	1.62266e-12
	ENSMUSG00000033256	435684	Shf	2.00114	2.13657e-10	8.22277e-10
	ENSMUSG00000008090	116701	Fgfrl1	1.99526	2.64425e-14	2.9965e-13
	ENSMUSG00000041936	11603	Agrn	1.99438	4.48808e-15	6.83447e-14
	ENSMUSG00000026773	170768	Pfkfb3	1.99361	1.55947e-07	3.65146e-07
	ENSMUSG00000060166	27801	Zdhhc8	1.9936	4.48644e-06	8.69935e-06
	ENSMUSG00000029851	232748	Tcaf2	1.99283	7.68505e-08	1.88632e-07
	ENSMUSG00000050335	16854	Lgals3	1.99156	4.76358e-11	2.10022e-10
	ENSMUSG00000010051	15586	Hyal1	1.98997	5.09154e-11	2.23392e-10
	ENSMUSG00000097184	100043102	4632428C04Rik	1.98845	9.31192e-06	1.73008e-05
	ENSMUSG00000025351	12512	Cd63	1.98569	4.29282e-11	1.91198e-10
	ENSMUSG00000054453	236643	Sytl5	1.9799	8.65222e-10	2.97689e-09
	ENSMUSG00000030048	68888	Gkn3	1.97856	0.00239433	0.00337989
	ENSMUSG00000032076	54725	Cadm1	1.97736	4.55096e-07	9.95611e-07
	ENSMUSG00000038524	319262	Fchsd1	1.97594	4.68637e-14	4.82217e-13
	ENSMUSG00000026628	11910	Atf3	1.97514	2.02032e-06	4.06247e-06
	ENSMUSG00000074794	105171	Arrdc3	1.97502	1.17495e-07	2.80507e-07
	ENSMUSG00000047264	140482	Zfp358	1.97376	8.77985e-13	5.98467e-12
	ENSMUSG00000069892	245240	9930111J21Rik2	1.97319	1.17615e-08	3.30618e-08
	ENSMUSG00000059149	213006	Mfsd4a	1.97194	2.34952e-12	1.42434e-11
	ENSMUSG00000004508	14389	Gab2	1.9719	4.93424e-16	1.16525e-14
	ENSMUSG00000038545	66515	Cul7	1.97187	6.20611e-12	3.35714e-11
	ENSMUSG00000019987	11846	Arg1	1.97132	0.000153142	0.000245282
	ENSMUSG00000024524	14680	Gnal	1.96984	3.08623e-10	1.15716e-09
	ENSMUSG00000038167	213522	Plekhg6	1.96884	1.66808e-11	8.19981e-11
	ENSMUSG00000024789	16452	Jak2	1.9684	9.04658e-18	6.58113e-16
	ENSMUSG00000022893	11504	Adamts1	1.9654	0.000229495	0.00035988
	ENSMUSG00000004558	29811	Ndrg2	1.95903	0.00012514	0.000202768
	ENSMUSG00000033713	71375	Foxn3	1.95778	5.13257e-09	1.53046e-08
	ENSMUSG00000026509	12334	Capn2	1.95557	9.29754e-14	8.60294e-13
	ENSMUSG00000039126	353211	Prune2	1.95385	0.00100627	0.00147577
	ENSMUSG00000018920	66102	Cxcl16	1.95274	1.33582e-12	8.57245e-12
	ENSMUSG00000030397	232944	Mark4	1.95207	1.08828e-16	3.80367e-15
	ENSMUSG00000036052	56323	Dnajb5	1.95198	3.88782e-13	2.93979e-12
	ENSMUSG00000051984	240667	Sec31b	1.94878	4.21162e-07	9.27142e-07
	ENSMUSG00000039621	277360	Prex1	1.94423	5.62445e-07	1.21492e-06
	ENSMUSG00000028468	242406	Rgp1	1.9436	1.80232e-17	1.05133e-15
	ENSMUSG00000063605	234582	Ccdc102a	1.94345	1.3667e-07	3.22997e-07
	ENSMUSG00000026737	18718	Pip4k2a	1.94345	1.95907e-08	5.28628e-08
	ENSMUSG00000023495	59092	Pcbp4	1.942	4.2843e-17	1.90488e-15
	ENSMUSG00000020911	16669	Krt19	1.93936	3.31299e-14	3.60273e-13
	ENSMUSG00000027276	16449	Jag1	1.93921	1.19097e-08	3.34338e-08
	ENSMUSG00000023186	67776	Vwa5a	1.93538	1.89936e-11	9.18328e-11
	ENSMUSG00000036478	12226	Btg1	1.93311	6.87259e-15	9.63381e-14
	ENSMUSG00000026426	68724	Arl8a	1.93304	5.56069e-18	4.60047e-16
	ENSMUSG00000021819	268721	Zswim8	1.93297	3.94571e-20	1.24862e-17
	ENSMUSG00000035228	232821	Ccdc106	1.93275	1.12236e-09	3.77438e-09
	ENSMUSG00000035458	21954	Tnni3	1.93177	7.8493e-06	1.47326e-05
	ENSMUSG00000032392	214424	Parp16	1.93094	2.54327e-10	9.68492e-10
	ENSMUSG00000005873	13476	Reep5	1.93026	2.81313e-15	4.69771e-14
	ENSMUSG00000029428	13852	Stx2	1.92987	1.86299e-11	9.0213e-11
	ENSMUSG00000040209	170753	Zfp704	1.92914	2.43746e-06	4.86335e-06
	ENSMUSG00000027684	14013	Mecom	1.92809	4.71528e-10	1.70678e-09
	ENSMUSG00000055862	71564	Izumo4	1.92792	4.64071e-11	2.0532e-10
	ENSMUSG00000071506	109218	Tmem139	1.9263	2.22712e-09	7.12072e-09
	ENSMUSG00000037995	93842	Igsf9	1.92555	1.06495e-12	7.07991e-12
	ENSMUSG00000034731	380921	Dgkh	1.92542	1.46083e-05	2.64993e-05
	ENSMUSG00000049382	16691	Krt8	1.92408	5.53698e-13	4.01185e-12
	ENSMUSG00000053581	100494	Zfand2a	1.9232	3.72553e-13	2.83912e-12
	ENSMUSG00000073002	53620	Vamp5	1.92298	1.06367e-13	9.66543e-13
	ENSMUSG00000052605	67441	Isoc2b	1.92261	1.15884e-09	3.88572e-09
	ENSMUSG00000027215	12521	Cd82	1.92189	8.01364e-11	3.36887e-10
	ENSMUSG00000023011	72393	Faim2	1.91532	6.50209e-06	1.23135e-05
	ENSMUSG00000075254	77446	Heg1	1.91504	6.11611e-06	1.16225e-05
	ENSMUSG00000017390	11676	Aldoc	1.91283	4.3883e-06	8.51661e-06
	ENSMUSG00000036181	50708	H1f2	1.91216	6.67783e-12	3.5893e-11
	ENSMUSG00000046610	319888	Oacyl	1.91027	4.12315e-06	8.03059e-06
	ENSMUSG00000001768	74030	Rin2	1.90524	1.87525e-16	5.81788e-15
	ENSMUSG00000072770	54137	Acrbp	1.90516	4.15113e-11	1.85737e-10
	ENSMUSG00000053310	64011	Nrgn	1.90295	0.000662165	0.000990977
	ENSMUSG00000055407	17760	Map6	1.9027	1.36509e-07	3.22676e-07
	ENSMUSG00000024777	225849	Ppp2r5b	1.90014	1.37424e-14	1.73431e-13
	ENSMUSG00000040158	76281	Tax1bp3	1.89952	6.39592e-17	2.59486e-15
	ENSMUSG00000022598	72373	Psca	1.89883	8.3072e-07	1.74904e-06
	ENSMUSG00000009246	56843	Trpm5	1.89876	7.35508e-07	1.56366e-06
	ENSMUSG00000026655	66540	Fam107b	1.89737	3.93863e-13	2.97466e-12
	ENSMUSG00000001542	192657	Ell2	1.89584	4.01499e-16	1.00799e-14
	ENSMUSG00000003279	224997	Dlgap1	1.8947	2.70162e-09	8.48985e-09
	ENSMUSG00000079442	20448	St6galnac4	1.89087	8.42945e-05	0.000139222
	ENSMUSG00000002006	245469	Pdzd4	1.88942	9.79466e-05	0.000160805
	ENSMUSG00000059456	19229	Ptk2b	1.889	3.86702e-11	1.74195e-10
	ENSMUSG00000097514	100502923	Gm17619	1.88878	7.8581e-05	0.000130405
	ENSMUSG00000022231	20356	Sema5a	1.88847	0.000803977	0.00119221
	ENSMUSG00000020099	107449	Unc5b	1.88694	1.64773e-06	3.35483e-06
	ENSMUSG00000028348	68016	Cavin4	1.88551	0.00372949	0.00516667
	ENSMUSG00000042357	14622	Gjb5	1.88381	2.02289e-10	7.80902e-10
	ENSMUSG00000086693	102633880	A730081D07Rik	1.88376	1.06129e-05	1.95802e-05
	ENSMUSG00000004951	15507	Hspb1	1.88329	0.000709891	0.0010584
	ENSMUSG00000024330	12815	Col11a2	1.88223	4.42813e-07	9.70586e-07
	ENSMUSG00000048905	207819	4930539E08Rik	1.87992	0.000631179	0.000947293
	ENSMUSG00000067813	381246	Xkr9	1.87955	0.00285712	0.00400238
	ENSMUSG00000044854	73363	1700056E22Rik	1.87944	2.49462e-06	4.97195e-06
	ENSMUSG00000039349	226777	C130074G19Rik	1.87942	3.79238e-10	1.39831e-09
	ENSMUSG00000031176	67117	Dynlt3	1.87912	3.31974e-17	1.66046e-15
	ENSMUSG00000024401	21926	Tnf	1.87591	3.78803e-07	8.3944e-07
	ENSMUSG00000040990	58194	Sh3kbp1	1.87447	0.000125997	0.000204052
	ENSMUSG00000025408	13198	Ddit3	1.87273	5.78144e-06	1.10246e-05
	ENSMUSG00000052609	263406	Plekhg3	1.87262	3.79589e-16	9.87425e-15
	ENSMUSG00000023960	83965	Enpp5	1.87062	7.14671e-11	3.04078e-10
	ENSMUSG00000074657	16572	Kif5a	1.87052	0.000715596	0.00106653
	ENSMUSG00000058881	329003	Zfp516	1.86632	3.17795e-13	2.477e-12
	ENSMUSG00000045667	276829	Smtnl2	1.86432	0.00122493	0.00177995
	ENSMUSG00000028278	52187	Rragd	1.8639	1.12139e-05	2.06316e-05
	ENSMUSG00000059439	192197	Bcas3	1.8632	4.07189e-15	6.33193e-14
	ENSMUSG00000034765	240672	Dusp5	1.86155	1.01714e-08	2.88806e-08
	ENSMUSG00000096959	105246071	4930509G22Rik	1.86134	1.9755e-05	3.51898e-05
	ENSMUSG00000041895	52639	Wipi1	1.86052	3.49982e-17	1.67851e-15
	ENSMUSG00000028949	66993	Smarcd3	1.86034	1.07021e-06	2.22441e-06
	ENSMUSG00000047139	12484	Cd24a	1.85919	1.04483e-08	2.96202e-08
	ENSMUSG00000014813	20855	Stc1	1.85733	0.000558794	0.000844361
	ENSMUSG00000032596	74153	Uba7	1.85696	6.61713e-07	1.41582e-06
	ENSMUSG00000015354	76477	Pcolce2	1.8564	1.54066e-05	2.78516e-05
	ENSMUSG00000000594	14667	Gm2a	1.85495	6.38436e-10	2.24481e-09
	ENSMUSG00000005237	327954	Dnah2	1.85089	4.038e-06	7.87445e-06
	ENSMUSG00000020400	57783	Tnip1	1.85012	2.29394e-12	1.39332e-11
	ENSMUSG00000053693	56527	Mast1	1.84792	4.9797e-10	1.7953e-09
	ENSMUSG00000019558	102857	Slc6a8	1.84783	1.32726e-09	4.39803e-09
	ENSMUSG00000042523	105000	Dnal1	1.84742	3.76996e-06	7.36536e-06
	ENSMUSG00000040428	69217	Plekha4	1.84688	2.5696e-05	4.51249e-05
	ENSMUSG00000050989	74777	Selenon	1.84653	1.46297e-10	5.82884e-10
	ENSMUSG00000071112	319552	Spx	1.84604	5.51947e-05	9.32535e-05
	ENSMUSG00000044477	21769	Zfand3	1.84501	6.1831e-18	4.98507e-16
	ENSMUSG00000053219	379043	Raet1e	1.84423	0.000279175	0.00043418
	ENSMUSG00000000154	18400	Slc22a18	1.84192	8.97706e-12	4.68584e-11
	ENSMUSG00000036959	320376	Bcorl1	1.84159	4.30745e-15	6.60093e-14
	ENSMUSG00000024186	50782	Rgs11	1.84118	1.81524e-07	4.2006e-07
	ENSMUSG00000028557	29864	Rnf11	1.84032	3.99191e-17	1.82781e-15
	ENSMUSG00000029061	26561	Mmp23	1.83821	0.000215631	0.000339105
	ENSMUSG00000091575	69206	2010016I18Rik	1.83627	7.52314e-07	1.59752e-06
	ENSMUSG00000000711	19344	Rab5b	1.83602	1.74493e-17	1.02732e-15
	ENSMUSG00000006932	12387	Ctnnb1	1.83578	4.42616e-13	3.29567e-12
	ENSMUSG00000038065	68235	Mturn	1.83466	4.48887e-06	8.70074e-06
	ENSMUSG00000055415	319767	Atp10b	1.83446	3.72511e-15	5.84293e-14
	ENSMUSG00000098132	78748	Rassf10	1.83331	8.99947e-07	1.88758e-06
	ENSMUSG00000062591	22153	Tubb4a	1.83036	0.00126373	0.00183255
	ENSMUSG00000028164	110173	Manba	1.8291	1.54475e-14	1.90793e-13
	ENSMUSG00000031972	11459	Acta1	1.82637	0.00290311	0.0040641
	ENSMUSG00000024193	21652	Phf1	1.82624	5.07318e-13	3.70336e-12
	ENSMUSG00000054582	381404	Pabpc1l	1.82618	3.31531e-07	7.39215e-07
	ENSMUSG00000045039	269878	Megf8	1.82607	5.18647e-14	5.23945e-13
	ENSMUSG00000038256	77578	Bcl9	1.8246	7.51898e-12	3.99057e-11
	ENSMUSG00000050270	338369	Tmem220	1.82444	1.62823e-07	3.80261e-07
	ENSMUSG00000032625	330267	Thsd7a	1.82428	0.000381223	0.000585337
	ENSMUSG00000029119	17160	Man2b2	1.82412	4.68288e-16	1.12478e-14
	ENSMUSG00000023809	20112	Rps6ka2	1.82381	2.9317e-05	5.10517e-05
	ENSMUSG00000015837	18412	Sqstm1	1.82138	7.34436e-11	3.11336e-10
	ENSMUSG00000026113	269180	Inpp4a	1.82083	2.04555e-12	1.25753e-11
	ENSMUSG00000040433	245007	Zbtb38	1.82073	1.75718e-12	1.10275e-11
	ENSMUSG00000044024	225392	Rell2	1.82055	3.20947e-05	5.55904e-05
	ENSMUSG00000001794	12336	Capns1	1.81893	1.99692e-17	1.14896e-15
	ENSMUSG00000032507	72179	Fbxl2	1.81825	1.5079e-06	3.08453e-06
	ENSMUSG00000079523	19240	Tmsb10	1.81687	3.38343e-11	1.55341e-10
	ENSMUSG00000037012	15275	Hk1	1.81563	6.48424e-10	2.2774e-09
	ENSMUSG00000018102	68024	H2bc4	1.81478	2.82668e-12	1.67824e-11
	ENSMUSG00000048003	329954	Catsper4	1.8143	8.54723e-07	1.79689e-06
	ENSMUSG00000032231	12306	Anxa2	1.8139	2.59725e-13	2.07944e-12
	ENSMUSG00000029102	54426	Hgfac	1.81257	4.45703e-12	2.50854e-11
	ENSMUSG00000030592	20190	Ryr1	1.81152	0.000148166	0.000237705
	ENSMUSG00000045094	328967	Arhgef37	1.81073	1.33494e-05	2.43341e-05
	ENSMUSG00000029209	67980	Gnpda2	1.81055	3.05288e-15	5.00562e-14
	ENSMUSG00000030598	50760	Fbxo17	1.81052	1.32181e-07	3.13149e-07
	ENSMUSG00000039461	102791	Tcta	1.80729	9.44461e-12	4.91166e-11
	ENSMUSG00000023947	18037	Nfkbie	1.80699	1.73538e-09	5.65853e-09
	ENSMUSG00000087264	68986	Gad1os	1.8067	0.000439848	0.000672334
	ENSMUSG00000024425	65113	Ndfip1	1.80523	3.01497e-15	4.96274e-14
	ENSMUSG00000022754	56277	Tmem45a	1.80183	0.00073749	0.00109709
	ENSMUSG00000037681	272636	Esyt3	1.80055	8.59286e-05	0.000141829
	ENSMUSG00000023911	76917	Flywch2	1.80009	1.35851e-08	3.77603e-08
	ENSMUSG00000048612	226101	Myof	1.79968	1.18112e-12	7.73443e-12
	ENSMUSG00000018334	16706	Ksr1	1.79816	2.35771e-11	1.119e-10
	ENSMUSG00000047528	108812	Flacc1	1.79699	2.31395e-06	4.62424e-06
	ENSMUSG00000070527	22652	Mkrn3	1.7968	0.000163062	0.000260368
	ENSMUSG00000078247	104103	Airn	1.7965	6.18343e-10	2.18387e-09
	ENSMUSG00000025278	286940	Flnb	1.7964	4.94093e-12	2.74188e-11
	ENSMUSG00000045827	20723	Serpinb9	1.79587	1.96224e-07	4.51436e-07
	ENSMUSG00000006218	277743	Fam131c	1.7948	9.25641e-06	1.72027e-05
	ENSMUSG00000039960	69581	Rhou	1.7943	2.68725e-12	1.60677e-11
	ENSMUSG00000047227	217648	Gm527	1.79343	1.49151e-06	3.05296e-06
	ENSMUSG00000034664	16399	Itga2b	1.79312	1.25179e-06	2.58358e-06
	ENSMUSG00000046546	224093	Fam43a	1.7915	2.48551e-09	7.86738e-09
	ENSMUSG00000069833	66395	Ahnak	1.79147	3.16395e-08	8.23891e-08
	ENSMUSG00000019796	237253	Lrp11	1.79111	3.7805e-12	2.16629e-11
	ENSMUSG00000021336	319848	Slc17a4	1.79032	0.00564977	0.00767655
	ENSMUSG00000036661	105841	Dennd3	1.78908	2.95179e-13	2.33086e-12
	ENSMUSG00000026074	26921	Map4k4	1.78886	2.52823e-18	2.68927e-16
	ENSMUSG00000040652	18247	Oaz2	1.78886	1.06585e-16	3.74765e-15
	ENSMUSG00000052534	18514	Pbx1	1.78744	2.31335e-09	7.3685e-09
	ENSMUSG00000027913	74175	Crct1	1.78704	0.00480421	0.00657708
	ENSMUSG00000002324	56739	Rec8	1.78664	4.16659e-09	1.26416e-08
	ENSMUSG00000102428	93724	Pcdhga12	1.78539	1.38657e-05	2.52172e-05
	ENSMUSG00000019088	69537	Dnase1l1	1.78354	6.00423e-15	8.64167e-14
	ENSMUSG00000042842	20708	Serpinb6b	1.78222	0.00109775	0.00160416
	ENSMUSG00000040128	108767	Pnrc1	1.78205	1.47532e-10	5.87251e-10
	ENSMUSG00000045664	104252	Cdc42ep2	1.78138	3.90335e-09	1.19109e-08
	ENSMUSG00000030720	12752	Cln3	1.77926	1.20046e-13	1.06923e-12
	ENSMUSG00000050106	217356	Tmc8	1.77914	1.20392e-12	7.85525e-12
	ENSMUSG00000059674	239096	Cdh24	1.77787	9.91163e-07	2.06759e-06
	ENSMUSG00000025921	98711	Rdh10	1.77511	8.26471e-09	2.38248e-08
	ENSMUSG00000053080	108899	2700081O15Rik	1.77493	9.4678e-09	2.70222e-08
	ENSMUSG00000047407	21815	Tgif1	1.77485	3.63872e-12	2.09836e-11
	ENSMUSG00000038195	280408	Rilp	1.77467	2.06106e-08	5.53786e-08
	ENSMUSG00000005413	15368	Hmox1	1.77408	2.62191e-07	5.93707e-07
	ENSMUSG00000041945	211798	Mfsd9	1.77321	2.85811e-09	8.92182e-09
	ENSMUSG00000040511	52118	Pvr	1.77249	9.94178e-14	9.09928e-13
	ENSMUSG00000038831	241308	Ralgps1	1.77244	4.31486e-15	6.60428e-14
	ENSMUSG00000025701	11689	Alox5	1.7721	1.69103e-07	3.93939e-07
	ENSMUSG00000068250	232566	Amn1	1.77208	6.34793e-13	4.52943e-12
	ENSMUSG00000024308	21356	Tapbp	1.77156	3.06036e-11	1.4169e-10
	ENSMUSG00000037824	52588	Tspan14	1.77106	4.29378e-17	1.90488e-15
	ENSMUSG00000023048	66151	Prr13	1.76391	2.36699e-12	1.43287e-11
	ENSMUSG00000032846	67263	Zswim6	1.76383	8.61896e-17	3.19002e-15
	ENSMUSG00000023007	54614	Prpf40b	1.76366	8.58562e-13	5.87124e-12
	ENSMUSG00000090100	140810	Ttbk2	1.76189	5.62509e-10	2.00288e-09
	ENSMUSG00000037816	109082	Fbxw17	1.76152	2.86693e-11	1.33565e-10
	ENSMUSG00000005054	13014	Cstb	1.76099	3.42509e-15	5.48795e-14
	ENSMUSG00000026018	70375	Ica1l	1.76001	0.000631018	0.000947163
	ENSMUSG00000078664	20755	Sprr2a1	1.75582	6.70155e-05	0.000112133
	ENSMUSG00000040721	239102	Zfhx2	1.75573	3.58072e-09	1.09932e-08
	ENSMUSG00000063011	56047	Msln	1.75407	6.32351e-10	2.22713e-09
	ENSMUSG00000020937	72469	Plcd3	1.75203	5.90888e-13	4.25211e-12
	ENSMUSG00000033763	244654	Mtss2	1.74971	0.00019802	0.000312926
	ENSMUSG00000039787	99151	Cercam	1.7492	3.64664e-06	7.14207e-06
	ENSMUSG00000027134	99010	Lpcat4	1.74678	5.27243e-17	2.23205e-15
	ENSMUSG00000055401	50762	Fbxo6	1.74673	1.18581e-18	1.55854e-16
	ENSMUSG00000068893	100303744	Sprr2a2	1.74672	7.16495e-05	0.000119491
	ENSMUSG00000020263	216190	Appl2	1.74598	4.69719e-09	1.41094e-08
	ENSMUSG00000015222	17756	Map2	1.74479	3.49222e-06	6.85235e-06
	ENSMUSG00000071669	74478	Snx29	1.74149	8.4018e-08	2.0448e-07
	ENSMUSG00000009092	70377	Derl3	1.7409	0.000170635	0.000271823
	ENSMUSG00000020300	67579	Cpeb4	1.73887	3.88861e-11	1.74981e-10
	ENSMUSG00000041037	210146	Irgq	1.73763	2.80749e-16	7.84487e-15
	ENSMUSG00000045725	78004	Prr15	1.73747	2.80369e-06	5.56255e-06
	ENSMUSG00000024486	15200	Hbegf	1.73466	9.88855e-10	3.36567e-09
	ENSMUSG00000028793	75234	Rnf19b	1.73338	1.59359e-14	1.95462e-13
	ENSMUSG00000031749	20444	St3gal2	1.73259	2.63736e-07	5.9699e-07
	ENSMUSG00000005087	12505	Cd44	1.73234	1.28458e-16	4.31307e-15
	ENSMUSG00000021013	76260	Ttc8	1.73205	4.56964e-08	1.16126e-07
	ENSMUSG00000021186	23876	Fbln5	1.73132	0.00102385	0.00150074
	ENSMUSG00000032489	16578	Kif9	1.73129	8.32401e-08	2.02782e-07
	ENSMUSG00000042826	14166	Fgf11	1.73033	5.15809e-07	1.12107e-06
	ENSMUSG00000015094	18146	Npdc1	1.73017	2.87232e-17	1.51189e-15
	ENSMUSG00000034422	547253	Parp14	1.72911	2.07493e-06	4.16962e-06
	ENSMUSG00000079164	53791	Tlr5	1.7279	0.000718941	0.00107088
	ENSMUSG00000027612	17391	Mmp24	1.72697	2.57839e-07	5.84479e-07
	ENSMUSG00000078439	72273	Smim24	1.72516	2.41982e-05	4.26128e-05
	ENSMUSG00000030465	234353	Psd3	1.72462	3.371e-14	3.64702e-13
	ENSMUSG00000074916	72136	Chst14	1.7245	4.66371e-12	2.60863e-11
	ENSMUSG00000044197	80290	Gpr146	1.72335	0.000160022	0.000255753
	ENSMUSG00000037108	381678	Zcwpw1	1.72302	0.000191061	0.000302381
	ENSMUSG00000026932	67991	Nacc2	1.72215	3.33547e-14	3.61785e-13
	ENSMUSG00000060671	54667	Atp8b2	1.71916	1.42967e-07	3.36371e-07
	ENSMUSG00000030083	80283	Abtb1	1.71856	3.1855e-13	2.48136e-12
	ENSMUSG00000073633	66153	Fbxo36	1.71849	1.6909e-09	5.52774e-09
	ENSMUSG00000041642	16565	Kif21b	1.71743	1.90901e-06	3.8515e-06
	ENSMUSG00000053477	21413	Tcf4	1.71462	1.07697e-08	3.04768e-08
	ENSMUSG00000013083	69147	2200002J24Rik	1.71404	1.34864e-05	2.45662e-05
	ENSMUSG00000036904	14370	Fzd8	1.7137	1.20503e-09	4.02355e-09
	ENSMUSG00000040605	56175	Bace2	1.71369	2.49065e-10	9.49885e-10
	ENSMUSG00000074384	621080	AI429214	1.71361	4.23525e-06	8.23119e-06
	ENSMUSG00000056214	93737	Pard6g	1.71329	3.69181e-06	7.22048e-06
	ENSMUSG00000004540	26437	Psg17	1.7131	9.50355e-09	2.70937e-08
	ENSMUSG00000022010	21807	Tsc22d1	1.71303	2.80566e-13	2.22938e-12
	ENSMUSG00000025510	12476	Cd151	1.7126	4.3572e-19	7.9533e-17
	ENSMUSG00000038587	83397	Akap12	1.71241	0.000666726	0.000997568
	ENSMUSG00000068270	208431	Shroom4	1.71237	1.53029e-08	4.21188e-08
	ENSMUSG00000016534	16784	Lamp2	1.71118	1.08021e-10	4.41501e-10
	ENSMUSG00000053113	12702	Socs3	1.71073	2.68459e-07	6.06596e-07
	ENSMUSG00000058672	22151	Tubb2a	1.70972	4.70213e-12	2.62664e-11
	ENSMUSG00000020773	217333	Trim47	1.70948	5.06581e-06	9.73922e-06
	ENSMUSG00000020331	15166	Hcn2	1.70895	1.64614e-08	4.50138e-08
	ENSMUSG00000025854	80752	Fam20c	1.70338	0.00036604	0.000562981
	ENSMUSG00000058952	12630	Cfi	1.70336	0.000130574	0.000210925
	ENSMUSG00000035910	195208	Dcdc2a	1.70108	0.000229688	0.000360138
	ENSMUSG00000048647	241624	Exd1	1.70034	3.35406e-05	5.79837e-05
	ENSMUSG00000028860	269589	Sytl1	1.69988	7.47634e-08	1.84008e-07
	ENSMUSG00000032194	235041	Kank2	1.69652	1.5804e-10	6.23979e-10
	ENSMUSG00000017897	14049	Eya2	1.69402	0.00146199	0.00210773
	ENSMUSG00000074625	545481	Arhgap40	1.69339	4.51694e-09	1.361e-08
	ENSMUSG00000006281	21745	Tep1	1.692	1.60978e-06	3.28127e-06
	ENSMUSG00000050530	269233	Fam171a1	1.69179	1.97962e-09	6.37935e-09
	ENSMUSG00000038668	14745	Lpar1	1.69092	2.12023e-07	4.85842e-07
	ENSMUSG00000043542	67306	Zc2hc1a	1.69077	7.09608e-13	4.96255e-12
	ENSMUSG00000063015	12453	Ccni	1.69003	1.43754e-11	7.16674e-11
	ENSMUSG00000017607	217169	Tns4	1.6898	3.06704e-12	1.80654e-11
	ENSMUSG00000039616	68591	Mocos	1.68723	6.02388e-12	3.26694e-11
	ENSMUSG00000029135	14284	Fosl2	1.68665	1.42905e-12	9.10821e-12
	ENSMUSG00000002668	70785	Dennd1c	1.68401	6.34639e-13	4.52943e-12
	ENSMUSG00000061731	14042	Ext1	1.68381	4.26217e-15	6.5474e-14
	ENSMUSG00000002058	22248	Unc119	1.68219	1.10517e-10	4.5054e-10
	ENSMUSG00000028188	70951	Spata1	1.68167	9.20536e-07	1.92821e-06
	ENSMUSG00000022091	20410	Sorbs3	1.68162	6.66831e-09	1.95523e-08
	ENSMUSG00000034807	234407	Colgalt1	1.68159	6.83327e-17	2.69456e-15
	ENSMUSG00000060771	211484	Tsga10	1.68118	8.35938e-11	3.50374e-10
	ENSMUSG00000044734	66222	Serpinb1a	1.68054	0.000467219	0.000711936
	ENSMUSG00000038859	66898	Baiap2l1	1.67846	6.21131e-11	2.67789e-10
	ENSMUSG00000000544	59290	Gpa33	1.6773	2.11956e-12	1.29673e-11
	ENSMUSG00000031357	67043	Syap1	1.67718	8.25571e-17	3.07355e-15
	ENSMUSG00000001036	13855	Epn2	1.67622	4.48809e-11	1.99194e-10
	ENSMUSG00000023467	56734	Tulp2	1.67617	0.000155867	0.000249426
	ENSMUSG00000029270	67266	Dipk1a	1.67565	3.57949e-08	9.22793e-08
	ENSMUSG00000051844	320775	B230319C09Rik	1.67448	0.00132258	0.00191415
	ENSMUSG00000042207	75605	Kdm5b	1.67404	2.93244e-14	3.26751e-13
	ENSMUSG00000004709	18106	Cd244a	1.67398	5.02668e-06	9.66986e-06
	ENSMUSG00000015653	74051	Steap2	1.67365	9.46144e-15	1.25406e-13
	ENSMUSG00000033039	27008	Micall1	1.67331	4.31611e-13	3.22131e-12
	ENSMUSG00000090946	72123	Ccdc71l	1.67287	4.12226e-10	1.50852e-09
	ENSMUSG00000047557	17035	Lxn	1.6725	2.29613e-13	1.87271e-12
	ENSMUSG00000066152	20530	Slc31a2	1.66988	6.77089e-14	6.51756e-13
	ENSMUSG00000036264	320027	Fstl4	1.66449	4.82191e-05	8.19382e-05
	ENSMUSG00000011632	641361	Pinlyp	1.66396	0.000902511	0.00133027
	ENSMUSG00000032366	22003	Tpm1	1.66337	4.50493e-16	1.09872e-14
	ENSMUSG00000044303	12578	Cdkn2a	1.66154	5.92499e-11	2.56142e-10
	ENSMUSG00000026014	77300	Raph1	1.66146	6.43972e-13	4.5743e-12
	ENSMUSG00000062480	224530	Acat3	1.65847	0.000199135	0.00031453
	ENSMUSG00000079491	15024	H2-T10	1.65827	0.00164731	0.002362
	ENSMUSG00000028497	66775	Hacd4	1.65809	8.9632e-06	1.66872e-05
	ENSMUSG00000001418	56700	Glmp	1.65592	2.63378e-14	2.98731e-13
	ENSMUSG00000031145	54630	Prickle3	1.65496	1.31387e-11	6.59174e-11
	ENSMUSG00000030590	73833	Fam98c	1.65487	2.90345e-12	1.71979e-11
	ENSMUSG00000071573	67795	Rnls	1.65403	1.97518e-06	3.97549e-06
	ENSMUSG00000023905	27279	Tnfrsf12a	1.65215	4.5211e-13	3.35255e-12
	ENSMUSG00000026981	16181	Il1rn	1.65083	4.66424e-05	7.93655e-05
	ENSMUSG00000033542	54324	Arhgef5	1.65082	2.47663e-15	4.20794e-14
	ENSMUSG00000037949	102566	Ano10	1.64947	1.54541e-15	2.90665e-14
	ENSMUSG00000022433	27373	Csnk1e	1.64871	1.11665e-09	3.7572e-09
	ENSMUSG00000090952	115488819	LOC115488819	1.64779	2.60948e-08	6.88429e-08
	ENSMUSG00000079057	102294	Cyp4v3	1.64732	1.92e-08	5.19093e-08
	ENSMUSG00000024887	54447	Asah2	1.64465	7.56046e-10	2.62049e-09
	ENSMUSG00000020034	216198	Tcp11l2	1.6444	2.46914e-07	5.61423e-07
	ENSMUSG00000032308	71742	Ulk3	1.64433	2.17595e-13	1.79481e-12
	ENSMUSG00000067336	12168	Bmpr2	1.64207	1.60933e-15	2.99571e-14
	ENSMUSG00000041653	116939	Pnpla3	1.64119	0.00127834	0.00185246
	ENSMUSG00000027997	12368	Casp6	1.6411	2.5672e-11	1.20756e-10
	ENSMUSG00000067925	66158	Rtl8a	1.63873	0.000115657	0.000188149
	ENSMUSG00000085287	74597	4833418N02Rik	1.63849	1.30241e-08	3.63686e-08
	ENSMUSG00000090031	654788	4732440D04Rik	1.63777	9.05309e-10	3.10133e-09
	ENSMUSG00000040327	78309	Cul9	1.6369	0.000252851	0.000394745
	ENSMUSG00000025357	13139	Dgka	1.63612	9.9249e-11	4.09083e-10
	ENSMUSG00000005514	18984	Por	1.63544	1.89572e-10	7.3698e-10
	ENSMUSG00000029060	76580	Mib2	1.63501	5.12849e-12	2.83602e-11
	ENSMUSG00000023043	16668	Krt18	1.63498	6.44609e-16	1.43148e-14
	ENSMUSG00000042743	218544	Sgtb	1.63363	1.01316e-07	2.44277e-07
	ENSMUSG00000024600	225579	Slc27a6	1.63335	0.00619516	0.00837624
	ENSMUSG00000024736	98170	Tmem132a	1.63187	1.37078e-08	3.80594e-08
	ENSMUSG00000052928	269037	Ctif	1.62937	4.66767e-10	1.69003e-09
	ENSMUSG00000030095	74122	Tmem43	1.62936	2.22594e-14	2.58495e-13
	ENSMUSG00000089762	72500	Ier5l	1.62921	2.67862e-07	6.05572e-07
	ENSMUSG00000038502	84113	Ptov1	1.62896	1.29035e-14	1.65149e-13
	ENSMUSG00000039959	215114	Hip1	1.62887	0.000752353	0.00111841
	ENSMUSG00000020948	66689	Klhl28	1.62851	9.9312e-12	5.11845e-11
	ENSMUSG00000034930	20166	Rtkn	1.62848	6.83235e-16	1.50146e-14
	ENSMUSG00000020100	71279	Slc29a3	1.62753	7.84947e-15	1.07764e-13
	ENSMUSG00000026156	280645	B3gat2	1.62686	0.000150112	0.000240674
	ENSMUSG00000074818	100503041	Pdzd7	1.62618	1.0193e-10	4.19041e-10
	ENSMUSG00000057530	230857	Ece1	1.62617	3.81351e-16	9.87425e-15
	ENSMUSG00000047473	22693	Zfp30	1.62394	6.99413e-07	1.49244e-06
	ENSMUSG00000031728	75871	Zfp821	1.62342	2.36684e-13	1.91802e-12
	ENSMUSG00000017677	78889	Wsb1	1.62311	4.73606e-14	4.85811e-13
	ENSMUSG00000016933	18803	Plcg1	1.61711	7.95475e-18	6.06574e-16
	ENSMUSG00000007908	208982	Hmgcll1	1.61698	1.85788e-08	5.03792e-08
	ENSMUSG00000092274	66961	Neat1	1.61568	3.18634e-09	9.85647e-09
	ENSMUSG00000054520	24055	Sh3bp2	1.61353	1.94658e-15	3.47861e-14
	ENSMUSG00000014303	83396	Glis2	1.61336	1.9576e-09	6.31158e-09
	ENSMUSG00000042046	213452	Dstyk	1.61272	2.78866e-12	1.66034e-11
	ENSMUSG00000050511	18386	Oprd1	1.61135	0.00496489	0.00678971
	ENSMUSG00000002332	52585	Dhrs1	1.61077	9.56807e-14	8.81461e-13
	ENSMUSG00000023175	12215	Bsg	1.60864	3.32941e-09	1.02764e-08
	ENSMUSG00000039202	54608	Abhd2	1.60853	2.30696e-14	2.6571e-13
	ENSMUSG00000032402	17127	Smad3	1.60848	9.11293e-13	6.16853e-12
	ENSMUSG00000025227	75146	Mfsd13a	1.60842	2.04006e-08	5.48728e-08
	ENSMUSG00000024383	26405	Map3k2	1.6083	6.98812e-13	4.9033e-12
	ENSMUSG00000031217	13641	Efnb1	1.60826	1.10597e-13	9.95687e-13
	ENSMUSG00000033114	70484	Slc35d2	1.60649	3.23883e-10	1.20935e-09
	ENSMUSG00000025656	236915	Arhgef9	1.60615	2.75225e-06	5.4665e-06
	ENSMUSG00000086894	100504231	Gm15708	1.60322	9.42392e-06	1.7496e-05
	ENSMUSG00000042622	17133	Maff	1.60264	3.07025e-11	1.42096e-10
	ENSMUSG00000079334	56441	Naa80	1.60243	9.57772e-12	4.96864e-11
	ENSMUSG00000087177	327744	E130307A14Rik	1.60076	2.07057e-08	5.5603e-08
	ENSMUSG00000019467	52666	Arhgef25	1.60075	8.43118e-05	0.000139233
	ENSMUSG00000028542	14664	Slc6a9	1.59983	6.77211e-08	1.67687e-07
	ENSMUSG00000053580	77097	Tanc2	1.59777	7.03151e-09	2.05317e-08
	ENSMUSG00000078444	100169878	Gm10941	1.59522	0.001482	0.0021361
	ENSMUSG00000028358	72701	Zfp618	1.59508	6.10699e-16	1.37653e-14
	ENSMUSG00000040415	80904	Dtx3	1.59458	0.00014702	0.000236016
	ENSMUSG00000055980	16367	Irs1	1.59433	0.00112823	0.00164625
	ENSMUSG00000027692	665113	Tnik	1.59383	5.9574e-08	1.48592e-07
	ENSMUSG00000021360	14538	Gcnt2	1.59326	2.2359e-14	2.58939e-13
	ENSMUSG00000037606	79196	Osbpl5	1.59254	2.23536e-14	2.58939e-13
	ENSMUSG00000030630	14085	Fah	1.59242	9.66614e-10	3.29529e-09
	ENSMUSG00000044365	319478	Cxxc4	1.59237	2.70635e-05	4.74014e-05
	ENSMUSG00000025075	226243	Habp2	1.59203	0.000143872	0.000231197
	ENSMUSG00000041351	110351	Rap1gap	1.59165	4.94175e-10	1.78213e-09
	ENSMUSG00000036908	54445	Unc93b1	1.59111	9.63608e-10	3.28593e-09
	ENSMUSG00000015647	16776	Lama5	1.58999	5.4106e-11	2.35514e-10
	ENSMUSG00000029771	27056	Irf5	1.58856	1.47543e-06	3.02249e-06
	ENSMUSG00000096995	100504687	2810029C07Rik	1.58839	1.17148e-05	2.14914e-05
	ENSMUSG00000024975	18569	Pdcd4	1.58703	2.62688e-09	8.27963e-09
	ENSMUSG00000033792	11977	Atp7a	1.58606	8.98652e-16	1.86784e-14
	ENSMUSG00000035270	224224	Impg2	1.586	0.000186421	0.000295371
	ENSMUSG00000025350	19682	Rdh5	1.58571	2.92203e-05	5.08973e-05
	ENSMUSG00000004661	56380	Arid3b	1.58463	8.76956e-11	3.6587e-10
	ENSMUSG00000018001	19159	Cyth3	1.5843	6.79238e-12	3.64313e-11
	ENSMUSG00000047641	406219	Krt87	1.58338	1.62645e-08	4.45425e-08
	ENSMUSG00000029769	232664	Ccdc136	1.5822	5.21503e-08	1.31262e-07
	ENSMUSG00000038807	380711	Rap1gap2	1.58186	2.03553e-09	6.54246e-09
	ENSMUSG00000050379	56526	Sept6	1.58099	5.05599e-13	3.69294e-12
	ENSMUSG00000018736	83431	Ndel1	1.58086	1.341e-14	1.70225e-13
	ENSMUSG00000085396	103012	Firre	1.57989	1.21508e-12	7.91174e-12
	ENSMUSG00000022755	239853	Adgrg7	1.57833	9.59973e-06	1.77885e-05
	ENSMUSG00000020232	15353	Hmg20b	1.57805	8.60363e-15	1.166e-13
	ENSMUSG00000014905	27362	Dnajb9	1.57785	2.03904e-10	7.86655e-10
	ENSMUSG00000023249	235587	Parp3	1.57657	8.32378e-05	0.000137531
	ENSMUSG00000007817	328365	Zmiz1	1.57657	3.83884e-11	1.73172e-10
	ENSMUSG00000024750	22682	Zfand5	1.57532	2.03467e-09	6.54175e-09
	ENSMUSG00000009035	223693	Tmem184b	1.57349	1.76117e-15	3.22618e-14
	ENSMUSG00000072723	218695	Gm10044	1.5734	0.000200791	0.000316949
	ENSMUSG00000021127	12192	Zfp36l1	1.57148	3.35119e-13	2.5932e-12
	ENSMUSG00000037375	226861	Hhat	1.57118	1.11082e-06	2.30203e-06
	ENSMUSG00000063838	58804	Cdc42ep5	1.57049	7.30618e-10	2.53931e-09
	ENSMUSG00000048503	235300	Tmem136	1.5703	0.0012036	0.00175117
	ENSMUSG00000031297	11989	Slc7a3	1.57024	0.000231918	0.000363319
	ENSMUSG00000030616	83671	Sytl2	1.56998	9.82829e-09	2.79628e-08
	ENSMUSG00000024376	13824	Epb41l4a	1.56912	2.74679e-11	1.28204e-10
	ENSMUSG00000059326	12982	Csf2ra	1.56784	3.23991e-09	1.00099e-08
	ENSMUSG00000003271	54200	Sult2b1	1.56611	1.62348e-08	4.4471e-08
	ENSMUSG00000082361	12223	Btc	1.56423	3.84696e-12	2.19742e-11
	ENSMUSG00000056870	70676	Gulp1	1.56294	6.56947e-06	1.24374e-05
	ENSMUSG00000017631	109934	Abr	1.56193	5.66446e-09	1.67917e-08
	ENSMUSG00000040913	30838	Fbxw4	1.56172	5.37368e-11	2.34067e-10
	ENSMUSG00000039110	104601	Mycbpap	1.56145	3.50997e-06	6.88504e-06
	ENSMUSG00000030747	67800	Dgat2	1.56121	2.32388e-08	6.18236e-08
	ENSMUSG00000056204	66522	Pgpep1	1.56078	2.26948e-17	1.26551e-15
	ENSMUSG00000034854	73822	Mfsd12	1.56057	1.0412e-11	5.3516e-11
	ENSMUSG00000031996	11804	Aplp2	1.55978	4.00508e-10	1.46946e-09
	ENSMUSG00000031119	14735	Gpc4	1.55947	1.05824e-14	1.38954e-13
	ENSMUSG00000061689	228836	Dlgap4	1.55928	1.50267e-14	1.86479e-13
	ENSMUSG00000027381	12125	Bcl2l11	1.55762	1.58442e-11	7.83117e-11
	ENSMUSG00000004383	16795	Large1	1.55535	1.31616e-13	1.16044e-12
	ENSMUSG00000025025	17859	Mxi1	1.55506	3.57547e-09	1.09849e-08
	ENSMUSG00000032000	11796	Birc3	1.55423	1.57936e-12	9.99578e-12
	ENSMUSG00000002325	16391	Irf9	1.55392	3.01004e-14	3.33635e-13
	ENSMUSG00000054509	328417	Parp4	1.55213	4.33657e-14	4.51789e-13
	ENSMUSG00000030847	29810	Bag3	1.55192	1.63107e-11	8.03973e-11
	ENSMUSG00000041605	67313	Inava	1.55161	6.05396e-17	2.47197e-15
	ENSMUSG00000039217	16173	Il18	1.55086	9.63054e-05	0.000158316
	ENSMUSG00000019302	11975	Atp6v0a1	1.5506	1.73456e-10	6.79762e-10
	ENSMUSG00000006476	56876	Nsmf	1.55032	5.51498e-12	3.02738e-11
	ENSMUSG00000040734	333654	Ppp1r13l	1.54949	1.0851e-13	9.80537e-13
	ENSMUSG00000025188	192236	Hps1	1.54783	1.08754e-13	9.81312e-13
	ENSMUSG00000020044	21859	Timp3	1.54712	0.00255006	0.00358931
	ENSMUSG00000005057	23921	Sh2b2	1.5457	0.00136396	0.00197089
	ENSMUSG00000066892	30843	Fbxl12	1.54554	4.86494e-13	3.5761e-12
	ENSMUSG00000054893	384763	Zfp667	1.54522	2.831e-05	4.94001e-05
	ENSMUSG00000038725	192190	Pkhd1l1	1.54228	0.00122827	0.00178459
	ENSMUSG00000028100	78373	Nudt17	1.54212	1.85047e-06	3.74113e-06
	ENSMUSG00000074500	72230	Zfp558	1.5405	1.40693e-08	3.90205e-08
	ENSMUSG00000019087	54411	Atp6ap1	1.54043	4.60202e-19	7.98442e-17
	ENSMUSG00000039021	338348	Ttc16	1.54026	5.70187e-05	9.61427e-05
	ENSMUSG00000032204	64008	Aqp9	1.53978	1.84577e-05	3.29951e-05
	ENSMUSG00000024339	21355	Tap2	1.53825	1.75293e-06	3.55473e-06
	ENSMUSG00000038604	75687	Ripor1	1.53792	2.25196e-15	3.88355e-14
	ENSMUSG00000022999	74775	Lmbr1l	1.53774	6.98129e-16	1.52888e-14
	ENSMUSG00000060962	73712	Dmkn	1.53734	0.00248087	0.00349502
	ENSMUSG00000031078	13043	Cttn	1.53731	1.03688e-18	1.44228e-16
	ENSMUSG00000051439	12475	Cd14	1.53675	2.12861e-08	5.70362e-08
	ENSMUSG00000028541	53418	B4galt2	1.53601	0.00622753	0.0084182
	ENSMUSG00000026123	226971	Plekhb2	1.53548	2.22661e-16	6.5393e-15
	ENSMUSG00000003865	14936	Gys1	1.53506	1.34396e-10	5.39545e-10
	ENSMUSG00000024754	83921	Cemip2	1.53499	1.53257e-15	2.8911e-14
	ENSMUSG00000004207	19156	Psap	1.53432	2.9815e-14	3.31052e-13
	ENSMUSG00000028093	66659	Acp6	1.53411	2.01904e-07	4.63914e-07
	ENSMUSG00000029098	80911	Acox3	1.53301	8.33547e-12	4.37439e-11
	ENSMUSG00000035547	12337	Capn5	1.53164	3.44371e-13	2.65402e-12
	ENSMUSG00000007041	114584	Clic1	1.53112	2.79985e-16	7.84082e-15
	ENSMUSG00000065037	19817	Rn7sk	1.53091	8.79537e-06	1.64037e-05
	ENSMUSG00000022508	12053	Bcl6	1.53064	4.14451e-12	2.34725e-11
	ENSMUSG00000025429	19201	Pstpip2	1.52992	6.81317e-05	0.00011391
	ENSMUSG00000009291	108705	Pttg1ip	1.52844	1.41274e-11	7.05144e-11
	ENSMUSG00000014837	74356	4931428F04Rik	1.52709	5.70565e-10	2.02814e-09
	ENSMUSG00000018620	30800	Mmp20	1.527	0.00294194	0.00411254
	ENSMUSG00000047090	73827	Tmem198b	1.52681	1.58061e-12	9.99865e-12
	ENSMUSG00000031098	55925	Syt8	1.52637	9.3617e-09	2.67375e-08
	ENSMUSG00000070737	100039968	Tmem35b	1.52613	2.26261e-11	1.07872e-10
	ENSMUSG00000039103	68810	Nexn	1.5259	0.000557916	0.000843236
	ENSMUSG00000002043	67091	Trappc6a	1.52586	4.89537e-11	2.15308e-10
	ENSMUSG00000028756	68943	Pink1	1.52515	8.88601e-13	6.03429e-12
	ENSMUSG00000031530	319520	Dusp4	1.5245	2.15269e-09	6.89691e-09
	ENSMUSG00000030330	28019	Ing4	1.52378	3.01423e-16	8.25847e-15
	ENSMUSG00000028776	94242	Tinagl1	1.52359	2.52174e-10	9.60871e-10
	ENSMUSG00000035900	223752	Gramd4	1.52226	0.00417427	0.00575388
	ENSMUSG00000004568	102098	Arhgef18	1.52099	6.27925e-13	4.49055e-12
	ENSMUSG00000092981	100628593	Mir5125	1.52093	1.59245e-09	5.22479e-09
	ENSMUSG00000051246	403174	Msantd1	1.5198	0.000132862	0.000214511
	ENSMUSG00000026029	12370	Casp8	1.51952	7.25595e-16	1.58292e-14
	ENSMUSG00000005161	21672	Prdx2	1.51922	4.66984e-15	7.08764e-14
	ENSMUSG00000046312	329828	Myorg	1.51766	8.58121e-10	2.95407e-09
	ENSMUSG00000049807	58996	Arhgap23	1.5166	1.26054e-11	6.35692e-11
	ENSMUSG00000001288	19411	Rarg	1.51642	1.14422e-05	2.10272e-05
	ENSMUSG00000059013	27387	Sh2d3c	1.51502	1.11917e-07	2.67899e-07
	ENSMUSG00000053192	56772	Mllt11	1.51486	8.08264e-12	4.25405e-11
	ENSMUSG00000019461	70310	Plscr3	1.51396	1.1114e-18	1.51271e-16
	ENSMUSG00000028048	14466	Gba	1.51227	2.6606e-15	4.4725e-14
	ENSMUSG00000049608	227326	Gpr55	1.51108	0.00736722	0.00987132
	ENSMUSG00000041343	73845	Ankrd42	1.50996	3.90671e-09	1.19159e-08
	ENSMUSG00000028419	76959	Chmp5	1.50989	3.81516e-18	3.55091e-16
	ENSMUSG00000033880	19039	Lgals3bp	1.50974	9.23257e-05	0.00015203
	ENSMUSG00000025608	27205	Podxl	1.5087	0.00413185	0.00569789
	ENSMUSG00000035212	230514	Leprot	1.50815	3.25431e-16	8.67593e-15
	ENSMUSG00000026303	171531	Mlph	1.50607	5.85667e-11	2.53362e-10
	ENSMUSG00000020097	20397	Sgpl1	1.50565	4.04726e-20	1.24952e-17
	ENSMUSG00000020828	18806	Pld2	1.5047	5.62262e-17	2.35666e-15
	ENSMUSG00000024900	12894	Cpt1a	1.50434	3.68861e-06	7.21645e-06
	ENSMUSG00000038781	106766	Stap2	1.5037	2.21974e-14	2.58012e-13
	ENSMUSG00000040111	235283	Gramd1b	1.50007	4.50579e-12	2.53261e-11
	ENSMUSG00000029378	11839	Areg	1.4996	1.89289e-07	4.36673e-07
	ENSMUSG00000049721	53897	Gal3st1	1.49844	5.11487e-06	9.82527e-06
	ENSMUSG00000021823	22330	Vcl	1.49736	2.31033e-13	1.88187e-12
	ENSMUSG00000035954	238130	Dock4	1.4972	1.1868e-12	7.76001e-12
	ENSMUSG00000034007	244891	Scaper	1.49665	3.20161e-15	5.20427e-14
	ENSMUSG00000022558	223658	Mroh1	1.49624	1.00031e-14	1.31895e-13
	ENSMUSG00000048550	208967	Thnsl1	1.49585	3.08768e-13	2.41706e-12
	ENSMUSG00000089889	67672	0610040B10Rik	1.49528	7.33065e-05	0.000122094
	ENSMUSG00000034853	329910	Acot11	1.49478	3.57079e-07	7.93106e-07
	ENSMUSG00000004665	12798	Cnn2	1.49363	5.65875e-12	3.09143e-11
	ENSMUSG00000040389	99512	Wdr47	1.49346	1.05192e-14	1.38357e-13
	ENSMUSG00000026131	13518	Dst	1.49003	9.36546e-08	2.26886e-07
	ENSMUSG00000070643	20668	Sox13	1.48818	0.00225485	0.00318974
	ENSMUSG00000067206	231296	Lrrc66	1.48792	1.20505e-11	6.09618e-11
	ENSMUSG00000048416	17349	Mlf1	1.48582	3.45201e-05	5.962e-05
	ENSMUSG00000002983	19698	Relb	1.4851	8.38196e-10	2.89098e-09
	ENSMUSG00000015291	14567	Gdi1	1.48201	4.87122e-13	3.57864e-12
	ENSMUSG00000058427	20310	Cxcl2	1.47906	0.00639508	0.00863639
	ENSMUSG00000020407	22271	Upp1	1.47574	1.07025e-09	3.61547e-09
	ENSMUSG00000029086	19126	Prom1	1.47539	3.8706e-12	2.20993e-11
	ENSMUSG00000060791	63986	Gmfg	1.47522	1.90705e-08	5.16241e-08
	ENSMUSG00000055200	170742	Sertad3	1.47326	1.14987e-11	5.85245e-11
	ENSMUSG00000056234	27057	Ncoa4	1.47318	2.22329e-08	5.93096e-08
	ENSMUSG00000029673	319974	Auts2	1.47265	3.88438e-05	6.66782e-05
	ENSMUSG00000033467	57914	Crlf2	1.47259	2.0332e-08	5.47114e-08
	ENSMUSG00000066191	75691	Anks6	1.47254	0.00205425	0.0029187
	ENSMUSG00000032109	270151	Nlrx1	1.47234	8.75346e-08	2.1267e-07
	ENSMUSG00000074646	320095	6430550D23Rik	1.47178	0.000116193	0.000188997
	ENSMUSG00000066026	20148	Dhrs3	1.47022	0.00487906	0.00667523
	ENSMUSG00000043126	320949	D830039M14Rik	1.46913	8.02302e-05	0.000132961
	ENSMUSG00000039623	231855	Ap5z1	1.46898	2.08753e-14	2.44941e-13
	ENSMUSG00000038497	234076	Tmco3	1.46838	6.20581e-10	2.18994e-09
	ENSMUSG00000027356	241639	Fermt1	1.46835	4.99384e-14	5.07319e-13
	ENSMUSG00000028618	56374	Tmem59	1.46668	9.96596e-16	2.05121e-14
	ENSMUSG00000029470	18438	P2rx4	1.46549	1.4543e-13	1.26086e-12
	ENSMUSG00000072571	619301	Tmem253	1.46443	0.00674576	0.00908671
	ENSMUSG00000029999	21802	Tgfa	1.46198	1.68517e-13	1.43353e-12
	ENSMUSG00000033502	229776	Cdc14a	1.46075	1.40438e-08	3.89583e-08
	ENSMUSG00000055897	100043911	Ppp4r1l-ps	1.45996	4.15195e-10	1.51762e-09
	ENSMUSG00000063354	72027	Slc39a4	1.45959	1.78694e-10	6.98119e-10
	ENSMUSG00000023039	110310	Krt7	1.45955	1.83135e-08	4.97237e-08
	ENSMUSG00000052056	228913	Zfp217	1.45764	3.47394e-11	1.58862e-10
	ENSMUSG00000054693	11487	Adam10	1.45588	2.24553e-15	3.87775e-14
	ENSMUSG00000014791	234683	Elmo3	1.45521	4.01576e-13	3.02029e-12
	ENSMUSG00000037010	30878	Apln	1.45513	0.0011584	0.00168812
	ENSMUSG00000019975	67454	Ikbip	1.45503	4.6454e-11	2.05438e-10
	ENSMUSG00000042097	22685	Zfp239	1.45292	2.81268e-10	1.06151e-09
	ENSMUSG00000086844	320871	B230206H07Rik	1.45224	6.25113e-05	0.000105012
	ENSMUSG00000000266	23947	Mid2	1.45211	2.62083e-11	1.23005e-10
	ENSMUSG00000056749	18030	Nfil3	1.45185	9.43865e-07	1.97544e-06
	ENSMUSG00000004936	26395	Map2k1	1.45095	1.63831e-10	6.4503e-10
	ENSMUSG00000023963	56050	Cyp39a1	1.45048	2.13398e-09	6.84364e-09
	ENSMUSG00000026209	13437	Dnpep	1.45033	1.61532e-16	5.174e-15
	ENSMUSG00000037386	116838	Rims2	1.44945	7.19487e-07	1.53218e-06
	ENSMUSG00000036718	231830	Micall2	1.44937	1.2102e-12	7.88812e-12
	ENSMUSG00000050503	74165	Fbxl22	1.44886	1.12808e-05	2.07517e-05
	ENSMUSG00000031328	192176	Flna	1.44747	3.5385e-11	1.61174e-10
	ENSMUSG00000072893	74476	4933439C10Rik	1.44737	3.99333e-09	1.21509e-08
	ENSMUSG00000026796	227737	Fam129b	1.44735	8.02442e-15	1.09336e-13
	ENSMUSG00000018623	17393	Mmp7	1.44733	0.000178605	0.000283555
	ENSMUSG00000073664	269198	Nbeal1	1.44616	1.3667e-11	6.84054e-11
	ENSMUSG00000058318	192285	Phf21a	1.44575	3.41008e-12	1.98367e-11
	ENSMUSG00000007891	13033	Ctsd	1.44281	1.87125e-12	1.16452e-11
	ENSMUSG00000035356	80859	Nfkbiz	1.44218	1.50982e-10	5.9891e-10
	ENSMUSG00000038456	209773	Dennd2a	1.44203	0.000159152	0.000254458
	ENSMUSG00000008136	14200	Fhl2	1.4414	1.31071e-11	6.58112e-11
	ENSMUSG00000029672	27999	Fam3c	1.44125	1.09466e-14	1.43143e-13
	ENSMUSG00000058254	21912	Tspan7	1.44077	9.82524e-14	9.01216e-13
	ENSMUSG00000021699	238871	Pde4d	1.43973	2.15277e-09	6.89691e-09
	ENSMUSG00000006301	69660	Tmbim1	1.43851	3.71975e-15	5.84177e-14
	ENSMUSG00000028755	72269	Cda	1.43811	5.69068e-08	1.42329e-07
	ENSMUSG00000049791	14366	Fzd4	1.43793	7.42549e-07	1.57784e-06
	ENSMUSG00000001552	16480	Jup	1.43681	5.1002e-15	7.5951e-14
	ENSMUSG00000027078	56791	Ube2l6	1.43586	1.07926e-06	2.24213e-06
	ENSMUSG00000006360	12925	Crip1	1.43549	3.68056e-12	2.11862e-11
	ENSMUSG00000072772	14790	Grcc10	1.43473	9.02624e-08	2.19003e-07
	ENSMUSG00000038871	12183	Bpgm	1.43281	1.52563e-08	4.19995e-08
	ENSMUSG00000038260	68667	Trpm4	1.43237	1.82062e-12	1.13748e-11
	ENSMUSG00000057895	22646	Zfp105	1.43205	2.12632e-05	3.77118e-05
	ENSMUSG00000021495	212483	Fam193b	1.4314	3.34909e-12	1.95538e-11
	ENSMUSG00000068699	68794	Flnc	1.43084	2.15921e-08	5.77341e-08
	ENSMUSG00000020009	15979	Ifngr1	1.42969	3.0066e-08	7.86475e-08
	ENSMUSG00000038296	233733	Galnt18	1.42836	0.000902929	0.00133069
	ENSMUSG00000063172	72938	Hspb11	1.42789	6.45363e-10	2.26854e-09
	ENSMUSG00000011958	12175	Bnip2	1.42761	9.03261e-12	4.71095e-11
	ENSMUSG00000040557	79565	Mettl27	1.42638	1.8641e-10	7.26471e-10
[truncated: 2,834 more rows]

## Sheet: T72vsC0
Supplementary table 1: List of differentially expressed genes (absolute value of log2[fold change] > 1, adjusted p-value < 0.01)
	Differentially expressed genes in TKA organoids treated for 72 h with TGFβ1 (T-72) compared to organoids harvested at the onset of the experiment (C-0)
	ensembl	entrez	symbol	log2(fold change)	p-value	adjusted p-value
	ENSMUSG00000020689	16416	Itgb3	15.3684	5.85912e-14	4.00241e-13
	ENSMUSG00000004098	53867	Col5a3	14.2897	3.43497e-07	6.92576e-07
	ENSMUSG00000017311	217212	Pyy	14.2086	2.937e-15	3.01513e-14
	ENSMUSG00000032420	23959	Nt5e	14.1557	2.30224e-16	3.53233e-15
	ENSMUSG00000041482	667742	Piezo2	13.9128	4.84133e-09	1.23676e-08
	ENSMUSG00000026193	14268	Fn1	13.4681	3.56159e-11	1.30636e-10
	ENSMUSG00000029765	243743	Plxna4	13.1564	2.92097e-12	1.33479e-11
	ENSMUSG00000054555	11489	Adam12	12.9028	1.55283e-08	3.69816e-08
	ENSMUSG00000022367	15117	Has2	12.8352	1.26222e-08	3.04849e-08
	ENSMUSG00000020363	14584	Gfpt2	12.5996	1.09533e-13	6.96021e-13
	ENSMUSG00000025475	52389	Adgra1	12.5795	2.49802e-10	7.85005e-10
	ENSMUSG00000027859	18049	Ngf	12.5241	5.19485e-20	6.08855e-18
	ENSMUSG00000026535	26388	Ifi202b	12.3602	9.18096e-15	7.95432e-14
	ENSMUSG00000044258	13024	Ctla2a	12.2657	1.04185e-11	4.25823e-11
	ENSMUSG00000032281	94180	Acsbg1	12.2032	3.36531e-21	9.90652e-19
	ENSMUSG00000013367	210094	Iglon5	12.1897	1.77332e-14	1.39334e-13
	ENSMUSG00000039385	12563	Cdh6	12.1727	1.23077e-14	1.02494e-13
	ENSMUSG00000035095	219148	Fam167a	12.142	8.94598e-22	5.14719e-19
	ENSMUSG00000030000	11519	Add2	11.7627	1.3861e-18	7.31052e-17
	ENSMUSG00000046318	320924	Ccbe1	11.5321	2.69194e-09	7.16906e-09
	ENSMUSG00000004552	13034	Ctse	11.4584	3.96389e-19	2.81416e-17
	ENSMUSG00000044337	12778	Ackr3	11.4354	5.88582e-09	1.48886e-08
	ENSMUSG00000001870	268977	Ltbp1	11.3622	1.10158e-22	1.90601e-19
	ENSMUSG00000068196	12837	Col8a1	11.2627	1.96753e-16	3.1015e-15
	ENSMUSG00000070533	277343	Wfdc8	11.2619	4.64738e-11	1.66506e-10
	ENSMUSG00000027977	83398	Ndst3	11.2127	2.94619e-11	1.0975e-10
	ENSMUSG00000038530	19736	Rgs4	11.1691	2.00514e-13	1.18492e-12
	ENSMUSG00000072145	385138	BC061237	11.1653	1.60589e-10	5.21882e-10
	ENSMUSG00000024365	13079	Cyp21a1	11.0611	5.82721e-17	1.18777e-15
	ENSMUSG00000063632	20666	Sox11	11.0318	4.58476e-20	5.79084e-18
	ENSMUSG00000018008	72318	Cyth4	11.0278	2.09194e-10	6.66494e-10
	ENSMUSG00000042793	329252	Lgr6	11.0119	2.26984e-10	7.18289e-10
	ENSMUSG00000005124	22402	Ccn4	11.006	6.02272e-09	1.52046e-08
	ENSMUSG00000099707	667931	Gm8883	10.9249	3.1951e-11	1.18152e-10
	ENSMUSG00000096035	381651	Odaph	10.8954	4.39823e-17	9.42009e-16
	ENSMUSG00000058152	78923	Chsy3	10.8553	1.5281e-11	6.03139e-11
	ENSMUSG00000000794	140493	Kcnn3	10.716	4.40668e-14	3.10751e-13
	ENSMUSG00000070880	14415	Gad1	10.594	6.80061e-10	1.99172e-09
	ENSMUSG00000017652	21939	Cd40	10.5826	1.07133e-15	1.27813e-14
	ENSMUSG00000029819	109648	Npy	10.368	5.67554e-06	9.85068e-06
	ENSMUSG00000054203	226695	Ifi205	10.1989	5.25888e-11	1.87038e-10
	ENSMUSG00000020836	216961	Coro6	10.1769	1.2282e-20	2.38575e-18
	ENSMUSG00000030433	381836	Sbk2	10.1566	1.54965e-11	6.10503e-11
	ENSMUSG00000026536	381308	Ifi211	10.1554	5.31536e-10	1.58721e-09
	ENSMUSG00000045573	18619	Penk	10.1099	5.26682e-11	1.87268e-10
	ENSMUSG00000028469	230103	Npr2	10.0771	3.97641e-16	5.54943e-15
	ENSMUSG00000102418	26904	Sh2d1b1	10.077	1.27043e-12	6.27924e-12
	ENSMUSG00000049719	74306	Prss46	10.0093	6.83284e-10	1.99931e-09
	ENSMUSG00000022438	170736	Parvb	9.96384	3.9361e-12	1.74634e-11
	ENSMUSG00000070576	433938	Mn1	9.86793	6.08473e-11	2.14303e-10
	ENSMUSG00000096847	210573	Tmem151b	9.8075	4.95575e-12	2.15567e-11
	ENSMUSG00000100782	102640900	Gm28231	9.7222	4.55704e-11	1.63547e-10
	ENSMUSG00000039542	17967	Ncam1	9.70718	1.50166e-11	5.94e-11
	ENSMUSG00000027500	20257	Stmn2	9.66636	4.57121e-07	9.0793e-07
	ENSMUSG00000035456	77630	Prdm8	9.66374	6.15838e-15	5.62836e-14
	ENSMUSG00000069873	73988	4930438A08Rik	9.64019	1.82097e-07	3.78797e-07
	ENSMUSG00000028031	56811	Dkk2	9.62271	9.24374e-10	2.64364e-09
	ENSMUSG00000002565	20259	Scin	9.5606	3.46777e-12	1.55933e-11
	ENSMUSG00000052922	329547	Bpi	9.50799	9.73897e-11	3.29703e-10
	ENSMUSG00000039476	20204	Prrx2	9.46823	3.37954e-09	8.85312e-09
	ENSMUSG00000031871	12562	Cdh5	9.44231	3.92053e-07	7.8423e-07
	ENSMUSG00000074782	373852	4833422C13Rik	9.4027	7.9207e-10	2.29114e-09
	ENSMUSG00000022894	23794	Adamts5	9.39379	3.43234e-07	6.92154e-07
	ENSMUSG00000022226	17225	Mcpt2	9.39162	2.33071e-09	6.27304e-09
	ENSMUSG00000068099	76505	1500009C09Rik	9.37952	3.33281e-14	2.41896e-13
	ENSMUSG00000022321	320873	Cdh10	9.34614	7.54447e-10	2.18931e-09
	ENSMUSG00000054779	329626	Fgf2os	9.33474	2.48439e-06	4.5002e-06
	ENSMUSG00000042064	329421	Myo3b	9.32786	4.69697e-16	6.32974e-15
	ENSMUSG00000042124	67828	Lce1f	9.3129	4.30793e-10	1.30569e-09
	ENSMUSG00000045518	246086	Onecut3	9.29223	3.01618e-18	1.2904e-16
	ENSMUSG00000000489	18591	Pdgfb	9.278	1.11317e-16	1.96247e-15
	ENSMUSG00000074874	13025	Ctla2b	9.26403	6.99179e-14	4.66783e-13
	ENSMUSG00000018916	12981	Csf2	9.22827	1.0222e-13	6.54474e-13
	ENSMUSG00000025650	12836	Col7a1	9.19716	2.05505e-21	7.88268e-19
	ENSMUSG00000037169	18109	Mycn	9.18471	4.93091e-17	1.03918e-15
	ENSMUSG00000025743	20970	Sdc3	9.18189	5.06682e-22	3.64641e-19
	ENSMUSG00000007888	12931	Crlf1	9.11281	1.79143e-21	7.50571e-19
	ENSMUSG00000060735	239336	Rxfp3	9.08464	1.4059e-07	2.96252e-07
	ENSMUSG00000047712	338362	Ust	9.0674	1.49417e-10	4.88082e-10
	ENSMUSG00000022157	17231	Mcpt8	9.06251	1.48391e-10	4.85106e-10
	ENSMUSG00000004791	18654	Pgf	9.05527	1.46927e-09	4.0839e-09
	ENSMUSG00000056812	20451	St8sia3	9.04737	9.17829e-08	1.97415e-07
	ENSMUSG00000031520	22341	Vegfc	9.04464	1.02129e-11	4.18093e-11
	ENSMUSG00000041324	16323	Inhba	9.02083	6.86029e-14	4.59945e-13
	ENSMUSG00000032502	20840	Stac	9.01632	2.81278e-15	2.90409e-14
	ENSMUSG00000001334	384061	Fndc5	9.00249	2.40985e-09	6.46544e-09
	ENSMUSG00000032013	72169	Trim29	8.96273	3.12829e-14	2.29287e-13
	ENSMUSG00000029716	50765	Tfr2	8.93951	2.91642e-05	4.69371e-05
	ENSMUSG00000045288	16470	Ush1g	8.87465	1.6196e-09	4.47129e-09
	ENSMUSG00000027107	11435	Chrna1	8.86534	6.91489e-12	2.92444e-11
	ENSMUSG00000043903	195209	Zfp469	8.84993	1.28612e-13	8.00377e-13
	ENSMUSG00000020333	216739	Acsl6	8.82994	6.85584e-12	2.90238e-11
	ENSMUSG00000034675	56320	Dbn1	8.82487	4.60155e-20	5.79084e-18
	ENSMUSG00000030131	17837	Mug2	8.81913	2.77498e-05	4.47518e-05
	ENSMUSG00000047562	17384	Mmp10	8.80827	6.64051e-06	1.14548e-05
	ENSMUSG00000030074	232313	Gxylt2	8.78997	0.000286571	0.00042018
	ENSMUSG00000017737	17395	Mmp9	8.74871	5.55247e-11	1.96706e-10
	ENSMUSG00000035615	666060	Frmpd1	8.69405	1.2776e-13	7.96252e-13
	ENSMUSG00000024593	70417	Megf10	8.69332	4.61934e-07	9.17058e-07
	ENSMUSG00000021553	114304	Slc28a3	8.68072	1.50247e-12	7.29608e-12
	ENSMUSG00000018819	16985	Lsp1	8.66142	4.96725e-09	1.26791e-08
	ENSMUSG00000024451	106952	Arap3	8.65505	9.53616e-10	2.72112e-09
	ENSMUSG00000052688	226421	Rab7b	8.63574	8.40043e-08	1.81579e-07
	ENSMUSG00000064080	14115	Fbln2	8.63569	5.56704e-17	1.1421e-15
	ENSMUSG00000037813	228846	D630003M21Rik	8.62801	1.60594e-20	2.82334e-18
	ENSMUSG00000099222	102465699	Mir7213	8.59173	4.97833e-10	1.49645e-09
	ENSMUSG00000026069	17082	Il1rl1	8.53122	2.06261e-05	3.37451e-05
	ENSMUSG00000032495	74249	Lrrc2	8.51864	2.32104e-05	3.76953e-05
	ENSMUSG00000056270	109314	Prr9	8.49862	1.70734e-06	3.15772e-06
	ENSMUSG00000092009	667772	Myh15	8.48384	6.51279e-13	3.46236e-12
	ENSMUSG00000075316	20274	Scn9a	8.47933	1.87453e-06	3.45031e-06
	ENSMUSG00000025383	83430	Il23a	8.45933	6.10721e-16	7.78444e-15
	ENSMUSG00000074415	73144	Mir100hg	8.45541	3.24782e-07	6.56723e-07
	ENSMUSG00000004609	12489	Cd33	8.44286	4.12307e-09	1.06488e-08
	ENSMUSG00000049699	171530	Ucn2	8.4356	1.27719e-11	5.13228e-11
	ENSMUSG00000011148	11565	Adssl1	8.40333	7.44394e-20	8.11407e-18
	ENSMUSG00000024421	16774	Lama3	8.36898	3.76062e-16	5.29498e-15
	ENSMUSG00000079293	56644	Clec7a	8.36856	1.16951e-11	4.73567e-11
	ENSMUSG00000034488	13612	Edil3	8.36576	7.21738e-05	0.000112205
	ENSMUSG00000092130	100303738	D030025P21Rik	8.34922	1.04119e-08	2.5492e-08
	ENSMUSG00000001095	20500	Slc13a2	8.31963	7.10078e-08	1.55182e-07
	ENSMUSG00000073489	15951	Ifi204	8.3125	3.36232e-08	7.6685e-08
	ENSMUSG00000043753	242523	Dmrta1	8.29627	2.56051e-06	4.63146e-06
	ENSMUSG00000040488	108075	Ltbp4	8.27451	5.90918e-18	2.11299e-16
	ENSMUSG00000032278	74090	Paqr5	8.26911	2.33076e-17	6.02098e-16
	ENSMUSG00000072849	20704	Serpina1e	8.25242	6.19643e-10	1.82788e-09
	ENSMUSG00000054537	243084	Tmprss11e	8.23936	1.03052e-08	2.52455e-08
	ENSMUSG00000024910	13041	Ctsw	8.23668	7.41276e-15	6.61245e-14
	ENSMUSG00000024030	11307	Abcg1	8.21215	5.72133e-14	3.91463e-13
	ENSMUSG00000030162	108078	Olr1	8.21099	2.25915e-18	1.07102e-16
	ENSMUSG00000046203	20761	Sprr2g	8.19143	1.01399e-05	1.715e-05
	ENSMUSG00000019775	56533	Rgs17	8.16489	2.79083e-15	2.88613e-14
	ENSMUSG00000020357	14257	Flt4	8.12183	4.24073e-11	1.53413e-10
	ENSMUSG00000064023	259277	Klk8	8.09963	7.17162e-09	1.7951e-08
	ENSMUSG00000040093	171543	Bmf	8.06442	2.36648e-14	1.80017e-13
	ENSMUSG00000037852	12876	Cpe	8.02895	2.53808e-21	8.45447e-19
	ENSMUSG00000028965	21942	Tnfrsf9	8.00024	1.40033e-12	6.86231e-12
	ENSMUSG00000039109	74145	F13a1	7.99389	1.89343e-05	3.10897e-05
	ENSMUSG00000022227	17224	Mcpt1	7.98927	6.42946e-09	1.61669e-08
	ENSMUSG00000001864	108897	Aif1l	7.98201	1.14943e-15	1.35723e-14
	ENSMUSG00000079451	320454	Tmprss11g	7.97914	1.07849e-07	2.30211e-07
	ENSMUSG00000028963	24111	Uts2	7.97355	5.20433e-10	1.55765e-09
	ENSMUSG00000032936	235604	Camkv	7.97143	2.86934e-10	8.96351e-10
	ENSMUSG00000030650	74424	Tmc5	7.96088	5.69736e-09	1.44379e-08
	ENSMUSG00000025582	18164	Nptx1	7.94458	2.86639e-14	2.11808e-13
	ENSMUSG00000056423	224065	Uts2b	7.92682	1.49596e-09	4.15079e-09
	ENSMUSG00000050578	17386	Mmp13	7.89551	2.08776e-06	3.81892e-06
	ENSMUSG00000057604	30937	Lmcd1	7.8869	8.33221e-06	1.42218e-05
	ENSMUSG00000029231	18595	Pdgfra	7.88002	1.9732e-15	2.14714e-14
	ENSMUSG00000035187	18096	Nkx6-1	7.85012	5.18178e-10	1.55172e-09
	ENSMUSG00000009687	18301	Fxyd5	7.84118	6.15494e-16	7.83007e-15
	ENSMUSG00000050635	20760	Sprr2f	7.83861	1.37449e-07	2.90021e-07
	ENSMUSG00000042286	192187	Stab1	7.83374	6.90375e-16	8.68665e-15
	ENSMUSG00000026070	16182	Il18r1	7.77683	8.46509e-12	3.52123e-11
	ENSMUSG00000020674	69675	Pxdn	7.77574	2.94318e-15	3.01902e-14
	ENSMUSG00000021069	110095	Pygl	7.7617	3.22183e-07	6.51573e-07
	ENSMUSG00000070436	12406	Serpinh1	7.75672	1.0511e-13	6.7134e-13
	ENSMUSG00000015134	56847	Aldh1a3	7.75416	5.29699e-07	1.04536e-06
	ENSMUSG00000046213	229697	Cym	7.7414	3.06121e-10	9.50891e-10
	ENSMUSG00000041889	77552	Shisa4	7.73929	4.51283e-15	4.32753e-14
	ENSMUSG00000037411	18787	Serpine1	7.68212	1.44188e-12	7.03599e-12
	ENSMUSG00000039911	74646	Spsb1	7.66205	3.65915e-18	1.4704e-16
	ENSMUSG00000026443	16980	Lrrn2	7.64664	1.21714e-08	2.94918e-08
	ENSMUSG00000035540	14473	Gc	7.63299	5.42672e-10	1.61703e-09
	ENSMUSG00000039372	381270	March4	7.62898	1.12498e-13	7.11647e-13
	ENSMUSG00000050640	231503	Tmem150c	7.62599	7.74497e-16	9.59255e-15
	ENSMUSG00000036256	29817	Igfbp7	7.61161	3.11718e-18	1.31087e-16
	ENSMUSG00000021994	22418	Wnt5a	7.59116	1.51514e-07	3.18055e-07
	ENSMUSG00000035775	66809	Krt20	7.58075	1.73047e-09	4.75663e-09
	ENSMUSG00000032363	108153	Adamts7	7.56574	4.84355e-22	3.64641e-19
	ENSMUSG00000026204	19275	Ptprn	7.56002	4.06684e-10	1.23835e-09
	ENSMUSG00000055322	21961	Tns1	7.54465	7.18289e-13	3.7868e-12
	ENSMUSG00000051043	70355	Gprc5c	7.5426	3.71453e-06	6.59262e-06
	ENSMUSG00000053687	319446	Dpep2	7.5357	9.149e-09	2.25527e-08
	ENSMUSG00000101731	320069	3830432H09Rik	7.53167	2.22996e-08	5.2127e-08
	ENSMUSG00000002900	16777	Lamb1	7.5252	1.01397e-15	1.22374e-14
	ENSMUSG00000000126	216795	Wnt9a	7.52211	2.09094e-19	1.67513e-17
	ENSMUSG00000015957	22411	Wnt11	7.51715	4.35233e-08	9.77672e-08
	ENSMUSG00000026068	16174	Il18rap	7.47538	1.06793e-16	1.89061e-15
	ENSMUSG00000049593	67718	Lce1h	7.4705	1.33141e-11	5.32144e-11
	ENSMUSG00000018862	69602	Otop3	7.46571	3.37538e-08	7.69692e-08
	ENSMUSG00000097072	768252	Foxl2os	7.45741	6.06396e-12	2.59931e-11
	ENSMUSG00000032172	244723	Olfm2	7.45421	3.36435e-15	3.3879e-14
	ENSMUSG00000033355	67775	Rtp4	7.44312	5.31899e-13	2.87603e-12
	ENSMUSG00000007097	98660	Atp1a2	7.41971	8.62124e-08	1.86034e-07
	ENSMUSG00000047502	381538	Mroh7	7.41424	1.67135e-13	1.00599e-12
	ENSMUSG00000087461	329387	C230014O12Rik	7.41001	1.05209e-08	2.5734e-08
	ENSMUSG00000049404	109222	Rarres1	7.40337	2.16207e-08	5.06055e-08
	ENSMUSG00000036356	234356	Csgalnact1	7.40027	1.41542e-12	6.92287e-12
	ENSMUSG00000037712	218952	Fermt2	7.39835	1.29853e-11	5.20316e-11
	ENSMUSG00000016498	58205	Pdcd1lg2	7.34027	2.8305e-07	5.77133e-07
	ENSMUSG00000049128	16447	Ivl	7.32699	4.2309e-11	1.53145e-10
	ENSMUSG00000035964	67937	Tmem59l	7.31402	3.16721e-12	1.43699e-11
	ENSMUSG00000024027	14652	Glp1r	7.31228	4.78001e-06	8.36865e-06
	ENSMUSG00000049538	271127	Adamts16	7.28513	2.35733e-12	1.09743e-11
	ENSMUSG00000020388	30794	Pdlim4	7.27608	8.93466e-09	2.20673e-08
	ENSMUSG00000028364	21923	Tnc	7.26825	3.11732e-09	8.21549e-09
	ENSMUSG00000001588	216859	Acap1	7.22377	7.86801e-13	4.09957e-12
	ENSMUSG00000045672	373864	Col27a1	7.22162	3.64436e-17	8.23754e-16
	ENSMUSG00000034353	51801	Ramp1	7.19523	6.63947e-21	1.55634e-18
	ENSMUSG00000034205	94352	Loxl2	7.18863	4.11835e-14	2.92537e-13
	ENSMUSG00000026185	16011	Igfbp5	7.18762	1.268e-05	2.12082e-05
	ENSMUSG00000067860	22773	Zic3	7.12782	5.81592e-06	1.00846e-05
	ENSMUSG00000042759	171504	Apobr	7.11395	7.45612e-15	6.62313e-14
	ENSMUSG00000028444	12804	Cntfr	7.09008	2.63315e-10	8.26033e-10
	ENSMUSG00000004105	26360	Angptl2	7.08134	2.13225e-12	9.99262e-12
	ENSMUSG00000043079	104027	Synpo	7.08113	1.31161e-12	6.47013e-12
	ENSMUSG00000024544	52662	Ldlrad4	7.06267	1.49757e-20	2.70711e-18
	ENSMUSG00000042804	100129	Gpr153	7.0586	2.17237e-13	1.27423e-12
	ENSMUSG00000042246	209760	Tmc7	7.0352	2.65168e-14	1.98023e-13
	ENSMUSG00000026875	22029	Traf1	7.03368	5.03362e-11	1.79632e-10
	ENSMUSG00000026420	93672	Il24	7.02593	3.20781e-09	8.43292e-09
	ENSMUSG00000015243	11303	Abca1	7.01613	2.05042e-12	9.63052e-12
	ENSMUSG00000001506	12842	Col1a1	7.01319	2.86559e-15	2.95381e-14
	ENSMUSG00000070687	15552	Htr1d	7.00345	3.29493e-12	1.49008e-11
	ENSMUSG00000029925	21391	Tbxas1	7.00142	1.56407e-13	9.47438e-13
	ENSMUSG00000033006	20665	Sox10	7.00134	7.26047e-08	1.58372e-07
	ENSMUSG00000002020	16997	Ltbp2	6.98287	6.9136e-12	2.92444e-11
	ENSMUSG00000042834	27528	Nrep	6.97785	7.27853e-17	1.39382e-15
	ENSMUSG00000028747	15565	Htr6	6.97447	6.1277e-09	1.54449e-08
	ENSMUSG00000029832	18025	Nfe2l3	6.97282	2.88168e-13	1.64456e-12
	ENSMUSG00000046169	108154	Adamts6	6.9684	5.60185e-08	1.24139e-07
	ENSMUSG00000031253	68792	Srpx2	6.96331	1.09617e-09	3.09925e-09
	ENSMUSG00000047842	68203	Diras2	6.95414	9.6556e-07	1.84123e-06
	ENSMUSG00000024238	21417	Zeb1	6.94925	8.26853e-08	1.78758e-07
	ENSMUSG00000053062	67374	Jam2	6.94526	2.14482e-17	5.6326e-16
	ENSMUSG00000032323	13070	Cyp11a1	6.91725	2.32364e-10	7.34766e-10
	ENSMUSG00000045763	70350	Basp1	6.91584	2.56735e-14	1.92863e-13
	ENSMUSG00000052727	17755	Map1b	6.89596	1.97109e-11	7.60673e-11
	ENSMUSG00000034813	74053	Grip1	6.88272	6.64251e-15	6.02299e-14
	ENSMUSG00000085272	381835	Sbk3	6.88012	5.79729e-08	1.28156e-07
	ENSMUSG00000032548	24059	Slco2a1	6.86788	1.019e-11	4.17429e-11
	ENSMUSG00000050359	20753	Sprr1a	6.84763	9.59499e-11	3.25264e-10
	ENSMUSG00000068735	277414	Trp53i11	6.83269	7.67168e-21	1.70365e-18
	ENSMUSG00000040640	238988	Erc2	6.83136	4.64245e-13	2.5439e-12
	ENSMUSG00000061068	17227	Mcpt4	6.83121	5.06853e-08	1.12755e-07
	ENSMUSG00000020019	57764	Ntn4	6.7845	1.46097e-15	1.66154e-14
	ENSMUSG00000000861	14025	Bcl11a	6.75508	1.12615e-09	3.17904e-09
	ENSMUSG00000060402	68947	Chst8	6.7517	2.12517e-09	5.75286e-09
	ENSMUSG00000022358	67731	Fbxo32	6.71783	1.83014e-19	1.53425e-17
	ENSMUSG00000031734	16373	Irx3	6.71716	8.09288e-11	2.78293e-10
	ENSMUSG00000047496	320311	Rnf152	6.71631	1.51782e-09	4.20775e-09
	ENSMUSG00000046402	19659	Rbp1	6.69539	3.37751e-08	7.70038e-08
	ENSMUSG00000031342	14758	Gpm6b	6.67856	6.93665e-14	4.64081e-13
	ENSMUSG00000097960	434353	A330074K22Rik	6.67497	1.12455e-09	3.17523e-09
	ENSMUSG00000020848	13447	Doc2b	6.66452	5.04811e-10	1.51527e-09
	ENSMUSG00000071604	381217	Fam189a2	6.66314	1.16419e-12	5.80398e-12
	ENSMUSG00000026579	14067	F5	6.65052	4.62992e-07	9.18869e-07
	ENSMUSG00000024907	14419	Gal	6.64285	7.32253e-09	1.83107e-08
	ENSMUSG00000028128	14066	F3	6.62254	2.32304e-18	1.09312e-16
	ENSMUSG00000030123	67784	Plxnd1	6.54145	2.43363e-14	1.84239e-13
	ENSMUSG00000028445	69638	Enho	6.53665	6.06383e-14	4.12667e-13
	ENSMUSG00000022176	140743	Rem2	6.53339	5.59328e-16	7.26896e-15
	ENSMUSG00000026414	21956	Tnnt2	6.49435	2.99066e-22	3.15465e-19
	ENSMUSG00000045777	320802	Ifitm10	6.46964	2.17215e-09	5.87001e-09
	ENSMUSG00000032968	16322	Inha	6.46195	3.70866e-07	7.43848e-07
	ENSMUSG00000045502	80885	Hcar2	6.44908	2.67199e-08	6.1719e-08
	ENSMUSG00000025017	83490	Pik3ap1	6.44173	6.18567e-14	4.20055e-13
	ENSMUSG00000006205	56213	Htra1	6.42128	1.02251e-08	2.50735e-08
	ENSMUSG00000037469	101744	Acp7	6.41967	3.0847e-10	9.57483e-10
	ENSMUSG00000037306	230815	Man1c1	6.41252	6.66111e-15	6.03552e-14
	ENSMUSG00000022156	14942	Gzme	6.38338	8.75333e-06	1.49004e-05
	ENSMUSG00000022146	18414	Osmr	6.37168	4.6882e-14	3.28408e-13
	ENSMUSG00000030256	79362	Bhlhe41	6.3635	7.83749e-07	1.51392e-06
	ENSMUSG00000024386	19123	Proc	6.36011	4.32903e-10	1.31124e-09
	ENSMUSG00000038777	20360	Sema6c	6.35534	2.7633e-09	7.34674e-09
	ENSMUSG00000093661	66892	Eif4e3	6.34704	1.03594e-11	4.23682e-11
	ENSMUSG00000010825	170935	Grid2ip	6.34564	8.59281e-12	3.56967e-11
	ENSMUSG00000022996	22410	Wnt10b	6.34148	4.46127e-10	1.3484e-09
	ENSMUSG00000068246	71898	Apol9b	6.30826	3.52656e-09	9.20965e-09
	ENSMUSG00000047910	93887	Pcdhb16	6.30347	1.26942e-08	3.06414e-08
	ENSMUSG00000084989	381284	Crocc2	6.30344	2.42171e-14	1.83447e-13
	ENSMUSG00000035104	232146	Eva1a	6.28939	3.34223e-08	7.6282e-08
	ENSMUSG00000028167	69772	Bdh2	6.28765	1.04164e-08	2.54982e-08
	ENSMUSG00000060441	667823	Trim5	6.27614	2.02777e-12	9.53122e-12
	ENSMUSG00000022037	12759	Clu	6.27453	2.2966e-16	3.52796e-15
	ENSMUSG00000043557	74762	Mdga1	6.27427	1.93747e-10	6.20402e-10
	ENSMUSG00000016194	15483	Hsd11b1	6.25095	2.6541e-09	7.07574e-09
	ENSMUSG00000028558	108802	Calr4	6.24502	1.78128e-10	5.74896e-10
	ENSMUSG00000033213	433470	AA467197	6.24037	8.28672e-09	2.05714e-08
	ENSMUSG00000038677	268935	Scube3	6.23581	7.41833e-10	2.15469e-09
	ENSMUSG00000003420	14132	Fcgrt	6.22494	8.01867e-07	1.54632e-06
	ENSMUSG00000046245	231805	Pilra	6.21849	7.04649e-09	1.76588e-08
	ENSMUSG00000097357	100504714	Gm16793	6.20956	1.62422e-11	6.35726e-11
	ENSMUSG00000038151	12142	Prdm1	6.19122	1.05459e-12	5.30355e-12
	ENSMUSG00000090958	434215	Lrrc32	6.18861	1.35363e-07	2.85953e-07
	ENSMUSG00000015468	18132	Notch4	6.18803	2.73754e-14	2.03595e-13
	ENSMUSG00000062151	208898	Unc13c	6.18723	4.33572e-05	6.8662e-05
	ENSMUSG00000020435	74309	Osbp2	6.10746	1.98196e-12	9.35757e-12
	ENSMUSG00000095440	668225	Fignl2	6.10665	2.18033e-14	1.67467e-13
	ENSMUSG00000020312	216148	Shc2	6.10603	1.88307e-09	5.14259e-09
	ENSMUSG00000043313	93890	Pcdhb19	6.07849	1.85689e-07	3.85952e-07
	ENSMUSG00000022099	13829	Dmtn	6.07454	7.82688e-09	1.95102e-08
	ENSMUSG00000006576	20536	Slc4a3	6.04329	7.94012e-17	1.48678e-15
	ENSMUSG00000029581	14086	Fscn1	6.04315	4.9969e-12	2.17282e-11
	ENSMUSG00000029510	71951	Gpc2	6.03728	5.79897e-16	7.49014e-15
	ENSMUSG00000063522	67038	Ly6m	6.03468	3.38215e-08	7.70819e-08
	ENSMUSG00000031480	56229	Thsd1	6.03325	6.16461e-13	3.29108e-12
	ENSMUSG00000054944	403201	5330416C01Rik	6.03314	4.44593e-09	1.14036e-08
	ENSMUSG00000053930	380702	Shisa6	6.01721	2.35836e-06	4.28478e-06
	ENSMUSG00000030562	50490	Nox4	5.99676	2.23658e-08	5.22626e-08
	ENSMUSG00000034450	268756	Gulo	5.99556	1.63035e-07	3.40657e-07
	ENSMUSG00000023411	73181	Nfatc4	5.98512	6.94082e-15	6.24427e-14
	ENSMUSG00000031028	22141	Tub	5.9823	1.31997e-08	3.17647e-08
	ENSMUSG00000022098	12153	Bmp1	5.97476	6.16824e-21	1.47316e-18
	ENSMUSG00000021614	13003	Vcan	5.97027	6.25753e-16	7.95259e-15
	ENSMUSG00000050762	213171	Prss27	5.96155	8.27806e-11	2.84044e-10
	ENSMUSG00000054364	11852	Rhob	5.95827	1.24395e-20	2.38575e-18
	ENSMUSG00000044903	243862	Psg22	5.95503	1.24816e-07	2.64709e-07
	ENSMUSG00000027399	16175	Il1a	5.95291	2.37577e-11	9.00915e-11
	ENSMUSG00000020427	16009	Igfbp3	5.92772	1.40318e-15	1.61029e-14
	ENSMUSG00000028339	12819	Col15a1	5.91149	2.11116e-09	5.71861e-09
	ENSMUSG00000036390	13197	Gadd45a	5.90247	1.00927e-20	2.06054e-18
	ENSMUSG00000021846	93834	Peli2	5.90137	3.08903e-06	5.53368e-06
	ENSMUSG00000021256	238328	Vash1	5.85525	7.43582e-12	3.11974e-11
	ENSMUSG00000032724	99382	Abtb2	5.84164	4.14857e-19	2.91737e-17
	ENSMUSG00000040118	12293	Cacna2d1	5.83971	1.38617e-17	4.0616e-16
	ENSMUSG00000036172	74603	Cd200r3	5.83774	1.13014e-10	3.77749e-10
	ENSMUSG00000040270	12014	Bach2	5.8339	1.70508e-11	6.6409e-11
	ENSMUSG00000090291	278795	Lrrc10b	5.81735	8.15238e-10	2.35224e-09
	ENSMUSG00000037239	101809	Spred3	5.81689	1.33969e-16	2.28542e-15
	ENSMUSG00000000555	16402	Itga5	5.81137	1.69191e-14	1.34355e-13
	ENSMUSG00000044317	319197	Gpr4	5.80548	6.45343e-10	1.89927e-09
	ENSMUSG00000046387	93888	Pcdhb17	5.78531	1.154e-08	2.80585e-08
	ENSMUSG00000034463	219151	Scara3	5.78441	1.07027e-13	6.8215e-13
	ENSMUSG00000025586	12877	Cpeb1	5.78092	3.10914e-11	1.15209e-10
	ENSMUSG00000023945	63993	Slc5a7	5.78033	3.86325e-05	6.15185e-05
	ENSMUSG00000000627	20355	Sema4f	5.774	4.62614e-12	2.02063e-11
	ENSMUSG00000029648	14254	Flt1	5.7665	1.10159e-06	2.08305e-06
	ENSMUSG00000050345	214639	4930486L24Rik	5.75552	5.55493e-12	2.3949e-11
	ENSMUSG00000001497	18511	Pax9	5.75472	3.38107e-08	7.70711e-08
	ENSMUSG00000046191	93891	Pcdhb20	5.74723	4.16539e-07	8.31502e-07
	ENSMUSG00000042439	328977	Zfp532	5.72914	6.84775e-08	1.50067e-07
	ENSMUSG00000026315	20725	Serpinb8	5.72705	7.33492e-10	2.13242e-09
	ENSMUSG00000038740	72543	Mvb12b	5.72548	1.14902e-08	2.79537e-08
	ENSMUSG00000028108	13601	Ecm1	5.72228	4.83596e-15	4.57843e-14
	ENSMUSG00000025997	22779	Ikzf2	5.72138	3.2271e-06	5.76225e-06
	ENSMUSG00000073421	14961	H2-Ab1	5.71998	2.53825e-06	4.5925e-06
	ENSMUSG00000033805	384214	Ephx4	5.71634	3.86811e-06	6.84982e-06
	ENSMUSG00000031891	15484	Hsd11b2	5.67068	4.02439e-09	1.04067e-08
	ENSMUSG00000055137	192136	Sugct	5.66534	2.26297e-10	7.16295e-10
	ENSMUSG00000060183	56066	Cxcl11	5.66526	4.68384e-08	1.04712e-07
	ENSMUSG00000053004	15465	Hrh1	5.65989	2.46913e-12	1.14568e-11
	ENSMUSG00000027358	12156	Bmp2	5.65547	3.77093e-09	9.79931e-09
	ENSMUSG00000070524	435653	Fcrlb	5.65475	4.9403e-07	9.78015e-07
	ENSMUSG00000053797	16666	Krt16	5.63671	9.72586e-10	2.76901e-09
	ENSMUSG00000020609	238055	Apob	5.62897	1.10303e-10	3.69467e-10
	ENSMUSG00000040289	15213	Hey1	5.58716	2.81784e-09	7.47606e-09
	ENSMUSG00000064262	243374	Gimap8	5.57873	1.34129e-09	3.74793e-09
	ENSMUSG00000031637	67620	Lrp2bp	5.57762	2.66536e-09	7.10126e-09
	ENSMUSG00000041120	17965	Nbl1	5.56574	2.82092e-18	1.2319e-16
	ENSMUSG00000020000	59012	Moxd1	5.56336	1.66153e-13	1.00151e-12
	ENSMUSG00000050063	19144	Klk6	5.56251	1.50288e-11	5.94296e-11
	ENSMUSG00000030411	384569	Nova2	5.54932	1.37837e-09	3.84814e-09
	ENSMUSG00000014164	100503085	Klhl3	5.54146	9.57017e-06	1.62233e-05
	ENSMUSG00000026080	98388	Chst10	5.53705	6.55407e-08	1.4393e-07
	ENSMUSG00000025658	245684	Cnksr2	5.5319	1.42754e-07	3.00663e-07
	ENSMUSG00000026580	20344	Selp	5.52157	7.32989e-07	1.42085e-06
	ENSMUSG00000034771	21886	Tle2	5.5147	3.46211e-18	1.41366e-16
	ENSMUSG00000036913	330863	Trim67	5.49594	5.24749e-07	1.03672e-06
	ENSMUSG00000029095	231148	Ablim2	5.48897	2.7347e-09	7.2753e-09
	ENSMUSG00000050747	69097	Trim15	5.48635	7.22519e-14	4.80339e-13
	ENSMUSG00000070313	235973	Pate14	5.48487	7.86057e-11	2.70862e-10
	ENSMUSG00000009654	18302	Oit3	5.48208	2.01928e-11	7.77611e-11
	ENSMUSG00000090071	12570	Cdk5r2	5.48149	1.63283e-07	3.41063e-07
	ENSMUSG00000061603	238161	Akap6	5.47895	4.35168e-08	9.77672e-08
	ENSMUSG00000025064	12821	Col17a1	5.47753	2.61425e-07	5.34504e-07
	ENSMUSG00000028789	242669	Azin2	5.47057	2.10229e-13	1.23829e-12
	ENSMUSG00000048142	269642	Nat8l	5.46736	3.42095e-15	3.4367e-14
	ENSMUSG00000045312	218454	Lhfpl2	5.46667	4.17931e-15	4.06465e-14
	ENSMUSG00000048988	243312	Elfn1	5.46665	4.43227e-11	1.59295e-10
	ENSMUSG00000054793	260299	Cadm4	5.4586	1.03845e-15	1.2478e-14
	ENSMUSG00000039004	12161	Bmp6	5.45761	2.10939e-09	5.71565e-09
	ENSMUSG00000030089	71699	Slc41a3	5.45466	3.80554e-12	1.69615e-11
	ENSMUSG00000043004	14702	Gng2	5.44313	5.57367e-07	1.09705e-06
	ENSMUSG00000036306	211134	Lzts1	5.44138	3.31985e-12	1.50081e-11
	ENSMUSG00000020668	16570	Kif3c	5.43717	2.48905e-15	2.61681e-14
	ENSMUSG00000032356	19417	Rasgrf1	5.39874	6.32264e-11	2.21833e-10
	ENSMUSG00000051457	20737	Spn	5.39224	5.07512e-10	1.52194e-09
	ENSMUSG00000090369	66765	4933411K16Rik	5.38993	1.60324e-11	6.28681e-11
	ENSMUSG00000053158	14159	Fes	5.37037	3.17219e-17	7.43584e-16
	ENSMUSG00000030257	259302	Srgap3	5.36397	6.80997e-11	2.37533e-10
	ENSMUSG00000038775	22351	Vill	5.35757	1.34899e-20	2.5111e-18
	ENSMUSG00000030167	16641	Klrc1	5.35263	8.65454e-06	1.47422e-05
	ENSMUSG00000063415	232174	Cyp26b1	5.34944	1.69949e-07	3.54401e-07
	ENSMUSG00000031385	140571	Plxnb3	5.33858	5.5169e-09	1.40058e-08
	ENSMUSG00000050737	64292	Ptges	5.33604	1.41444e-08	3.38899e-08
	ENSMUSG00000030093	22421	Wnt7a	5.33316	1.78998e-11	6.95386e-11
	ENSMUSG00000030607	11595	Acan	5.32037	1.08408e-06	2.053e-06
	ENSMUSG00000020032	77976	Nuak1	5.29224	2.46065e-08	5.70979e-08
	ENSMUSG00000050822	243328	Slc29a4	5.28433	3.4278e-18	1.40874e-16
[truncated: 5,142 more rows]

## Sheet: T48vsC72
Supplementary table 1: List of differentially expressed genes (absolute value of log2[fold change] > 1, adjusted p-value < 0.01)
[truncated: 3,969 more rows]

[truncated: 2 more sheets: T72vsC72, C72vsC0]
